# Supplementary material for: Candidate gene screening for lipid deposition using combined transcriptomic and proteomic data from Nanyang black pigs
Source: BMC Genomics. 2021 Jun 12;22:441. doi: 10.1186/s12864-021-07764-2 (PMC8201413; doi:10.1186/s12864-021-07764-2)
Supplement: Supplementary file 5 — Additional file 5: Table. TMT_based proteomic expression analysis of the Nanyang black pigs. Expression analysis of the differentially expressed proteins identified in this investigation. [file 12864_2021_7764_MOESM5_ESM.xlsx]

## Sheet: Sheet1
Protein IDs	Gene name	Majority protein IDs	Fasta headers	Number of proteins	Peptides	Razor + unique peptides	Unique peptides	Sequence coverage [%]	Mol. weight [kDa]	Sequence length	Score	Intensity	Reporter intensity 126	Reporter intensity 127	Reporter intensity 128	Reporter intensity 129	Reporter intensity 130	Reporter intensity 131	HF01	HF02	HF03	LF01	LF02	LF03	FC	P.value
A0A286ZL51;A0A286ZW84	RPL23A	A0A286ZL51;A0A286ZW84	tr|A0A286ZL51|A0A286ZL51_PIG Uncharacterized protein OS=Sus scrofa OX=9823 GN=RPL23A PE=1 SV=1;tr|A0A286ZW84|A0A286ZW84_PIG Uncharacterized protein OS=Sus scrofa OX=9823 PE=4 SV=1	2	3	3	3	16.3	17.435	153	4.6319	2042100000	497090	439180	174400	387950	509720	390390	479461	433350	483324	342351	358520	377549	1.29461	0.00508139
A0A286ZMW4;F1RST0;A4UTN7	HSPH1	A0A286ZMW4;F1RST0;A4UTN7	tr|A0A286ZMW4|A0A286ZMW4_PIG Heat shock protein 105 kDa OS=Sus scrofa OX=9823 GN=HSPH1 PE=1 SV=1;tr|F1RST0|F1RST0_PIG Heat shock protein 105 kDa OS=Sus scrofa OX=9823 GN=HSPH1 PE=1 SV=1;tr|A4UTN7|A4UTN7_PIG Heat shock 105kDa/110kDa protein 1 OS=Sus scrofa	3	5	3	3	6.4	91.952	815	5.8849	124240000	145210	153160	55711	125630	145680	82479	140060	151127	154395	110864	102466	79766	1.52026	0.00771503
A0A286ZRV9	0	A0A286ZRV9	tr|A0A286ZRV9|A0A286ZRV9_PIG Uncharacterized protein OS=Sus scrofa OX=9823 PE=1 SV=1	1	3	1	1	18.2	20.793	192	6.099	130090000	25702	18270	6033.3	5897.7	12076	10498	24790.5	18027.5	16720.4	5204.49	8493.86	10152.7	2.49626	0.0147058
A0A286ZRX8;F1SMN5	FLNC	A0A286ZRX8;F1SMN5	tr|A0A286ZRX8|A0A286ZRX8_PIG Filamin C OS=Sus scrofa OX=9823 GN=FLNC PE=1 SV=1;tr|F1SMN5|F1SMN5_PIG Filamin C OS=Sus scrofa OX=9823 GN=FLNC PE=1 SV=1	2	145	145	1	59.8	286.58	2685	323.31	896250000000	55164000	50677000	17772000	53307000	50666000	41760000	5.32076e+07	5.00042e+07	4.92524e+07	4.70413e+07	3.56368e+07	4.03864e+07	1.2389	0.0497234
A0A286ZWF5	0	A0A286ZWF5	tr|A0A286ZWF5|A0A286ZWF5_PIG Uncharacterized protein OS=Sus scrofa OX=9823 PE=4 SV=1	1	1	1	1	9.1	12.856	121	2.0562	216610000	105680	90365	32205	75994	63096	70243	101932	89165.3	89251.3	67061.7	44379.6	67932.5	1.56293	0.0186977
A0A286ZXU2;A0A0B8RSX6;A0A286ZNR2;A0A287A305;A0A287AW81;A0A287A5T4;A0A287A4W0;A0A287B242;Q2YHQ3	FLNA	A0A286ZXU2;A0A0B8RSX6;A0A286ZNR2;A0A287A305;A0A287AW81;A0A287A5T4;A0A287A4W0;A0A287B242	tr|A0A286ZXU2|A0A286ZXU2_PIG Uncharacterized protein OS=Sus scrofa OX=9823 GN=FLNA PE=1 SV=1;tr|A0A0B8RSX6|A0A0B8RSX6_PIG Filamin A, alpha OS=Sus scrofa domesticus OX=9825 GN=FLNA PE=4 SV=1;tr|A0A286ZNR2|A0A286ZNR2_PIG Uncharacterized protein OS=Sus scrofa	9	35	24	24	15.2	279.88	2639	146.69	2861300000	1882900	1679400	673600	1696600	1840000	1481800	1.81612e+06	1.6571e+06	1.86678e+06	1.49718e+06	1.29419e+06	1.43306e+06	1.26408	0.0129348
A0A287A7F6;I3LQN4	PHB2	A0A287A7F6;I3LQN4	tr|A0A287A7F6|A0A287A7F6_PIG Prohibitin-2 OS=Sus scrofa OX=9823 GN=PHB2 PE=1 SV=1;tr|I3LQN4|I3LQN4_PIG Prohibitin-2 OS=Sus scrofa OX=9823 GN=PHB2 PE=1 SV=1	2	10	10	10	31.8	32.343	289	28.815	4719200000	948150	876460	300560	839530	950960	626520	914524	864824	832957	740852	668874	605911	1.29602	0.0120823
A0A287ADK7	FIS1	A0A287ADK7	tr|A0A287ADK7|A0A287ADK7_PIG Mitochondrial fission 1 protein OS=Sus scrofa OX=9823 GN=FIS1 PE=1 SV=1	1	3	3	3	18.4	16.838	152	15.777	3061200000	835470	768210	285820	787810	844560	675710	805840	758011	792107	695211	594035	653483	1.21271	0.0134458
A0A287AEH1;A0A1S6KJN4	LAMA5	A0A287AEH1	tr|A0A287AEH1|A0A287AEH1_PIG Laminin subunit alpha 5 OS=Sus scrofa OX=9823 GN=LAMA5 PE=4 SV=1	2	3	3	3	1	395.66	3677	4.4986	225720000	38378	38082	18140	30298	40532	28570	37016.9	37576.4	50272.3	26736.8	28508.9	27630.2	1.50666	0.0325442
A0A287AS45;A0A286ZRI0	COPS7B	A0A287AS45;A0A286ZRI0	tr|A0A287AS45|A0A287AS45_PIG COP9 signalosome subunit 7B OS=Sus scrofa OX=9823 GN=COPS7B PE=4 SV=1;tr|A0A286ZRI0|A0A286ZRI0_PIG COP9 signalosome subunit 7B OS=Sus scrofa OX=9823 GN=COPS7B PE=4 SV=1	2	2	2	2	11.7	29.623	264	22.423	357740000	231020	204090	86328	179660	190980	190160	222827	201381	239245	158543	134329	183905	1.39154	0.0260195
A0A287AVP3;F1SNG4;A0A287ACN7;A0A287B3L1;I3LQM0;A0A287BMZ0	FOCAD	A0A287AVP3;F1SNG4;A0A287ACN7;A0A287B3L1;I3LQM0;A0A287BMZ0	tr|A0A287AVP3|A0A287AVP3_PIG Focadhesin OS=Sus scrofa OX=9823 GN=FOCAD PE=4 SV=1;tr|F1SNG4|F1SNG4_PIG Focadhesin OS=Sus scrofa OX=9823 GN=FOCAD PE=4 SV=2;tr|A0A287ACN7|A0A287ACN7_PIG Focadhesin OS=Sus scrofa OX=9823 GN=FOCAD PE=4 SV=1;tr|A0A287B3L1|A0A287B	6	1	1	1	0.7	196.63	1770	19.99	169090000	22669	22271	11083	15987	20913	15256	21865	21975.3	30714.9	14107.9	14709.5	14754.2	1.7111	0.0245846
A0A287AX59;A0A286ZYG1	RPL37	A0A287AX59	tr|A0A287AX59|A0A287AX59_PIG Ribosomal protein L37 OS=Sus scrofa OX=9823 GN=RPL37 PE=3 SV=1	2	5	5	5	32	11.078	97	5.322	1306700000	483330	437310	186240	429090	506930	390620	466189	431504	516136	378655	356558	377771	1.27031	0.0172947
A0A287B3Y1;F1SV90	EIF3I	A0A287B3Y1;F1SV90	tr|A0A287B3Y1|A0A287B3Y1_PIG Eukaryotic translation initiation factor 3 subunit I OS=Sus scrofa OX=9823 GN=EIF3I PE=1 SV=1;tr|F1SV90|F1SV90_PIG Eukaryotic translation initiation factor 3 subunit I OS=Sus scrofa OX=9823 GN=EIF3I PE=1 SV=3	2	4	4	4	15.9	30.898	277	14.112	417290000	337270	312140	124940	285560	333690	280570	325309	307996	346253	251995	234706	271341	1.29222	0.00849838
A0A287B9G3;A0A287AUV6;A0A287BB30	PRX	A0A287B9G3;A0A287AUV6;A0A287BB30	tr|A0A287B9G3|A0A287B9G3_PIG Periaxin OS=Sus scrofa OX=9823 GN=PRX PE=1 SV=1;tr|A0A287AUV6|A0A287AUV6_PIG Periaxin OS=Sus scrofa OX=9823 GN=PRX PE=1 SV=1;tr|A0A287BB30|A0A287BB30_PIG Periaxin OS=Sus scrofa OX=9823 GN=PRX PE=1 SV=1	3	3	3	3	4.6	140.98	1338	7.926	187750000	139800	134000	48201	125830	124700	97500	134842	132221	133582	111040	87709.8	94292.9	1.36719	0.00681779
A0A287BAZ6;F1SDX9;A0A287AJ76;A0A287A690;P52552	PRDX2	A0A287BAZ6;F1SDX9;A0A287AJ76;A0A287A690	tr|A0A287BAZ6|A0A287BAZ6_PIG Peroxiredoxin 2 OS=Sus scrofa OX=9823 GN=PRDX2 PE=1 SV=1;tr|F1SDX9|F1SDX9_PIG Peroxiredoxin-2 OS=Sus scrofa OX=9823 GN=PRDX2 PE=4 SV=3;tr|A0A287AJ76|A0A287AJ76_PIG Peroxiredoxin-2 OS=Sus scrofa OX=9823 GN=PRDX2 PE=1 SV=1;tr|A0A	5	7	7	7	35.4	21.88	198	93.044	26216000000	786190	710890	278680	724950	862100	573950	758308	701452	772320	639740	606372	555071	1.23923	0.0118839
A0A287BDU1;F1SGS6;A0A286ZSM6	CAPRIN1	A0A287BDU1;F1SGS6;A0A286ZSM6	tr|A0A287BDU1|A0A287BDU1_PIG Cell cycle associated protein 1 OS=Sus scrofa OX=9823 GN=CAPRIN1 PE=1 SV=1;tr|F1SGS6|F1SGS6_PIG Cell cycle associated protein 1 OS=Sus scrofa OX=9823 GN=CAPRIN1 PE=1 SV=1;tr|A0A286ZSM6|A0A286ZSM6_PIG Cell cycle associated prote	3	2	2	2	3	74.555	674	3.6153	94711000	171330	162220	63723	150460	200500	138170	165254	160066	176599	132775	141025	133625	1.23193	0.00472562
A0A287BEP2;A0A287AUC3;A0A287BA77;A0A287A126;F1SE30;A0A287AG00;A0A287ANM6	ANK1	A0A287BEP2;A0A287AUC3;A0A287BA77;A0A287A126;F1SE30;A0A287AG00;A0A287ANM6	tr|A0A287BEP2|A0A287BEP2_PIG Ankyrin 1 OS=Sus scrofa OX=9823 GN=ANK1 PE=1 SV=1;tr|A0A287AUC3|A0A287AUC3_PIG Ankyrin 1 OS=Sus scrofa OX=9823 GN=ANK1 PE=1 SV=1;tr|A0A287BA77|A0A287BA77_PIG Ankyrin 1 OS=Sus scrofa OX=9823 GN=ANK1 PE=1 SV=1;tr|A0A287A126|A0A28	7	1	1	1	0.8	149.89	1374	1.8679	64648000	97018	97127	30590	77574	82230	56329	93577.2	95837.6	84775.6	68456	57837.8	54476.1	1.51679	0.00448076
A7YX24;A7XH33;B2CWA2;B2MUX5;A8TEG0;A8QW48;F6Q3G2	SNCG	A7YX24;A7XH33	tr|A7YX24|A7YX24_PIG Gamma-synuclein OS=Sus scrofa OX=9823 GN=SNCG PE=1 SV=1;tr|A7XH33|A7XH33_PIG Gamma-synuclein (Fragment) OS=Sus scrofa OX=9823 GN=SNCG PE=3 SV=1	7	3	3	3	31.7	13.039	126	32.47	103760000	218020	181870	70777	130190	175340	160230	210288	179456	196148	114888	123328	154959	1.49015	0.0131278
A9X3M3;A0A287B0D1;F1S166;D5FFT2	UNC45B	A9X3M3;A0A287B0D1;F1S166	tr|A9X3M3|A9X3M3_PIG CMYA4 OS=Sus scrofa OX=9823 PE=2 SV=1;tr|A0A287B0D1|A0A287B0D1_PIG Protein unc-45 homolog B OS=Sus scrofa OX=9823 GN=UNC45B PE=4 SV=1;tr|F1S166|F1S166_PIG Protein unc-45 homolog B OS=Sus scrofa OX=9823 GN=UNC45B PE=4 SV=3	4	24	24	24	27.1	103.27	929	109.39	35627000000	2480400	2226100	891530	2140600	2949000	1860200	2.39243e+06	2.19655e+06	2.47074e+06	1.88899e+06	2.07423e+06	1.79901e+06	1.22517	0.0197322
B7UCQ5;B7UCQ4;Q865U8;B7UCQ6	ANKRD1	B7UCQ5;B7UCQ4;Q865U8;B7UCQ6	tr|B7UCQ5|B7UCQ5_PIG Ankyrin repeat domain 1 variant i7,8 OS=Sus scrofa OX=9823 GN=ANKRD1 PE=2 SV=1;tr|B7UCQ4|B7UCQ4_PIG Ankyrin repeat domain 1 variant i8 OS=Sus scrofa OX=9823 GN=ANKRD1 PE=2 SV=1;sp|Q865U8|ANKR1_PIG Ankyrin repeat domain-containing prote	4	1	1	1	4.9	34.215	305	5.5053	46057000	46132	32600	16663	21722	24244	33411	44495.9	32167.2	46179	19168.8	17052.4	32312	1.79245	0.0496292
B8LFE3	CMYA1	B8LFE3	tr|B8LFE3|B8LFE3_PIG Cardiomyopathy associated 1 OS=Sus scrofa OX=9823 GN=CMYA1 PE=3 SV=1	1	26	26	26	18.1	198.8	1839	300.51	9995700000	1966000	1770300	849270	1803300	1586700	1383700	1.89628e+06	1.7468e+06	2.35362e+06	1.59134e+06	1.11603e+06	1.33819e+06	1.48229	0.0465189
F1RG35;A0A287BGG6	STUB1	F1RG35;A0A287BGG6	tr|F1RG35|F1RG35_PIG STIP1 homology and U-box containing protein 1 OS=Sus scrofa OX=9823 GN=STUB1 PE=1 SV=3;tr|A0A287BGG6|A0A287BGG6_PIG STIP1 homology and U-box containing protein 1 OS=Sus scrofa OX=9823 GN=STUB1 PE=1 SV=1	2	2	2	2	8.8	32.679	284	8.8772	569900000	85682	84153	31161	78789	104410	65653	82643.3	83035.8	86358.1	69528.2	73438.5	63493.4	1.22075	0.00825543
F1RH92;A0A287AJY7	MYOT	F1RH92;A0A287AJY7	tr|F1RH92|F1RH92_PIG Myotilin OS=Sus scrofa OX=9823 GN=MYOT PE=4 SV=1;tr|A0A287AJY7|A0A287AJY7_PIG Myotilin OS=Sus scrofa OX=9823 GN=MYOT PE=4 SV=1	2	27	27	27	60.9	55.606	499	323.31	148850000000	6446900	6068400	2151400	6284300	6391100	4791500	6.21826e+06	5.98784e+06	5.96228e+06	5.54565e+06	4.49529e+06	4.63389e+06	1.23806	0.0265001
F1RNZ1;A0A287ASX6;Q95341	LOC100522678	F1RNZ1;A0A287ASX6	tr|F1RNZ1|F1RNZ1_PIG Cytochrome b-c1 complex subunit Rieske, mitochondrial OS=Sus scrofa OX=9823 GN=LOC100522678 PE=1 SV=1;tr|A0A287ASX6|A0A287ASX6_PIG Uncharacterized protein OS=Sus scrofa OX=9823 GN=LOC100522678 PE=1 SV=1	3	10	10	10	32.1	29.453	274	39.002	11436000000	692110	693900	278770	675220	746010	475310	667564	684688	772569	595855	524719	459675	1.34461	0.0236495
F1RP34;Q0PIT9	APOA1BP	F1RP34;Q0PIT9	tr|F1RP34|F1RP34_PIG NAD(P)H-hydrate epimerase OS=Sus scrofa OX=9823 GN=APOA1BP PE=1 SV=2;sp|Q0PIT9|NNRE_PIG NAD(P)H-hydrate epimerase OS=Sus scrofa OX=9823 GN=NAXE PE=2 SV=1	2	4	4	4	16.3	31.48	288	20.493	2123300000	336380	323020	131500	299790	386450	238660	324450	318732	364433	264553	271816	230810	1.3134	0.0138316
F1RQG3	NTMT1	F1RQG3	tr|F1RQG3|F1RQG3_PIG N-terminal Xaa-Pro-Lys N-methyltransferase 1 OS=Sus scrofa OX=9823 GN=NTMT1 PE=4 SV=3	1	2	2	2	14.9	25.207	222	22.828	236720000	52532	45480	14978	45154	42831	30767	50668.9	44876.2	41509.3	39846.6	30125.9	29755	1.37429	0.0429428
F1RUP0	ECHDC3	F1RUP0	tr|F1RUP0|F1RUP0_PIG Enoyl-CoA hydratase domain containing 3 OS=Sus scrofa OX=9823 GN=ECHDC3 PE=1 SV=2	1	2	2	2	6.5	26.884	248	2.5162	213140000	130280	119710	52352	113200	102920	78933	125660	118121	145086	99894.5	72390.5	76336.6	1.56409	0.016456
F1RUS8	TBCC	F1RUS8	tr|F1RUS8|F1RUS8_PIG Tubulin-specific chaperone C OS=Sus scrofa OX=9823 GN=TBCC PE=1 SV=2	1	3	3	3	11	39.029	347	9.8616	178500000	146660	134810	57141	138290	131040	111140	141459	133020	158358	122035	92169.2	107484	1.34551	0.0313318
F1RYS1;A0A287AF82;A0A287AAV8	MRPL1	F1RYS1;A0A287AF82;A0A287AAV8	tr|F1RYS1|F1RYS1_PIG Mitochondrial ribosomal protein L1 OS=Sus scrofa OX=9823 GN=MRPL1 PE=1 SV=2;tr|A0A287AF82|A0A287AF82_PIG Mitochondrial ribosomal protein L1 OS=Sus scrofa OX=9823 GN=MRPL1 PE=1 SV=1;tr|A0A287AAV8|A0A287AAV8_PIG Mitochondrial ribosomal p	3	1	1	1	4.4	33.707	295	4.8512	36589000	52667	53537	19279	49727	57193	33152	50799.1	52826.3	53428.9	43882.1	40227.6	32061.5	1.35192	0.0190574
F1RZV8	KLHL31	F1RZV8	tr|F1RZV8|F1RZV8_PIG Kelch like family member 31 OS=Sus scrofa OX=9823 GN=KLHL31 PE=1 SV=1	1	2	2	2	2.8	69.965	634	4.2757	159260000	24303	23456	7471.3	17778	24399	19782	23441.1	23144.6	20705.6	15688.4	17161.4	19131.3	1.29453	0.0181089
F1S1A9;Q7YRR7	APOA2	F1S1A9;Q7YRR7	tr|F1S1A9|F1S1A9_PIG Apolipoprotein A-II precursor OS=Sus scrofa OX=9823 GN=APOA2 PE=1 SV=1;tr|Q7YRR7|Q7YRR7_PIG Apolipoprotein A2 (Fragment) OS=Sus scrofa OX=9823 GN=APOA2 PE=4 SV=1	2	2	2	2	19	11.113	100	5.5888	305850000	411440	350640	117650	311830	332410	267990	396848	345985	326049	275178	233806	259175	1.39149	0.0145038
F1S1B2;Q5JZM5	MPZ	F1S1B2	tr|F1S1B2|F1S1B2_PIG Myelin protein zero OS=Sus scrofa OX=9823 GN=MPZ PE=1 SV=1	2	3	3	3	11.3	27.457	247	15.444	4733600000	685620	582310	332560	408000	286210	401260	661304	574579	921640	360044	201311	388061	2.27248	0.0279715
F1S1G0	EIF3E	F1S1G0	tr|F1S1G0|F1S1G0_PIG Eukaryotic translation initiation factor 3 subunit E OS=Sus scrofa OX=9823 GN=EIF3E PE=1 SV=3	1	3	3	3	8.8	52.22	445	8.4951	350300000	243620	227650	89950	207210	252880	220270	234980	224628	249283	182855	177867	213025	1.23555	0.0263467
F1S5B0;A0A287B8U9	PPP1R12B	F1S5B0	tr|F1S5B0|F1S5B0_PIG Protein phosphatase 1 regulatory subunit 12B OS=Sus scrofa OX=9823 GN=PPP1R12B PE=1 SV=3	2	3	3	3	3.5	108.97	984	6.47	273270000	92860	84069	29581	83176	75111	63956	89566.7	82952.9	81979.3	73399.5	52830.6	61852.3	1.35312	0.0259911
F1S764;D5LIE7;D2D0E2;C3URJ6;A0A287AYD0	CPT2	F1S764;D5LIE7;D2D0E2;C3URJ6;A0A287AYD0	tr|F1S764|F1S764_PIG Carnitine O-palmitoyltransferase 2, mitochondrial precursor OS=Sus scrofa OX=9823 GN=CPT2 PE=1 SV=1;tr|D5LIE7|D5LIE7_PIG Mitochondrial carnitine palmitoyltransferase II OS=Sus scrofa OX=9823 PE=2 SV=1;tr|D2D0E2|D2D0E2_PIG Carnitine pal	5	6	6	6	9	73.966	658	12.354	960680000	547050	472920	168210	437380	575480	350810	527649	466642	466169	385971	404773	339271	1.29243	0.0174786
F1SEQ3	GHITM	F1SEQ3	tr|F1SEQ3|F1SEQ3_PIG Growth hormone-inducible transmembrane protein OS=Sus scrofa OX=9823 GN=GHITM PE=1 SV=1	1	1	1	1	2.9	37.077	345	2.7494	516980000	135780	124280	46881	117180	122900	91649	130965	122630	129924	103407	86443.8	88634.3	1.37716	0.00413678
F1SFI7;A0A287BDE8;P29700	AHSG	F1SFI7;A0A287BDE8;P29700	tr|F1SFI7|F1SFI7_PIG Alpha-2-HS-glycoprotein OS=Sus scrofa OX=9823 GN=AHSG PE=1 SV=3;tr|A0A287BDE8|A0A287BDE8_PIG Alpha-2-HS-glycoprotein OS=Sus scrofa OX=9823 GN=AHSG PE=1 SV=1;sp|P29700|FETUA_PIG Alpha-2-HS-glycoprotein (Fragment) OS=Sus scrofa OX=9823 G	3	9	9	9	29.9	38.789	365	174.46	19272000000	1657500	1641300	627140	1478200	1470400	1364700	1.59872e+06	1.61951e+06	1.73802e+06	1.30445e+06	1.03423e+06	1.31981e+06	1.35472	0.0134237
F1SJ34	COX5A	F1SJ34	tr|F1SJ34|F1SJ34_PIG Cytochrome c oxidase subunit 5A OS=Sus scrofa OX=9823 GN=COX5A PE=1 SV=1	1	5	5	5	27	16.748	152	12.767	13933000000	992060	939420	384920	941800	1098000	614440	956876	926948	1.06675e+06	831101	772297	594229	1.34262	0.0389134
F1SJS8;A0A287AZK2;O62766	TAGLN	F1SJS8;A0A287AZK2	tr|F1SJS8|F1SJS8_PIG Transgelin OS=Sus scrofa OX=9823 GN=TAGLN PE=1 SV=2;tr|A0A287AZK2|A0A287AZK2_PIG Transgelin OS=Sus scrofa OX=9823 GN=TAGLN PE=1 SV=1	3	8	8	8	36.8	22.581	201	67.461	3126700000	1222200	1045800	503130	1064800	1208700	779740	1.17885e+06	1.03192e+06	1.39435e+06	939644	850159	754092	1.41717	0.0401278
F1SS64;Q9TV63;Q29623;Q7JFR8	MYH2	F1SS64;Q9TV63	tr|F1SS64|F1SS64_PIG Myosin-2 OS=Sus scrofa OX=9823 GN=MYH2 PE=3 SV=1;sp|Q9TV63|MYH2_PIG Myosin-2 OS=Sus scrofa OX=9823 GN=MYH2 PE=2 SV=1	4	204	49	3	66.7	223.16	1939	323.31	1028400000000	39310000	36985000	11595000	33522000	39603000	21035000	3.79159e+07	3.6494e+07	3.21338e+07	2.95818e+07	2.78554e+07	2.03431e+07	1.3698	0.0449297
F1ST47;F1ST64;Q7YS91;F1ST63	TBRG4	F1ST47;F1ST64;Q7YS91;F1ST63	tr|F1ST47|F1ST47_PIG FAST kinase domain-containing protein 4 OS=Sus scrofa OX=9823 GN=TBRG4 PE=4 SV=2;tr|F1ST64|F1ST64_PIG FAST kinase domain-containing protein 4 OS=Sus scrofa OX=9823 GN=TBRG4 PE=4 SV=3;sp|Q7YS91|FAKD4_PIG FAST kinase domain-containing pr	4	1	1	1	1.9	58.8	522	1.6288	117470000	47817	43026	16200	31493	39077	30769	46121.2	42454.8	44895.9	27791.3	27485.5	29756.9	1.56963	0.000235413
F2Z554;A0A287AY38;A0A287A2P0	RPL30	F2Z554	tr|F2Z554|F2Z554_PIG 60S ribosomal protein L30 OS=Sus scrofa OX=9823 GN=RPL30 PE=1 SV=1	3	3	3	3	28.7	12.784	115	11.788	1255800000	296980	290230	114510	264620	327200	275080	286448	286377	317347	233517	230142	266032	1.21993	0.0255161
F2Z5V7	TIMM8B	F2Z5V7	tr|F2Z5V7|F2Z5V7_PIG Translocase of inner mitochondrial membrane 8 homolog B OS=Sus scrofa OX=9823 GN=TIMM8B PE=1 SV=2	1	3	3	3	23.4	12.698	111	10.045	696280000	292650	276680	108580	246840	220190	188320	282271	273007	300913	217827	154874	182125	1.54317	0.00735711
I3LAJ6;I3LV17	RALA	I3LAJ6	tr|I3LAJ6|I3LAJ6_PIG RAS like proto-oncogene A OS=Sus scrofa OX=9823 GN=RALA PE=1 SV=1	2	4	4	4	17	23.521	206	4.9059	549820000	265290	263590	125470	198600	251790	225420	255881	260091	347721	175257	177101	218005	1.51429	0.0415373
I3LCI2;P29804;Q9TRT5;Q9TRT4;Q9TRT3;Q9TRT6	PDHA1	I3LCI2;P29804	tr|I3LCI2|I3LCI2_PIG Pyruvate dehydrogenase E1 component subunit alpha OS=Sus scrofa OX=9823 GN=PDHA1 PE=1 SV=1;sp|P29804|ODPA_PIG Pyruvate dehydrogenase E1 component subunit alpha, somatic form, mitochondrial (Fragment) OS=Sus scrofa OX=9823 GN=PDHA1 PE=1	6	16	16	16	41	43.364	390	66.261	13599000000	2085000	1967200	829960	1963600	2333500	1614000	2.01105e+06	1.94108e+06	2.30011e+06	1.7328e+06	1.64131e+06	1.56091e+06	1.26692	0.0219402
I3LHS7;A5GFN3	COQ9	I3LHS7	tr|I3LHS7|I3LHS7_PIG Coenzyme Q9 OS=Sus scrofa OX=9823 GN=COQ9 PE=1 SV=2	2	6	6	6	24.3	35.417	321	101.14	23899000000	1317200	1190200	625790	1094800	1213900	728500	1.27049e+06	1.1744e+06	1.73428e+06	966118	853817	704537	1.65546	0.0431342
I3LN42;Q66RQ0;D0VDW3;C7C1K0	GC	I3LN42;Q66RQ0	tr|I3LN42|I3LN42_PIG GC, vitamin D binding protein OS=Sus scrofa OX=9823 GN=GC PE=1 SV=2;tr|Q66RQ0|Q66RQ0_PIG Vitamin D-binding protein (Fragment) OS=Sus scrofa OX=9823 PE=2 SV=1	4	14	14	14	31.7	53.161	473	212.44	12509000000	2335100	2264100	716350	2112500	2546700	1712900	2.25228e+06	2.23404e+06	1.98526e+06	1.8642e+06	1.79126e+06	1.65656e+06	1.21829	0.0214694
I3LQ17	PZP	I3LQ17	tr|I3LQ17|I3LQ17_PIG Uncharacterized protein OS=Sus scrofa OX=9823 GN=PZP PE=1 SV=2	1	12	1	1	10.8	150.48	1343	2.6639	64713000	15347	13897	4191.7	8300.9	11213	7042.3	14802.7	13712.5	11616.7	7325.22	7886.85	6810.65	1.82229	0.00359471
L8AXK3;L8B0U8;K7ZLA7;A0A286ZV86	IGHG	L8AXK3;L8B0U8;K7ZLA7	tr|L8AXK3|L8AXK3_PIG IgG heavy chain OS=Sus scrofa OX=9823 GN=IGHG PE=2 SV=1;tr|L8B0U8|L8B0U8_PIG IgG heavy chain OS=Sus scrofa OX=9823 GN=IGHG PE=2 SV=1;tr|K7ZLA7|K7ZLA7_PIG IgG heavy chian constant region (Fragment) OS=Sus scrofa OX=9823 GN=IGHG1 PE=4 SV	4	9	2	1	25.7	51.388	471	18.757	573470000	284520	227030	78096	182650	260350	167400	274429	224016	216431	161181	183122	161894	1.41225	0.0237129
O02772;H6UI30;E0AD19;Q68S99;C0LSI8;F1STV2;B5TK30;I3LTW5;Q3IA98;A0A287B9U4;A0A287BJZ6;A0A287A3W1;Q9TUP6;I3LGA3;A4D7T6;A0A287ABK1;F1RNR9	FABP3	O02772;H6UI30;E0AD19;Q68S99;C0LSI8;F1STV2	sp|O02772|FABPH_PIG Fatty acid-binding protein, heart OS=Sus scrofa OX=9823 GN=FABP3 PE=2 SV=3;tr|H6UI30|H6UI30_PIG Heart fatty acid-binding protein OS=Sus scrofa OX=9823 GN=H-FABP PE=2 SV=1;tr|E0AD19|E0AD19_PIG Heart fatty acid-binding protein OS=Sus scro	17	10	10	10	57.9	14.749	133	59.704	35456000000	1713600	1556300	551210	1337800	2065500	1149100	1.65283e+06	1.53564e+06	1.5276e+06	1.18056e+06	1.4528e+06	1.1113e+06	1.25941	0.0442938
O77499;Q8HX72;Q8HX70;Q2VBW2;Q8SPB2;Q860P3;Q7YPZ6;I6VUS8;G0KXR5;B1A9N3;A0A0B6VR26;A0A0B6VNS3;D2KQK2;B6DU20;B6DU15;A7UAU6;A7UAU3;A7UAT7;A7UAT4;Q31081;Q9TSG7;Q9TSG4;Q9TQW5;Q9TQT5;O77500;T2HH64;A0A1J0AHX9;Q8HX71;Q8SPB6;Q8MHS7;Q8MGW9;Q8SPA2;Q8MHS8;Q8MGX0;Q8MGQ2;Q8HX73;Q31072;Q31071;G0KXQ3;F1RQ24;B1A9N6;A7XP09;A0A287BK23;A0A287ARX3;A0A221ZTV7;A0A1C9J6B7;A0A0B6VSG7;A0A088FL19;B1PV05;A5D9I6;F5A0T6;D2KQK3…	SLA-DRB1*G01	O77499;Q8HX72;Q8HX70;Q2VBW2;Q8SPB2;Q860P3;Q7YPZ6;I6VUS8;G0KXR5;B1A9N3;A0A0B6VR26;A0A0B6VNS3;D2KQK2;B6DU20;B6DU15;A7UAU6;A7UAU3;A7UAT7;A7UAT4;Q31081;Q9TSG7;Q9TSG4;Q9TQW5;Q9TQT5;O77500;T2HH64;A0A1J0AHX9;Q8HX71;Q8SPB6;Q8MHS7;Q8MGW9;Q8SPA2;Q8MHS8;Q8MGX0;Q8MGQ2;Q8HX73;Q31072;Q31071;G0KXQ3;F1RQ24;B1A9N6;A7XP09;A0A287BK23;A0A287ARX3;A0A221ZTV7;A0A1C9J6B7;A0A0B6VSG7;A0A088FL19;B1PV05;A5D9I6	tr|O77499|O77499_PIG SLA-DR1 beta chain (Fragment) OS=Sus scrofa OX=9823 GN=SLA-DRB1*G01 PE=2 SV=1;tr|Q8HX72|Q8HX72_PIG MHC class II antigen (Fragment) OS=Sus scrofa OX=9823 GN=SLA-DRB PE=2 SV=1;tr|Q8HX70|Q8HX70_PIG MHC class II antigen (Fragment) OS=Sus s	88	3	3	2	12.2	26.966	237	5.0363	318790000	95289	83662	25608	68283	82693	69308	91909.5	82551.3	70968.7	60257	58163.5	67028.2	1.32344	0.0391728
P00819;I3LC10	ACYP2	P00819;I3LC10	sp|P00819|ACYP2_PIG Acylphosphatase-2 OS=Sus scrofa OX=9823 GN=ACYP2 PE=1 SV=2;tr|I3LC10|I3LC10_PIG Acylphosphatase OS=Sus scrofa OX=9823 GN=ACYP2 PE=3 SV=2	2	9	9	8	67.7	11.206	99	45.142	27715000000	1642500	1605000	622010	1557400	1951500	1365600	1.58425e+06	1.58369e+06	1.72381e+06	1.37434e+06	1.37262e+06	1.32068e+06	1.2026	0.00528273
P11708;A0A287AEY9	MDH1	P11708	sp|P11708|MDHC_PIG Malate dehydrogenase, cytoplasmic OS=Sus scrofa OX=9823 GN=MDH1 PE=1 SV=4	2	20	20	20	43.1	36.454	334	93.241	79848000000	3958200	3751200	1428800	3784700	4659600	2817800	3.81782e+06	3.7014e+06	3.95971e+06	3.33985e+06	3.27741e+06	2.72511e+06	1.2287	0.0271402
P61013	PLN	P61013	sp|P61013|PPLA_PIG Cardiac phospholamban OS=Sus scrofa OX=9823 GN=PLN PE=1 SV=1	1	2	2	2	38.5	6.0804	52	3.2779	317490000	104070	100980	46417	95010	63480	76195	100379	99639.4	128638	83842.6	44649.7	73688.7	1.62556	0.0495261
P81558;A0A286ZKY6;Q6J2R3	MBP	P81558;A0A286ZKY6;Q6J2R3	sp|P81558|MBP_PIG Myelin basic protein OS=Sus scrofa OX=9823 GN=MBP PE=1 SV=1;tr|A0A286ZKY6|A0A286ZKY6_PIG Myelin basic protein OS=Sus scrofa OX=9823 GN=MBP PE=1 SV=1;tr|Q6J2R3|Q6J2R3_PIG Myelin basic protein OS=Sus scrofa OX=9823 PE=2 SV=1	3	4	4	4	21.1	18.486	171	9.1845	892990000	390010	354440	177410	233880	175200	198800	376178	349735	491665	206390	123230	192261	2.33306	0.0101509
P86412;A0A287BBN2	PMP2	P86412;A0A287BBN2	sp|P86412|MYP2_PIG Myelin P2 protein OS=Sus scrofa OX=9823 GN=PMP2 PE=1 SV=1;tr|A0A287BBN2|A0A287BBN2_PIG Myelin P2 protein OS=Sus scrofa OX=9823 GN=PMP2 PE=1 SV=1	2	5	4	4	31.1	14.922	132	6.6007	376770000	323700	275230	82011	143640	137790	112120	312220	271576	227281	126757	96916.9	108432	2.44223	0.00357625
Q04967;A0A0B8S070	HSPA6	Q04967;A0A0B8S070	sp|Q04967|HSP76_PIG Heat shock 70 kDa protein 6 OS=Sus scrofa OX=9823 GN=HSPA6 PE=1 SV=1;tr|A0A0B8S070|A0A0B8S070_PIG Heat shock 70kDa protein 6 (HSP70B) OS=Sus scrofa domesticus OX=9825 GN=HSPA6 PE=3 SV=1	2	9	1	1	16.6	71.108	643	3.2785	28294000000	588500	551140	219940	510220	595940	452440	567629	543823	609531	450249	419164	437558	1.31677	0.00288456
Q1W0Y0;Q1W0Y2;A0A287AIV2;A0A287BI38;A0A287AG31;A0A287AQE4;A0A286ZTI0;A0A287A279	COX7C	Q1W0Y0;Q1W0Y2;A0A287AIV2;A0A287BI38;A0A287AG31;A0A287AQE4;A0A286ZTI0;A0A287A279	tr|Q1W0Y0|Q1W0Y0_PIG Cytochrome c oxidase subunit VIIc (Fragment) OS=Sus scrofa OX=9823 PE=4 SV=1;sp|Q1W0Y2|COX7C_PIG Cytochrome c oxidase subunit 7C, mitochondrial OS=Sus scrofa OX=9823 GN=COX7C PE=1 SV=1;tr|A0A287AIV2|A0A287AIV2_PIG Uncharacterized prote	8	2	2	2	29.5	7.1022	61	8.863	19485000000	737760	716060	289470	681070	744470	502880	711595	706554	802223	601017	523635	486338	1.37826	0.0114621
Q2L9D6;P27485;F1SC80	RBP4	Q2L9D6;P27485;F1SC80	tr|Q2L9D6|Q2L9D6_PIG Retinol-binding protein (Fragment) OS=Sus scrofa OX=9823 PE=3 SV=1;sp|P27485|RET4_PIG Retinol-binding protein 4 OS=Sus scrofa OX=9823 GN=RBP4 PE=1 SV=2;tr|F1SC80|F1SC80_PIG Retinol-binding protein OS=Sus scrofa OX=9823 GN=RBP4 PE=3 SV=	3	1	1	1	19.5	13.349	118	13.768	83663000	12494	0	8139.3	766.1	730.24	1065.7	12050.9	0	22556.9	676.053	513.626	1030.65	23.3802	0.0242457
Q5PXT2	LMCD1	Q5PXT2	sp|Q5PXT2|LMCD1_PIG LIM and cysteine-rich domains protein 1 OS=Sus scrofa OX=9823 GN=LMCD1 PE=2 SV=1	1	21	21	21	69.1	40.659	363	168.44	20825000000	3868000	3341000	1306400	3238000	2248500	1937200	3.73082e+06	3.29665e+06	3.62049e+06	2.85741e+06	1.58152e+06	1.87348e+06	1.68683	0.0238461
Q5S1S4;A7E1S9;B6A7R3;A7E1S8	CA3	Q5S1S4;A7E1S9;B6A7R3	sp|Q5S1S4|CAH3_PIG Carbonic anhydrase 3 OS=Sus scrofa OX=9823 GN=CA3 PE=2 SV=3;tr|A7E1S9|A7E1S9_PIG Uncharacterized protein (Fragment) OS=Sus scrofa OX=9823 PE=2 SV=1;tr|B6A7R3|B6A7R3_PIG Carbonic anhydrase IIIb OS=Sus scrofa OX=9823 PE=2 SV=1	4	13	13	13	52.7	29.411	260	316.69	846250000000	8286100	7869900	3233200	7348500	9619500	7379400	7.99223e+06	7.76542e+06	8.96033e+06	6.48476e+06	6.76604e+06	7.13666e+06	1.21241	0.0248465
Q6WSP6	0	Q6WSP6	tr|Q6WSP6|Q6WSP6_PIG Chaperonin 10 OS=Sus scrofa OX=9823 PE=2 SV=1	1	6	1	1	55.9	10.932	102	1.661	199410000	43197	39838	12850	26100	27325	10093	41665	39309.1	35611.9	23032.2	19219.5	9761	2.24149	0.00758634
Q8HZV3;D7RK08;K7GT23;K7GPT5;A0A287A3E7	TFRC	Q8HZV3;D7RK08;K7GT23;K7GPT5;A0A287A3E7	sp|Q8HZV3|TFR1_PIG Transferrin receptor protein 1 OS=Sus scrofa OX=9823 GN=TFRC PE=2 SV=1;tr|D7RK08|D7RK08_PIG Transferrin receptor protein OS=Sus scrofa OX=9823 GN=TFRC PE=4 SV=1;tr|K7GT23|K7GT23_PIG Transferrin receptor protein 1 OS=Sus scrofa OX=9823 GN	5	1	1	1	1.8	86.121	768	8.9506	180250000	122980	96807	27584	65661	66978	46589	118618	95521.8	76444.9	57943.2	47110.1	45056.5	1.93582	0.021786
A0A024BTL2;O77789;I3LE95	PHKG1	A0A024BTL2	tr|A0A024BTL2|A0A024BTL2_PIG Phosphorylase b kinase gamma catalytic chain, skeletal muscle/heart isoform OS=Sus scrofa OX=9823 GN=PHKG1 PE=1 SV=1	3	12	12	12	35.6	44.836	388	185.54	10644000000	1881800	1789200	657240	2243200	3304800	2282300	1.81506e+06	1.76545e+06	1.82144e+06	1.97954e+06	2.32449e+06	2.20723e+06	0.829634	0.0228203
A0A286ZM34;I3LEV7	SH3BGR	A0A286ZM34;I3LEV7	tr|A0A286ZM34|A0A286ZM34_PIG SH3 domain-binding glutamic acid-rich protein OS=Sus scrofa OX=9823 GN=SH3BGR PE=1 SV=1;tr|I3LEV7|I3LEV7_PIG SH3 domain-binding glutamic acid-rich protein OS=Sus scrofa OX=9823 GN=SH3BGR PE=1 SV=1	2	5	5	5	16.4	21.003	195	35.97	4490700000	492310	481150	179580	662820	963280	565960	474850	474762	497679	584912	677539	547344	0.799699	0.0374989
A0A286ZS87;Q1EG87;F1RQZ0	GRN	A0A286ZS87;Q1EG87;F1RQZ0	tr|A0A286ZS87|A0A286ZS87_PIG Granulins precursor OS=Sus scrofa OX=9823 GN=GRN PE=1 SV=1;tr|Q1EG87|Q1EG87_PIG Granulin OS=Sus scrofa OX=9823 GN=GRN PE=2 SV=1;tr|F1RQZ0|F1RQZ0_PIG Granulins precursor OS=Sus scrofa OX=9823 GN=GRN PE=1 SV=1	3	1	1	1	2.6	62.365	574	51.346	165630000	57555	57043	19861	67173	102990	71502	55513.8	56285.7	55041.8	59277.5	72439.7	69150	0.830605	0.0461197
A0A286ZU36;I3LIA4	GAMT	A0A286ZU36;I3LIA4	tr|A0A286ZU36|A0A286ZU36_PIG Guanidinoacetate N-methyltransferase OS=Sus scrofa OX=9823 GN=GAMT PE=1 SV=1;tr|I3LIA4|I3LIA4_PIG Guanidinoacetate N-methyltransferase OS=Sus scrofa OX=9823 GN=GAMT PE=1 SV=2	2	5	5	5	34.3	26.522	236	12.317	2410300000	293710	306710	88586	401440	527750	351080	283293	302638	245503	354255	371202	339532	0.780698	0.015176
A0A286ZY90	OLFML1	A0A286ZY90	tr|A0A286ZY90|A0A286ZY90_PIG Uncharacterized protein OS=Sus scrofa OX=9823 GN=OLFML1 PE=1 SV=1	1	1	1	1	4.6	24.708	217	1.6701	60549000	34200	33414	5166.6	61764	64545	48527	32987.1	32970.4	14318.5	54504.3	45398.8	46930.8	0.546713	0.0313884
A0A287A291;A0A287B216;E0X6R2;A0A287B8F4;Q4VK70;F1RIP1;Q4VK66;Q4VK65;F1SR04;E0X6R4;A0A287B5W1;Q71MA0;Q8HYV0	GYS1	A0A287A291;A0A287B216;E0X6R2;A0A287B8F4;Q4VK70;F1RIP1	tr|A0A287A291|A0A287A291_PIG Glycogen [starch] synthase OS=Sus scrofa OX=9823 GN=GYS1 PE=1 SV=1;tr|A0A287B216|A0A287B216_PIG Glycogen [starch] synthase OS=Sus scrofa OX=9823 GN=GYS1 PE=1 SV=1;tr|E0X6R2|E0X6R2_PIG Glycogen [starch] synthase OS=Sus scrofa OX	13	16	16	16	23.3	83.775	737	163.99	9178400000	1074100	1095700	322770	1519100	1825400	1298400	1.03601e+06	1.08115e+06	894509	1.34055e+06	1.28393e+06	1.25569e+06	0.776171	0.00926285
A0A287A3T1;G9M4N3	TOLLIP	A0A287A3T1;G9M4N3	tr|A0A287A3T1|A0A287A3T1_PIG Toll-interacting protein OS=Sus scrofa OX=9823 GN=TOLLIP PE=4 SV=1;tr|G9M4N3|G9M4N3_PIG Toll-interacting protein OS=Sus scrofa OX=9823 GN=Tollip PE=2 SV=1	2	1	1	1	5.1	29.842	272	1.7234	86447000	13483	14242	5109.5	18248	23152	19507	13004.8	14052.9	14160.2	16103.1	16284.3	18865.3	0.804209	0.0256877
A0A287AAM4;F1S9G9	BROX	A0A287AAM4;F1S9G9	tr|A0A287AAM4|A0A287AAM4_PIG BRO1 domain and CAAX motif containing OS=Sus scrofa OX=9823 GN=BROX PE=4 SV=1;tr|F1S9G9|F1S9G9_PIG BRO1 domain and CAAX motif containing OS=Sus scrofa OX=9823 GN=BROX PE=4 SV=2	2	3	3	3	9.7	46.285	411	11.55	181280000	21754	21058	7505.7	29285	35501	26822	20982.5	20778.4	20800.9	25842.9	24970.2	25939.7	0.815108	0.000114563
A0A287AJI4;A0A287B9B3	SERPINF2	A0A287AJI4;A0A287B9B3	tr|A0A287AJI4|A0A287AJI4_PIG Serpin family F member 2 OS=Sus scrofa OX=9823 GN=SERPINF2 PE=1 SV=1;tr|A0A287B9B3|A0A287B9B3_PIG Serpin family F member 2 OS=Sus scrofa OX=9823 GN=SERPINF2 PE=1 SV=1	2	2	2	2	4.2	53.221	474	2.0684	94147000	39704	39418	11632	55808	74258	60399	38295.9	38894.7	32236.3	49248.4	52230.6	58412.3	0.684384	0.00806817
A0A287ALG2;F1RVB1;D6BV38;A0A287AAF6;A0A287B6X3;Q8SQ26	CRYL1	A0A287ALG2;F1RVB1;D6BV38;A0A287AAF6;A0A287B6X3;Q8SQ26	tr|A0A287ALG2|A0A287ALG2_PIG Lambda-crystallin homolog OS=Sus scrofa OX=9823 GN=CRYL1 PE=1 SV=1;tr|F1RVB1|F1RVB1_PIG Lambda-crystallin homolog OS=Sus scrofa OX=9823 GN=CRYL1 PE=1 SV=2;tr|D6BV38|D6BV38_PIG L-gulonate 3-dehydrogenase OS=Sus scrofa OX=9823 GN	6	2	2	2	7.5	29.199	268	2.9213	269140000	53349	52148	20111	98089	113550	101560	51457	51455.7	55734.6	86559.7	79867.3	98219.3	0.599469	0.00311817
F1RJP7	0	F1RJP7	tr|F1RJP7|F1RJP7_PIG Uncharacterized protein OS=Sus scrofa OX=9823 PE=3 SV=3	1	1	1	1	4.5	34.943	311	1.9619	136460000	12475	23609	9690.3	39299	66041	47367	12032.6	23295.6	26855.2	34679.8	46451	45808.9	0.489865	0.0213573
F1RNZ0	PLEKHF1	F1RNZ0	tr|F1RNZ0|F1RNZ0_PIG Pleckstrin homology and FYVE domain containing 1 OS=Sus scrofa OX=9823 GN=PLEKHF1 PE=1 SV=1	1	2	2	2	9.2	31.761	283	5.8169	438290000	204450	207380	55570	271290	337640	227950	197199	204627	154004	239403	237485	220452	0.797072	0.0491963
F1RQP0;Q9GLW8	PRDX5	F1RQP0;Q9GLW8	tr|F1RQP0|F1RQP0_PIG Peroxiredoxin-5, mitochondrial OS=Sus scrofa OX=9823 GN=PRDX5 PE=1 SV=2;tr|Q9GLW8|Q9GLW8_PIG Peroxiredoxin 5 OS=Sus scrofa OX=9823 GN=PRDX5 PE=2 SV=1	2	2	2	2	21	17.266	162	5.42	450250000	30843	33636	11679	51365	65086	39787	29749.1	33189.5	32366.6	45327.6	45779.3	38478.3	0.735464	0.0114268
F1RR71	GABRA1	F1RR71	tr|F1RR71|F1RR71_PIG Gamma-aminobutyric acid type A receptor alpha1 subunit OS=Sus scrofa OX=9823 GN=GABRA1 PE=1 SV=3	1	1	1	1	2.8	47.991	424	-2	1675000000	36459	84560	16607	129200	204750	207810	35166	83437.4	46023.8	114014	144014	200974	0.358663	0.0288888
F1RRA0;I3LSP4;I3L9Y2;A0A0B8S078;I3LIX0	GOLGA2	F1RRA0;I3LSP4;I3L9Y2;A0A0B8S078;I3LIX0	tr|F1RRA0|F1RRA0_PIG Uncharacterized protein OS=Sus scrofa OX=9823 GN=GOLGA2 PE=1 SV=3;tr|I3LSP4|I3LSP4_PIG Uncharacterized protein OS=Sus scrofa OX=9823 GN=GOLGA2 PE=1 SV=2;tr|I3L9Y2|I3L9Y2_PIG Uncharacterized protein OS=Sus scrofa OX=9823 GN=GOLGA2 PE=1	5	1	1	1	2.1	99.196	876	-2	642820000	7784.6	11400	1312.9	21873	26876	29062	7508.52	11248.7	3638.51	19302.1	18903.7	28106	0.337733	0.0170453
F1RS52	MMAA	F1RS52	tr|F1RS52|F1RS52_PIG Methylmalonic aciduria (cobalamin deficiency) cblA type OS=Sus scrofa OX=9823 GN=MMAA PE=4 SV=1	1	1	1	1	2.6	46.958	420	1.875	31880000	51150	52176	9577.2	87885	95091	77248	49336	51483.3	26541.8	77555	66883.8	74707	0.58117	0.0235861
F1S557;A0A287AXA8;A0A287B3F4	AGL	F1S557;A0A287AXA8;A0A287B3F4	tr|F1S557|F1S557_PIG Amylo-alpha-1, 6-glucosidase, 4-alpha-glucanotransferase OS=Sus scrofa OX=9823 GN=AGL PE=1 SV=2;tr|A0A287AXA8|A0A287AXA8_PIG Amylo-alpha-1, 6-glucosidase, 4-alpha-glucanotransferase OS=Sus scrofa OX=9823 GN=AGL PE=1 SV=1;tr|A0A287B3F4|	3	55	55	55	34.7	170.98	1501	323.31	249950000000	11912000	11991000	4198300	15640000	21516000	13677000	1.14895e+07	1.18318e+07	1.1635e+07	1.38017e+07	1.51336e+07	1.32271e+07	0.829087	0.0138082
F1S682	QSOX1	F1S682	tr|F1S682|F1S682_PIG Sulfhydryl oxidase OS=Sus scrofa OX=9823 GN=QSOX1 PE=1 SV=2	1	1	1	1	2.6	81.477	741	14.607	22758000	15418	14103	4519.8	19472	25985	18630	14871.2	13915.8	12525.9	17183.3	18277	18017.2	0.77253	0.00584884
F1S6B5;Q9TTB4	FMOD	F1S6B5	tr|F1S6B5|F1S6B5_PIG Fibromodulin OS=Sus scrofa OX=9823 GN=FMOD PE=1 SV=3	2	6	6	6	16.8	43.197	376	18.881	1602100000	250100	231830	83569	501420	555580	709310	241230	228752	231599	442483	390776	685978	0.461798	0.0402582
F1SGG9;I3LLY8;A0A287A2X0;A0A287BH52;A0A287AZL3;A0A287BA49;A0A287B5P2;F1SGG6	KRT79	F1SGG9;I3LLY8;A0A287A2X0;A0A287BH52;A0A287AZL3;A0A287BA49;A0A287B5P2;F1SGG6	tr|F1SGG9|F1SGG9_PIG Uncharacterized protein OS=Sus scrofa OX=9823 PE=1 SV=3;tr|I3LLY8|I3LLY8_PIG Keratin 79 OS=Sus scrofa OX=9823 GN=KRT79 PE=1 SV=1;tr|A0A287A2X0|A0A287A2X0_PIG Keratin 79 OS=Sus scrofa OX=9823 GN=KRT79 PE=1 SV=1;tr|A0A287BH52|A0A287BH52_	8	3	2	2	9.2	35.349	316	4.6174	191040000	100050	78323	9578.4	179360	272430	117920	96501.7	77283.2	26545.1	158278	191618	114041	0.431804	0.0456701
F1SGX3;A0A0B8RTR8	DOPEY2	F1SGX3;A0A0B8RTR8	tr|F1SGX3|F1SGX3_PIG Dopey family member 2 OS=Sus scrofa OX=9823 GN=DOPEY2 PE=4 SV=3;tr|A0A0B8RTR8|A0A0B8RTR8_PIG Dopey family member 2 OS=Sus scrofa domesticus OX=9825 GN=DOPEY2 PE=4 SV=1	2	1	1	1	1	256.67	2289	-2	148450000	9261.5	20262	4729	28819	53925	38968	8933.04	19993	13105.7	25431.6	37929	37686.2	0.415963	0.0198331
F1SIF1	FAM180B	F1SIF1	tr|F1SIF1|F1SIF1_PIG Family with sequence similarity 180 member B OS=Sus scrofa OX=9823 GN=FAM180B PE=1 SV=3	1	1	1	1	4.1	22.194	196	1.9344	45139000	22239	21299	7734.9	37876	44102	49715	21450.3	21016.2	21436.1	33424.1	31019.9	48079.7	0.567904	0.0384435
F1SJT7;O46409;A0A287BM29	APOA4	F1SJT7;O46409;A0A287BM29	tr|F1SJT7|F1SJT7_PIG Apolipoprotein A-IV OS=Sus scrofa OX=9823 GN=APOA4 PE=1 SV=3;sp|O46409|APOA4_PIG Apolipoprotein A-IV OS=Sus scrofa OX=9823 GN=APOA4 PE=2 SV=1;tr|A0A287BM29|A0A287BM29_PIG Apolipoprotein A-IV OS=Sus scrofa OX=9823 GN=APOA4 PE=1 SV=1	3	1	1	1	3.7	43.309	381	2.8805	31365000	23137	26204	10349	38294	47912	33657	22316.4	25856.1	28680.7	33792.9	33699.7	32549.9	0.768206	0.0148174
F1SX62;K7GPN9;I3LLQ0;F1SX61;I3LFP3;F1SX60;K7GLS1;F1SX59;F1REZ2	VCAN	F1SX62;K7GPN9;I3LLQ0;F1SX61;I3LFP3;F1SX60;K7GLS1;F1SX59;F1REZ2	tr|F1SX62|F1SX62_PIG Versican core protein precursor OS=Sus scrofa OX=9823 GN=VCAN PE=1 SV=1;tr|K7GPN9|K7GPN9_PIG Versican core protein precursor OS=Sus scrofa OX=9823 GN=VCAN PE=1 SV=2;tr|I3LLQ0|I3LLQ0_PIG Versican core protein precursor OS=Sus scrofa OX=	9	1	1	1	2.9	74.565	656	14.174	96583000	18916	16450	5645.5	25859	35855	24336	18245.1	16231.6	15645.7	22819.5	25219.2	23535.5	0.700285	0.00252553
H6UWK6	OLFML3	H6UWK6	tr|H6UWK6|H6UWK6_PIG Olfactomedin-like protein 3 OS=Sus scrofa OX=9823 GN=OLFML3 PE=4 SV=1	1	2	2	2	4.9	45.926	407	5.9608	49099000	36618	38191	8873.9	99645	97971	79861	35319.3	37684	24592.7	87932.8	68909.5	77234.1	0.416941	0.00262732
I3L8F3;F1SHY2	NEMF	I3L8F3;F1SHY2	tr|I3L8F3|I3L8F3_PIG Nuclear export mediator factor OS=Sus scrofa OX=9823 GN=NEMF PE=4 SV=2;tr|F1SHY2|F1SHY2_PIG Nuclear export mediator factor OS=Sus scrofa OX=9823 GN=NEMF PE=4 SV=3	2	3	3	3	2.4	120.41	1055	1.8326	2396000000	167770	186750	51946	225920	329770	224440	161820	184271	143961	199365	231949	217057	0.755818	0.024435
I3L9N1	ADPRHL1	I3L9N1	tr|I3L9N1|I3L9N1_PIG ADP-ribosylhydrolase like 1 OS=Sus scrofa OX=9823 GN=ADPRHL1 PE=1 SV=1	1	11	11	11	29.7	39.847	354	82.969	7910800000	731910	818460	305070	1141100	1309500	1141100	705953	807594	845456	1.00698e+06	921059	1.10357e+06	0.778138	0.0289136
I3LHC8	BDH2	I3LHC8	tr|I3LHC8|I3LHC8_PIG 3-hydroxybutyrate dehydrogenase 2 OS=Sus scrofa OX=9823 GN=BDH2 PE=1 SV=1	1	8	8	8	36.7	26.66	245	23.497	1994300000	197210	192150	73335	334290	478660	237200	190216	189599	203237	294998	336673	229398	0.677126	0.0424576
I3LKX4	PHKA1	I3LKX4	tr|I3LKX4|I3LKX4_PIG Phosphorylase b kinase regulatory subunit OS=Sus scrofa OX=9823 GN=PHKA1 PE=1 SV=2	1	20	1	1	19.5	113.9	1015	1.8561	47730000	77363	89713	34995	137810	163620	160920	74619.3	88522	96983.4	121612	115085	155627	0.663036	0.0357896
I3LS72;A0A287B5M9;Q1T7A9	LOC100623720	I3LS72;A0A287B5M9	tr|I3LS72|I3LS72_PIG Uncharacterized protein OS=Sus scrofa OX=9823 GN=LOC100623720 PE=1 SV=2;tr|A0A287B5M9|A0A287B5M9_PIG Uncharacterized protein OS=Sus scrofa OX=9823 GN=LOC100623720 PE=1 SV=1	3	4	4	4	13	29.886	269	11.433	6244600000	629640	617810	80964	1094000	1068600	1095100	607310	609608	224380	965412	751618	1.05908e+06	0.519179	0.0472107
P14477	FGB	P14477	sp|P14477|FIBB_PIG Fibrinogen beta chain (Fragment) OS=Sus scrofa OX=9823 GN=FGB PE=1 SV=1	1	2	1	1	100	2.2003	19	2.326	488980000	31940	31224	8987.1	48014	64067	52878	30807.2	30809.5	24906.4	42370.5	45062.6	51138.7	0.624392	0.00596497
Q1T7A8	COL6A1	Q1T7A8	tr|Q1T7A8|Q1T7A8_PIG Type VI collagen alpha-1 chain (Fragment) OS=Sus scrofa OX=9823 GN=COL6A1 PE=2 SV=1	1	3	3	3	25.6	12.723	117	83.032	2955100000	290830	274020	111360	458550	468250	451760	280516	270382	308618	404652	329351	436900	0.734062	0.037443
Q2EN75;I3L7Z6	S100A6	Q2EN75;I3L7Z6	sp|Q2EN75|S10A6_PIG Protein S100-A6 OS=Sus scrofa OX=9823 GN=S100A6 PE=3 SV=1;tr|I3L7Z6|I3L7Z6_PIG Protein S100 OS=Sus scrofa OX=9823 GN=S100A6 PE=3 SV=2	2	3	3	3	24.4	10.059	90	3.1783	221160000	262470	263640	94139	699250	635660	458420	253161	260140	260892	617060	447102	443341	0.51356	0.0130253
Q6Q7J2;F1RUK8;A0A287B4B7;A0A287B6B3;Q6EEJ3;P79315	GDI2	Q6Q7J2;F1RUK8;A0A287B4B7;A0A287B6B3	sp|Q6Q7J2|GDIB_PIG Rab GDP dissociation inhibitor beta OS=Sus scrofa OX=9823 GN=GDI2 PE=2 SV=1;tr|F1RUK8|F1RUK8_PIG Rab GDP dissociation inhibitor OS=Sus scrofa OX=9823 GN=GDI2 PE=1 SV=1;tr|A0A287B4B7|A0A287B4B7_PIG Rab GDP dissociation inhibitor OS=Sus sc	6	12	12	9	30.6	50.267	445	195.06	8129700000	997550	1026400	317740	1220600	1754400	1157100	962172	1.01277e+06	880569	1.07713e+06	1.23399e+06	1.11904e+06	0.832473	0.0342879
Q8MJ17	0	Q8MJ17	tr|Q8MJ17|Q8MJ17_PIG Glyceraldehyde-3-phosphate dehydrogenase (Fragment) OS=Sus scrofa OX=9823 PE=2 SV=1	1	2	1	1	44.6	6.0239	56	1.9469	365000000	132440	138760	39533	170680	227520	152850	127743	136918	109560	150618	160030	147822	0.816237	0.0337121
Q9TV62;O46422;Q9TQS3;P81271;REV__I3LN50;F1RT09;Q28970;REV__I3LFB8;F1RGB7;F1RKW9;A0A287ARN5;A0A0B8RTG1;F1SN33;A0A287BTG4;A0A287AR16;A0A287AIF2;A0A287BFH0;A0A286ZQ42;F1RZC1;A0A287B669;A0A287ARB4;A0A287ANC8;F1RPQ8;Q4LE86;A0A287B0R6;A0A0B8S046;F1RZD2;F1RQH5;F1SUK5;A5A782	MYH4	Q9TV62	sp|Q9TV62|MYH4_PIG Myosin-4 OS=Sus scrofa OX=9823 GN=MYH4 PE=2 SV=1	30	220	220	35	71.7	223.23	1937	323.31	19902000000000	344570000	373730000	105550000	442490000	623020000	496460000	3.3235e+08	3.68768e+08	2.92516e+08	3.9048e+08	4.38211e+08	4.8013e+08	0.759183	0.0365508
A0A023PN04;A0A287AQB9;F1RYY0;A0A286ZQD3;D5KJI1	FKBP5	A0A023PN04;A0A287AQB9;F1RYY0;A0A286ZQD3	tr|A0A023PN04|A0A023PN04_PIG Peptidylprolyl isomerase OS=Sus scrofa OX=9823 GN=FKBP5 PE=1 SV=1;tr|A0A287AQB9|A0A287AQB9_PIG Peptidylprolyl isomerase OS=Sus scrofa OX=9823 GN=FKBP5 PE=1 SV=1;tr|F1RYY0|F1RYY0_PIG Peptidylprolyl isomerase OS=Sus scrofa OX=982	5	6	6	6	16.6	51.207	457	14.363	620920000	309480	300110	543140	441340	447910	421560	298504	296126	1.50523e+06	389465	315045	407693	1.88802	0.46049
A0A075B7I5;A0A075B7J0;A0A287ALS7;A0A075B7H9;A0A075B7I9	0	A0A075B7I5;A0A075B7J0;A0A287ALS7;A0A075B7H9;A0A075B7I9	tr|A0A075B7I5|A0A075B7I5_PIG Uncharacterized protein OS=Sus scrofa OX=9823 PE=1 SV=2;tr|A0A075B7J0|A0A075B7J0_PIG Uncharacterized protein OS=Sus scrofa OX=9823 PE=1 SV=6;tr|A0A287ALS7|A0A287ALS7_PIG Uncharacterized protein OS=Sus scrofa OX=9823 PE=4 SV=1;t	5	2	2	2	17.7	11.866	113	3.9772	3659400000	324990	327830	80057	383000	363500	203190	313464	323478	221866	337982	255674	196506	1.08688	0.683944
A0A0B8RSU5;F1RHJ2	HDGF	A0A0B8RSU5;F1RHJ2	tr|A0A0B8RSU5|A0A0B8RSU5_PIG Hepatoma-derived growth factor OS=Sus scrofa domesticus OX=9825 GN=HDGF PE=4 SV=1;tr|F1RHJ2|F1RHJ2_PIG Heparin binding growth factor OS=Sus scrofa OX=9823 GN=HDGF PE=1 SV=1	2	8	8	8	40.9	26.975	242	30.522	3471100000	1210500	1131400	755570	1222800	1555400	1215700	1.16757e+06	1.11638e+06	2.09395e+06	1.07907e+06	1.09402e+06	1.17571e+06	1.3073	0.342876
A0A0B8RTA5;P16276;F1SRC5	ACO2	A0A0B8RTA5;P16276;F1SRC5	tr|A0A0B8RTA5|A0A0B8RTA5_PIG Aconitate hydratase, mitochondrial OS=Sus scrofa domesticus OX=9825 GN=ACO2 PE=3 SV=1;sp|P16276|ACON_PIG Aconitate hydratase, mitochondrial OS=Sus scrofa OX=9823 GN=ACO2 PE=1 SV=1;tr|F1SRC5|F1SRC5_PIG Aconitate hydratase, mitoc	3	31	31	31	45.5	85.576	781	320.22	80218000000	5177900	4939700	2074300	6070900	9245800	4758100	4.99426e+06	4.87412e+06	5.74861e+06	5.35733e+06	6.50319e+06	4.60159e+06	0.948663	0.671586
A0A0B8RTD1;I3LRS8;A0A287AEI5	PITPNA	A0A0B8RTD1;I3LRS8	tr|A0A0B8RTD1|A0A0B8RTD1_PIG Phosphatidylinositol transfer protein, alpha OS=Sus scrofa domesticus OX=9825 GN=PITPNA PE=4 SV=1;tr|I3LRS8|I3LRS8_PIG Phosphatidylinositol transfer protein alpha OS=Sus scrofa OX=9823 GN=PITPNA PE=1 SV=2	3	7	7	6	27	31.82	270	22.745	2027700000	572550	616730	207080	713870	983160	753310	552244	608542	573891	629962	691522	728531	0.846178	0.0336583
A0A0B8RTL5;I3L693;M3V815	HNRNPR	A0A0B8RTL5;I3L693;M3V815	tr|A0A0B8RTL5|A0A0B8RTL5_PIG Heterogeneous nuclear ribonucleoprotein R OS=Sus scrofa domesticus OX=9825 GN=HNRNPR PE=4 SV=1;tr|I3L693|I3L693_PIG Heterogeneous nuclear ribonucleoprotein R OS=Sus scrofa OX=9823 GN=HNRNPR PE=1 SV=2;tr|M3V815|M3V815_PIG Hetero	3	7	2	2	13.7	59.654	532	20.965	310930000	185350	160990	71737	202300	246950	159880	178777	158853	198808	178522	173696	154621	1.0584	0.509765
A0A0B8RTP4;A0A286ZRM3;A0A287BPH8;A0A287AT54	FLII	A0A0B8RTP4;A0A286ZRM3;A0A287BPH8;A0A287AT54	tr|A0A0B8RTP4|A0A0B8RTP4_PIG Leucine-rich repeat flightless-interacting protein 1 OS=Sus scrofa domesticus OX=9825 GN=FLII PE=4 SV=1;tr|A0A286ZRM3|A0A286ZRM3_PIG FLII, actin remodeling protein OS=Sus scrofa OX=9823 GN=FLII PE=4 SV=1;tr|A0A287BPH8|A0A287BPH	4	2	2	2	1.5	140.85	1238	2.5129	1042500000	91163	88605	25421	90070	94517	73741	87929.9	87428.7	70450.5	79483.2	66480.1	71315.4	1.13131	0.239328
A0A0B8RTW8;F1S415;A0A287APJ3;F2VR62	BAG3	A0A0B8RTW8;F1S415;A0A287APJ3	tr|A0A0B8RTW8|A0A0B8RTW8_PIG BCL2-associated athanogene 3 OS=Sus scrofa domesticus OX=9825 GN=BAG3 PE=4 SV=1;tr|F1S415|F1S415_PIG BCL2 associated athanogene 3 OS=Sus scrofa OX=9823 GN=BAG3 PE=1 SV=2;tr|A0A287APJ3|A0A287APJ3_PIG BCL2 associated athanogene 3	4	23	23	23	47.9	61.507	574	323.31	16883000000	2556700	2400300	1053800	2831400	3246000	1854100	2.46603e+06	2.36843e+06	2.92045e+06	2.4986e+06	2.28313e+06	1.79311e+06	1.17948	0.21784
A0A0B8RVQ6;A0A287B4Y9;F1SS51	MAP2K4	A0A0B8RVQ6;A0A287B4Y9;F1SS51	tr|A0A0B8RVQ6|A0A0B8RVQ6_PIG Mitogen-activated protein kinase kinase 4 OS=Sus scrofa domesticus OX=9825 GN=MAP2K4 PE=3 SV=1;tr|A0A287B4Y9|A0A287B4Y9_PIG Mitogen-activated protein kinase kinase 4 OS=Sus scrofa OX=9823 GN=MAP2K4 PE=1 SV=1;tr|F1SS51|F1SS51_PI	3	3	3	3	9.1	41.374	363	4.8267	99907000	39321	41067	16953	48805	67501	37230	37926.5	40521.8	46982.7	43068.5	47478	36005.4	0.991143	0.934803
A0A0B8RZ32	STIP1	A0A0B8RZ32	tr|A0A0B8RZ32|A0A0B8RZ32_PIG Stress-induced phosphoprotein 1 OS=Sus scrofa domesticus OX=9825 GN=STIP1 PE=4 SV=1	1	32	1	1	50.6	62.462	543	35.354	393650000	22338	51908	32019	166770	165150	28695	21545.8	51218.9	88735.9	147168	116161	27751.1	0.554832	0.348571
A0A0B8RZ36;A0A286ZR85;A0A287BJQ1;Q75PS2;A4K549;REV__I3LMH4;REV__A0A287BR08;REV__A0A287A2E1;REV__A0A286ZVY9;REV__F8TEL5;REV__A0A286ZZG7;REV__A0A287A1Z9	SPTAN1	A0A0B8RZ36;A0A286ZR85;A0A287BJQ1	tr|A0A0B8RZ36|A0A0B8RZ36_PIG Spectrin, alpha, non-erythrocytic 1 OS=Sus scrofa domesticus OX=9825 GN=SPTAN1 PE=4 SV=1;tr|A0A286ZR85|A0A286ZR85_PIG Spectrin alpha, non-erythrocytic 1 OS=Sus scrofa OX=9823 GN=SPTAN1 PE=1 SV=1;tr|A0A287BJQ1|A0A287BJQ1_PIG Spe	12	43	43	3	20.9	282.12	2452	213.78	9792600000	2335000	2305800	1305700	2709700	4026300	2685200	2.25219e+06	2.27519e+06	3.61855e+06	2.3912e+06	2.83197e+06	2.59687e+06	1.04167	0.828299
A0A0B8RZH4;F1S9K1	IARS2	A0A0B8RZH4;F1S9K1	tr|A0A0B8RZH4|A0A0B8RZH4_PIG Isoleucyl-tRNA synthetase 2, mitochondrial OS=Sus scrofa domesticus OX=9825 GN=IARS2 PE=3 SV=1;tr|F1S9K1|F1S9K1_PIG Isoleucyl-tRNA synthetase 2, mitochondrial OS=Sus scrofa OX=9823 GN=IARS2 PE=1 SV=3	2	4	4	4	5.1	105.72	940	14.711	500600000	118930	116190	40542	133030	159230	81036	114712	114647	112356	117394	111997	78370.4	1.11033	0.407209
A0A0B8RZJ3;I3LNK5	GSPT1	A0A0B8RZJ3;I3LNK5	tr|A0A0B8RZJ3|A0A0B8RZJ3_PIG G1 to S phase transition 1 OS=Sus scrofa domesticus OX=9825 GN=GSPT1 PE=4 SV=1;tr|I3LNK5|I3LNK5_PIG G1 to S phase transition 1 OS=Sus scrofa OX=9823 GN=GSPT1 PE=1 SV=2	2	4	4	1	7.4	55.778	499	5.1873	336230000	119460	126040	49578	134170	206740	111670	115223	124367	137398	118400	145414	107997	1.01393	0.89983
A0A0B8RZL6;A0A286ZV41;F1RPE8	EEF2K	A0A0B8RZL6;A0A286ZV41;F1RPE8	tr|A0A0B8RZL6|A0A0B8RZL6_PIG Eukaryotic elongation factor 2 kinase OS=Sus scrofa domesticus OX=9825 GN=EEF2K PE=3 SV=1;tr|A0A286ZV41|A0A286ZV41_PIG Eukaryotic elongation factor 2 kinase OS=Sus scrofa OX=9823 GN=EEF2K PE=4 SV=1;tr|F1RPE8|F1RPE8_PIG Eukaryot	3	4	4	4	4.7	81.745	722	12.532	287710000	99930	92214	111490	86425	130000	94200	96386	90989.8	308978	76266.6	91437.7	91101.4	1.91786	0.332907
A0A0B8RZM8;I3LPP4;I3L918;A0A287BD56	CSE1L	A0A0B8RZM8;I3LPP4;I3L918;A0A287BD56	tr|A0A0B8RZM8|A0A0B8RZM8_PIG Exportin-2 OS=Sus scrofa domesticus OX=9825 GN=CSE1L PE=4 SV=1;tr|I3LPP4|I3LPP4_PIG Exportin-2 OS=Sus scrofa OX=9823 GN=CSE1L PE=1 SV=2;tr|I3L918|I3L918_PIG Exportin-2 OS=Sus scrofa OX=9823 GN=CSE1L PE=1 SV=2;tr|A0A287BD56|A0A2	4	9	9	9	11.1	110.45	971	135.67	2090800000	926040	875020	163890	1171800	1669900	943010	893198	863403	454197	1.03407e+06	1.17455e+06	911991	0.70845	0.132116
A0A0B8RZN7;I3L704	CIAPIN1	A0A0B8RZN7;I3L704	tr|A0A0B8RZN7|A0A0B8RZN7_PIG Anamorsin OS=Sus scrofa domesticus OX=9825 GN=CIAPIN1 PE=3 SV=1;tr|I3L704|I3L704_PIG Anamorsin OS=Sus scrofa OX=9823 GN=CIAPIN1 PE=1 SV=2	2	2	2	2	7.4	33.045	310	3.1818	92122000	48679	46759	18576	51881	59192	46530	46952.6	46138.2	51480.6	45782.9	41633.7	44999.5	1.0918	0.124993
A0A0B8S0C3;A0A287AW94;A0A287ATB9;A0A287BCD1	ADRM1	A0A0B8S0C3;A0A287AW94	tr|A0A0B8S0C3|A0A0B8S0C3_PIG Adhesion regulating molecule 1 OS=Sus scrofa domesticus OX=9825 GN=ADRM1 PE=4 SV=1;tr|A0A287AW94|A0A287AW94_PIG Uncharacterized protein OS=Sus scrofa OX=9823 PE=4 SV=1	4	5	5	4	13.8	41.998	407	33.941	237540000	57129	61827	30007	61156	67071	59818	55102.9	61006.2	83159.9	53967.8	47175.5	57850.4	1.25331	0.21384
A0A0D5BWD2	C1QBP	A0A0D5BWD2	tr|A0A0D5BWD2|A0A0D5BWD2_PIG Mitochondrial complement component 1 Q subcomponent-binding protein OS=Sus scrofa OX=9823 GN=C1QBP PE=2 SV=1	1	1	1	1	7.1	31.015	281	20.982	1282700000	107390	88162	43692	110820	188310	105640	103581	86991.6	121086	97794.3	132451	102165	0.937572	0.662146
A0A0E3KLW5	NUDT3	A0A0E3KLW5	tr|A0A0E3KLW5|A0A0E3KLW5_PIG Nucleoside diphosphate linked moiety X-type motif 3 OS=Sus scrofa OX=9823 GN=NUDT3 PE=1 SV=1	1	1	1	1	5.2	19.451	172	1.9944	139260000	112510	116270	60849	112910	112400	119220	108520	114726	168634	99638.6	79058.4	115298	1.33295	0.208509
A0A0H5ANC0	OGN	A0A0H5ANC0	tr|A0A0H5ANC0|A0A0H5ANC0_PIG Mimecan precursor OS=Sus scrofa OX=9823 GN=OGN PE=1 SV=1	1	6	6	6	16.1	33.986	298	9.7086	3910400000	795670	744580	288140	1275300	1230500	1316800	767451	734695	798537	1.1254e+06	865493	1.27349e+06	0.704784	0.0562545
A0A0K1TQQ0	MGST2	A0A0K1TQQ0	tr|A0A0K1TQQ0|A0A0K1TQQ0_PIG Microsomal glutathione S-transferase 2 OS=Sus scrofa OX=9823 GN=MGST2 PE=1 SV=1	1	1	1	1	9.6	16.61	146	6.3371	49534000	47662	44633	40537	27824	29738	37711	45971.7	44040.5	112342	24553.6	20916.7	36470.5	2.46952	0.155051
A0A0K1TQQ7;A0A287AE80;A0A287BL83;A0A287BA90;I3LM03;A0A287BJQ5;Q28960;I3RWJ1;A0A287AAY9;A0A286ZID9	CBR3	A0A0K1TQQ7;A0A287AE80;A0A287BL83	tr|A0A0K1TQQ7|A0A0K1TQQ7_PIG Carbonyl reductase 3 OS=Sus scrofa OX=9823 GN=CBR3 PE=2 SV=1;tr|A0A287AE80|A0A287AE80_PIG Carbonyl reductase OS=Sus scrofa OX=9823 GN=LOC110256481 PE=1 SV=1;tr|A0A287BL83|A0A287BL83_PIG Carbonyl reductase OS=Sus scrofa OX=9823	10	8	8	8	39.9	30.596	281	201.69	8590700000	1571900	1459700	503210	1506600	1188500	1178900	1.51615e+06	1.44032e+06	1.39457e+06	1.32951e+06	835951	1.14012e+06	1.31627	0.0782077
A0A0U2ETD0;A0A0U2ETC2	EMD	A0A0U2ETD0;A0A0U2ETC2	tr|A0A0U2ETD0|A0A0U2ETD0_PIG Emerin OS=Sus scrofa OX=9823 GN=EMD PE=4 SV=1;tr|A0A0U2ETC2|A0A0U2ETC2_PIG Emerin OS=Sus scrofa OX=9823 GN=EMD PE=2 SV=1	2	4	4	4	19.6	29.237	260	92.661	641230000	379170	358990	114800	364950	529140	375610	365723	354224	318151	322054	372179	363255	0.981664	0.774266
A0A140TAK8	APOH	A0A140TAK8	tr|A0A140TAK8|A0A140TAK8_PIG Apolipoprotein H OS=Sus scrofa OX=9823 GN=APOH PE=1 SV=2	1	8	1	1	34.5	31.947	287	2.0339	75975000	25218	27684	3160.9	29983	22082	20168	24323.6	27316.5	8759.96	26458.8	15531.7	19504.6	0.982192	0.958413
A0A140UHW4	MRPL3	A0A140UHW4	tr|A0A140UHW4|A0A140UHW4_PIG ICT1 OS=Sus scrofa OX=9823 GN=MRPL3 PE=1 SV=1	1	2	2	2	4.8	43.642	399	4.0596	158690000	59356	59428	25555	66057	73940	42191	57250.9	58639	70821.9	58292.7	52006.9	40803.2	1.23566	0.150659
A0A165DE67;K7ZMG1;A0A287A2M4	CRIP2	A0A165DE67;K7ZMG1;A0A287A2M4	tr|A0A165DE67|A0A165DE67_PIG CRIP2 OS=Sus scrofa OX=9823 GN=CRIP2 PE=1 SV=1;tr|K7ZMG1|K7ZMG1_PIG Putative cysteine-rich protein 2 OS=Sus scrofa OX=9823 GN=CRIP2 PE=4 SV=1;tr|A0A287A2M4|A0A287A2M4_PIG Cysteine rich protein 2 OS=Sus scrofa OX=9823 GN=CRIP2 P	3	3	3	3	20.2	22.63	208	15.737	1451100000	183110	184840	143500	224710	240460	190550	176616	182386	397689	198298	169132	184282	1.37153	0.403644
A0A1B1EZX5;A0A287A3Y4;F1RIA0;A0A287B2S7	HOMER2	A0A1B1EZX5;A0A287A3Y4;F1RIA0;A0A287B2S7	tr|A0A1B1EZX5|A0A1B1EZX5_PIG Homer scaffolding protein 2 (Fragment) OS=Sus scrofa OX=9823 GN=HOMER2 PE=4 SV=1;tr|A0A287A3Y4|A0A287A3Y4_PIG Homer scaffolding protein 2 OS=Sus scrofa OX=9823 GN=HOMER2 PE=4 SV=1;tr|F1RIA0|F1RIA0_PIG Homer scaffolding protein	4	1	1	1	4.5	28.404	245	2.0474	107310000	42059	47249	9852.7	61124	50223	39102	40567.4	46621.7	27305.3	53939.5	35325.2	37815.8	0.90096	0.634227
A0A1W6R2B4;F1RIS3	MG53	A0A1W6R2B4;F1RIS3	tr|A0A1W6R2B4|A0A1W6R2B4_PIG Mitsugumin 53 OS=Sus scrofa OX=9823 GN=MG53 PE=2 SV=1;tr|F1RIS3|F1RIS3_PIG Tripartite motif containing 72 OS=Sus scrofa OX=9823 GN=TRIM72 PE=4 SV=3	2	17	17	17	42.3	52.771	478	145.56	80251000000	3074800	3065700	1254400	3269200	4623000	3111000	2.96575e+06	3.025e+06	3.47638e+06	2.88494e+06	3.25166e+06	3.00867e+06	1.03519	0.609542
A0A1Y0DD98;A0A1Y0DDA1;F1SS61	MYH3	A0A1Y0DD98;A0A1Y0DDA1;F1SS61	tr|A0A1Y0DD98|A0A1Y0DD98_PIG Embryonic skeletal myosin heavy chain 3 (Fragment) OS=Sus scrofa OX=9823 GN=MYH3 PE=2 SV=1;tr|A0A1Y0DDA1|A0A1Y0DDA1_PIG Embryonic skeletal myosin heavy chain 3 (Fragment) OS=Sus scrofa OX=9823 GN=MYH3 PE=2 SV=1;tr|F1SS61|F1SS61	3	83	4	3	28.5	222.93	1934	33.162	95626000000	1069800	1112600	588270	1098900	1467800	1331200	1.03186e+06	1.09783e+06	1.6303e+06	969736	1.0324e+06	1.28741e+06	1.14301	0.502257
A0A1Z1VUJ8;A0A0K1LY40;A0A1Z1VUI4;I3LV38	MSRB3	A0A1Z1VUJ8;A0A0K1LY40;A0A1Z1VUI4;I3LV38	tr|A0A1Z1VUJ8|A0A1Z1VUJ8_PIG Methionine sulfoxide reductase B3 transcript variant 2 OS=Sus scrofa OX=9823 GN=MSRB3 PE=1 SV=1;tr|A0A0K1LY40|A0A0K1LY40_PIG Methionine-R-sulfoxide reductase B3 OS=Sus scrofa OX=9823 GN=MSRB3 PE=2 SV=1;tr|A0A1Z1VUI4|A0A1Z1VUI4_	4	2	2	2	10.4	19.931	183	3.5418	160790000	93980	91256	49633	92764	120980	88537	90647	90044.5	137550	81860.6	85093.3	85624.7	1.25997	0.237704
A0A286ZBT3	FXYD1	A0A286ZBT3	tr|A0A286ZBT3|A0A286ZBT3_PIG FXYD domain-containing ion transport regulator OS=Sus scrofa OX=9823 GN=FXYD1 PE=1 SV=1	1	1	1	1	13	10.528	92	12.463	596770000	16844	17277	3578.4	17611	28077	14970	16246.6	17047.6	9917	15541	19748.4	14477.6	0.868271	0.47438
A0A286ZFW3	APOH	A0A286ZFW3	tr|A0A286ZFW3|A0A286ZFW3_PIG Apolipoprotein H OS=Sus scrofa OX=9823 GN=APOH PE=1 SV=1	1	9	9	2	34.8	38.275	345	218.07	2096200000	933130	791890	613210	765220	956570	713000	900036	781377	1.69942e+06	675276	672819	689547	1.65919	0.195415
A0A286ZI05	IGFN1	A0A286ZI05	tr|A0A286ZI05|A0A286ZI05_PIG Uncharacterized protein OS=Sus scrofa OX=9823 GN=IGFN1 PE=4 SV=1	1	124	124	11	67.4	235.12	2362	323.31	328610000000	19429000	20854000	13099000	12559000	35850000	30054000	1.87399e+07	2.05771e+07	3.63019e+07	1.10828e+07	2.52157e+07	2.90654e+07	1.15689	0.684083
A0A286ZI55;A0A287BDV9;D2XN65;F1SHA2;O02855	GPD1	A0A286ZI55;A0A287BDV9;D2XN65;F1SHA2;O02855	tr|A0A286ZI55|A0A286ZI55_PIG Glycerol-3-phosphate dehydrogenase [NAD(+)] OS=Sus scrofa OX=9823 GN=GPD1 PE=1 SV=1;tr|A0A287BDV9|A0A287BDV9_PIG Glycerol-3-phosphate dehydrogenase [NAD(+)] OS=Sus scrofa OX=9823 GN=GPD1 PE=1 SV=1;tr|D2XN65|D2XN65_PIG Glycerol-	5	21	21	16	57.9	37.678	349	173.6	277170000000	4971000	5036900	1705900	6817200	7760800	4921300	4.7947e+06	4.97003e+06	4.72765e+06	6.01591e+06	5.45869e+06	4.75942e+06	0.892717	0.192295
A0A286ZI90;A0A286ZTC9;K7ZJP7;A0A287AFM8;A0A287BM31;A0A286ZT94;A0A287AH03;A0A286ZX24;K7ZRJ8;A0A286ZN16;A0A287ANX9	0	A0A286ZI90;A0A286ZTC9;K7ZJP7;A0A287AFM8;A0A287BM31;A0A286ZT94;A0A287AH03	tr|A0A286ZI90|A0A286ZI90_PIG Uncharacterized protein OS=Sus scrofa OX=9823 PE=4 SV=1;tr|A0A286ZTC9|A0A286ZTC9_PIG Uncharacterized protein OS=Sus scrofa OX=9823 PE=4 SV=1;tr|K7ZJP7|K7ZJP7_PIG IgM heavy chain constant region (Fragment) OS=Sus scrofa OX=9823	11	13	10	0	30.3	67.092	617	128.73	3062600000	653960	592770	273520	598390	872150	547340	630767	584900	758020	528056	613441	529336	1.18126	0.162178
A0A286ZIA2	EMC4	A0A286ZIA2	tr|A0A286ZIA2|A0A286ZIA2_PIG ER membrane protein complex subunit 4 OS=Sus scrofa OX=9823 GN=EMC4 PE=1 SV=1	1	2	2	2	12	20.086	183	13.323	97283000	23618	24195	15255	26889	28342	25126	22780.4	23873.8	42277	23728.5	19934.8	24299.5	1.30853	0.340874
A0A286ZIC1;A0A286ZSM7;A0A287A6P1;P20305;A0A287AMB2	GSN	A0A286ZIC1;A0A286ZSM7;A0A287A6P1;P20305;A0A287AMB2	tr|A0A286ZIC1|A0A286ZIC1_PIG Gelsolin OS=Sus scrofa OX=9823 GN=GSN PE=4 SV=1;tr|A0A286ZSM7|A0A286ZSM7_PIG Gelsolin OS=Sus scrofa OX=9823 GN=GSN PE=4 SV=1;tr|A0A287A6P1|A0A287A6P1_PIG Gelsolin OS=Sus scrofa OX=9823 GN=GSN PE=4 SV=1;sp|P20305|GELS_PIG Gelsol	5	17	17	17	25.4	80.782	731	180.47	7752900000	1548300	1533600	828360	2153300	2319800	1959900	1.49339e+06	1.51324e+06	2.29568e+06	1.9002e+06	1.63167e+06	1.89543e+06	0.976969	0.888386
A0A286ZID4;F1RKH4	HSPB8	A0A286ZID4;F1RKH4	tr|A0A286ZID4|A0A286ZID4_PIG Heat shock protein family B (small) member 8 OS=Sus scrofa OX=9823 GN=HSPB8 PE=1 SV=1;tr|F1RKH4|F1RKH4_PIG Heat shock protein family B (small) member 8 OS=Sus scrofa OX=9823 GN=HSPB8 PE=1 SV=2	2	9	9	9	39.3	21.686	196	14.04	4598300000	1212500	1138900	390100	1322900	1233000	1064800	1.1695e+06	1.12378e+06	1.0811e+06	1.16741e+06	867251	1.02977e+06	1.10114	0.316955
A0A286ZID6;A0A1B2TT61;A0A1B2TT62;I3LB68	DAZAP1	A0A286ZID6;A0A1B2TT61;A0A1B2TT62;I3LB68	tr|A0A286ZID6|A0A286ZID6_PIG DAZ-associated protein 1 OS=Sus scrofa OX=9823 GN=DAZAP1 PE=1 SV=1;tr|A0A1B2TT61|A0A1B2TT61_PIG DAZ-associated protein 1 isoform 1 OS=Sus scrofa OX=9823 GN=DAZAP1 PE=2 SV=1;tr|A0A1B2TT62|A0A1B2TT62_PIG DAZ-associated protein 1	4	1	1	1	4	40.691	378	15.064	54906000	29985	33828	8521.4	37112	41465	34132	28921.6	33378.9	23615.8	32749.9	29165.1	33009.3	0.905103	0.385166
A0A286ZIE2;Q9N250;Q9N251	ENSSSCG00000036052	A0A286ZIE2	tr|A0A286ZIE2|A0A286ZIE2_PIG Uncharacterized protein OS=Sus scrofa OX=9823 PE=4 SV=1	3	26	26	26	71.4	47.875	441	323.31	123520000000	8871800	9003200	2800500	9541000	10461000	10055000	8.55716e+06	8.88367e+06	7.76117e+06	8.41956e+06	7.35792e+06	9.72425e+06	0.988247	0.90191
A0A286ZIH0;K9IWD4;F1SAI8;A0A287A6R6;A0A286ZX11	HYOU1	A0A286ZIH0;K9IWD4;F1SAI8;A0A287A6R6;A0A286ZX11	tr|A0A286ZIH0|A0A286ZIH0_PIG Hypoxia up-regulated 1 OS=Sus scrofa OX=9823 GN=HYOU1 PE=1 SV=1;tr|K9IWD4|K9IWD4_PIG Hypoxia up-regulated protein 1 OS=Sus scrofa OX=9823 GN=HYOU1_tv1 PE=2 SV=1;tr|F1SAI8|F1SAI8_PIG Hypoxia up-regulated 1 OS=Sus scrofa OX=9823	5	2	2	2	3	109.79	981	14.63	251310000	176920	162000	53376	205880	227010	157340	170645	159849	147924	181681	159671	152165	0.969407	0.671668
A0A286ZIL9;I3LH70;A0A287BQN5;A0A287BBE3	COL18A1	A0A286ZIL9;I3LH70;A0A287BQN5;A0A287BBE3	tr|A0A286ZIL9|A0A286ZIL9_PIG Collagen type XVIII alpha 1 chain OS=Sus scrofa OX=9823 GN=COL18A1 PE=1 SV=1;tr|I3LH70|I3LH70_PIG Collagen type XVIII alpha 1 chain OS=Sus scrofa OX=9823 GN=COL18A1 PE=1 SV=2;tr|A0A287BQN5|A0A287BQN5_PIG Collagen type XVIII alp	4	2	2	2	1.9	129.88	1284	29.985	121030000	123850	127710	80393	143410	153280	124550	119458	126015	222797	126554	107812	120453	1.31974	0.326613
A0A286ZIM7;Q001C6;D4PEM8	NDRG2	A0A286ZIM7;Q001C6;D4PEM8	tr|A0A286ZIM7|A0A286ZIM7_PIG Protein NDRG2 OS=Sus scrofa OX=9823 GN=NDRG2 PE=1 SV=1;tr|Q001C6|Q001C6_PIG Protein NDRG2 OS=Sus scrofa OX=9823 GN=NDRG2 PE=1 SV=1;tr|D4PEM8|D4PEM8_PIG N-Myc downstream regulated gene 2 OS=Sus scrofa OX=9823 GN=NDRG2 PE=2 SV=1	3	4	4	4	12.7	40.671	371	39.216	11106000000	491440	470710	185370	582400	632640	414580	474011	464461	513725	513945	444978	400943	1.0679	0.442867
A0A286ZIN0;A0A287AAI4;F1RVC9	HNRNPD	A0A286ZIN0;A0A287AAI4;F1RVC9	tr|A0A286ZIN0|A0A286ZIN0_PIG Heterogeneous nuclear ribonucleoprotein D OS=Sus scrofa OX=9823 GN=HNRNPD PE=1 SV=1;tr|A0A287AAI4|A0A287AAI4_PIG Heterogeneous nuclear ribonucleoprotein D OS=Sus scrofa OX=9823 GN=HNRNPD PE=1 SV=1;tr|F1RVC9|F1RVC9_PIG Heterogen	3	4	4	4	13.4	32.785	306	17.724	380930000	322020	317640	300700	372660	473180	364640	310599	313423	833345	328858	332819	352646	1.43679	0.443675
A0A286ZIW3;I3LM75	SPG7	A0A286ZIW3;I3LM75	tr|A0A286ZIW3|A0A286ZIW3_PIG SPG7, paraplegin matrix AAA peptidase subunit OS=Sus scrofa OX=9823 GN=SPG7 PE=3 SV=1;tr|I3LM75|I3LM75_PIG SPG7, paraplegin matrix AAA peptidase subunit OS=Sus scrofa OX=9823 GN=SPG7 PE=3 SV=2	2	2	2	2	3.1	71.291	646	2.964	110050000	60149	54016	64089	62223	71310	44464	58015.8	53298.9	177613	54909.3	50157.1	43001.4	1.95132	0.314146
A0A286ZJ45;F8SIP2;F1SQL2	EFEMP1	A0A286ZJ45;F8SIP2;F1SQL2	tr|A0A286ZJ45|A0A286ZJ45_PIG EGF-containing fibulin-like extracellular matrix protein 1 precursor OS=Sus scrofa OX=9823 GN=EFEMP1 PE=1 SV=1;tr|F8SIP2|F8SIP2_PIG EGF-containing fibulin-like extracellular matrix protein 1 OS=Sus scrofa OX=9823 GN=EFEMP1 PE=2	3	1	1	1	2.8	50.393	458	8.0628	121110000	88806	86572	26601	109660	98439	137950	85656.5	85422.7	73720.7	96770.6	69238.7	133412	0.817576	0.3922
A0A286ZJ78	0	A0A286ZJ78	tr|A0A286ZJ78|A0A286ZJ78_PIG Uncharacterized protein OS=Sus scrofa OX=9823 PE=4 SV=1	1	4	1	1	14.5	25.923	227	-2	170440000	38150	41947	24518	42302	64627	46490	36797	41390.1	67948	37329.8	45456.5	44960.8	1.14394	0.575215
A0A286ZJ89	LOC100514282	A0A286ZJ89	tr|A0A286ZJ89|A0A286ZJ89_PIG Uncharacterized protein OS=Sus scrofa OX=9823 GN=LOC100514282 PE=1 SV=1	1	2	2	2	17	19.136	171	11.856	79404000	92498	90664	35485	116120	126760	91815	89217.5	89460.4	98341.4	102471	89158.8	88794.9	0.987855	0.844012
A0A286ZJC3;A6M930;A6M929;F6Q8Z7;A0A286ZT22;A0A286ZKR0	EIF4A2	A0A286ZJC3;A6M930;A6M929;F6Q8Z7;A0A286ZT22;A0A286ZKR0	tr|A0A286ZJC3|A0A286ZJC3_PIG Eukaryotic initiation factor 4A-II OS=Sus scrofa OX=9823 GN=EIF4A2 PE=1 SV=1;tr|A6M930|A6M930_PIG Eukaryotic initiation factor 4A-II OS=Sus scrofa OX=9823 GN=EIF4A2 PE=1 SV=1;tr|A6M929|A6M929_PIG Eukaryotic translation initiati	6	6	6	2	19.9	41.29	362	79.953	9311900000	777170	745260	302630	851790	1072800	735740	749607	735366	838694	751671	754572	711539	1.04774	0.372586
A0A286ZJC9;A0A286ZJT5;A0A287BG44;A0A287BPW9;A0A287BFA3;A0A287AGR3;A0A287B6S0;F1SC49;A0A287B1M9;A0A287BPJ8	SORBS1	A0A286ZJC9;A0A286ZJT5;A0A287BG44;A0A287BPW9;A0A287BFA3;A0A287AGR3;A0A287B6S0;F1SC49;A0A287B1M9;A0A287BPJ8	tr|A0A286ZJC9|A0A286ZJC9_PIG Sorbin and SH3 domain containing 1 OS=Sus scrofa OX=9823 GN=SORBS1 PE=1 SV=1;tr|A0A286ZJT5|A0A286ZJT5_PIG Sorbin and SH3 domain containing 1 OS=Sus scrofa OX=9823 GN=SORBS1 PE=1 SV=1;tr|A0A287BG44|A0A287BG44_PIG Sorbin and SH3	10	10	10	10	9.8	133.26	1200	50.298	981260000	542270	488130	177900	595150	683690	578560	523038	481650	493023	525196	480885	559529	0.956631	0.431448
A0A286ZJH7;F2Z5B7;A0A287BF06;A0A287A8Q6	RPS27L	A0A286ZJH7;F2Z5B7;A0A287BF06;A0A287A8Q6	tr|A0A286ZJH7|A0A286ZJH7_PIG Uncharacterized protein OS=Sus scrofa OX=9823 PE=4 SV=1;tr|F2Z5B7|F2Z5B7_PIG 40S ribosomal protein S27 OS=Sus scrofa OX=9823 GN=RPS27L PE=1 SV=1;tr|A0A287BF06|A0A287BF06_PIG 40S ribosomal protein S27 OS=Sus scrofa OX=9823 GN=RP	4	1	1	1	15.9	9.391	82	13.418	992140000	172310	167050	47693	168380	202970	148080	166199	164832	132174	148589	142762	143209	1.06592	0.444853
A0A286ZJJ4;A0A287ANK3;F1SU78	MCU	A0A286ZJJ4;A0A287ANK3;F1SU78	tr|A0A286ZJJ4|A0A286ZJJ4_PIG Mitochondrial calcium uniporter OS=Sus scrofa OX=9823 GN=MCU PE=1 SV=1;tr|A0A287ANK3|A0A287ANK3_PIG Mitochondrial calcium uniporter OS=Sus scrofa OX=9823 GN=MCU PE=1 SV=1;tr|F1SU78|F1SU78_PIG Mitochondrial calcium uniporter OS=	3	1	1	1	2.9	35.946	310	1.6547	543120000	122470	109890	63075	109490	107250	84689	118127	108431	174803	96620.6	75436.1	81903.3	1.58041	0.0855458
A0A286ZJU5	LOC100738684	A0A286ZJU5	tr|A0A286ZJU5|A0A286ZJU5_PIG Malignant T-cell-amplified sequence OS=Sus scrofa OX=9823 GN=LOC100738684 PE=1 SV=1	1	4	4	4	24.3	20.546	181	17.348	793200000	311050	300790	121390	355380	468630	323100	300019	296797	336414	313609	329619	312472	0.976488	0.617523
A0A286ZK74;A0A286ZS83;A0A287AJY0;A0A287AA79;I3LK71	HNRNPC	A0A286ZK74;A0A286ZS83;A0A287AJY0;A0A287AA79;I3LK71	tr|A0A286ZK74|A0A286ZK74_PIG Heterogeneous nuclear ribonucleoproteins C1/C2 isoform 2 OS=Sus scrofa OX=9823 GN=HNRNPC PE=1 SV=1;tr|A0A286ZS83|A0A286ZS83_PIG Heterogeneous nuclear ribonucleoproteins C1/C2 isoform 2 OS=Sus scrofa OX=9823 GN=HNRNPC PE=1 SV=1;	5	3	3	3	10.8	25.298	232	2.6702	3332500000	131720	131700	44195	166410	196190	136290	127049	129952	122480	146850	137994	131807	0.910787	0.0639461
A0A286ZK88	DCTN5	A0A286ZK88	tr|A0A286ZK88|A0A286ZK88_PIG Dynactin subunit 5 OS=Sus scrofa OX=9823 GN=DCTN5 PE=1 SV=1	1	1	1	1	5.5	20.126	182	2.4426	100080000	35214	54719	18890	42536	46585	43626	33965.1	53992.6	52350.8	37536.3	32766.3	42191	1.24726	0.254362
A0A286ZKJ7;A0A287AUH3;A0A287A1M3;F1S8T6;A0A287B3Y8	MGEA5	A0A286ZKJ7;A0A287AUH3;A0A287A1M3;F1S8T6;A0A287B3Y8	tr|A0A286ZKJ7|A0A286ZKJ7_PIG Meningioma expressed antigen 5 (hyaluronidase) OS=Sus scrofa OX=9823 GN=MGEA5 PE=1 SV=1;tr|A0A287AUH3|A0A287AUH3_PIG Meningioma expressed antigen 5 (hyaluronidase) OS=Sus scrofa OX=9823 GN=MGEA5 PE=1 SV=1;tr|A0A287A1M3|A0A287A1	5	5	5	5	7.2	92.671	823	32.776	418130000	94143	98706	181800	102910	169330	112550	90804.2	97395.6	503832	90814	119101	108848	2.17099	0.414647
A0A286ZL64;F1SSY3	TMOD4	A0A286ZL64;F1SSY3	tr|A0A286ZL64|A0A286ZL64_PIG Tropomodulin-4 OS=Sus scrofa OX=9823 GN=TMOD4 PE=1 SV=1;tr|F1SSY3|F1SSY3_PIG Tropomodulin-4 OS=Sus scrofa OX=9823 GN=TMOD4 PE=4 SV=2	2	13	13	12	35.1	39.291	345	103.1	24773000000	1174700	1218900	716520	1287200	1790100	1365700	1.13304e+06	1.20272e+06	1.98573e+06	1.1359e+06	1.2591e+06	1.32078e+06	1.16301	0.508908
A0A286ZL65;P79324;A0A287AL74;A0A287AAQ2;I3LS62	RPL15	A0A286ZL65;P79324;A0A287AL74;A0A287AAQ2;I3LS62	tr|A0A286ZL65|A0A286ZL65_PIG Ribosomal protein L15 OS=Sus scrofa OX=9823 GN=RPL15 PE=1 SV=1;sp|P79324|RL15_PIG 60S ribosomal protein L15 (Fragment) OS=Sus scrofa OX=9823 GN=RPL15 PE=2 SV=1;tr|A0A287AL74|A0A287AL74_PIG Ribosomal protein L15 OS=Sus scrofa OX	5	4	4	4	14.2	24.146	204	4.518	1135700000	199700	199760	161930	218270	230750	188120	192618	197108	448765	192615	162302	181932	1.56188	0.302883
A0A286ZLH1;A0A287AN02;I3LEW5	PSMD2	A0A286ZLH1;A0A287AN02;I3LEW5	tr|A0A286ZLH1|A0A286ZLH1_PIG 26S proteasome non-ATPase regulatory subunit 2 OS=Sus scrofa OX=9823 GN=PSMD2 PE=1 SV=1;tr|A0A287AN02|A0A287AN02_PIG 26S proteasome non-ATPase regulatory subunit 2 OS=Sus scrofa OX=9823 GN=PSMD2 PE=1 SV=1;tr|I3LEW5|I3LEW5_PIG 2	3	9	9	9	10.7	97.966	887	47.59	1126400000	265250	273410	100960	337330	352090	288790	255843	269780	279796	297680	247648	279291	0.976716	0.712577
A0A286ZLH8;F2Z5Q8;A0A286ZNN5;A0A287A6D6;A0A287B003;I3LIK0;A0A287BLX7;A0A287BQ90;A0A287BFR6;A0A286ZQQ1	RPL35A	A0A286ZLH8;F2Z5Q8;A0A286ZNN5;A0A287A6D6	tr|A0A286ZLH8|A0A286ZLH8_PIG Uncharacterized protein OS=Sus scrofa OX=9823 GN=RPL35A PE=1 SV=1;tr|F2Z5Q8|F2Z5Q8_PIG Uncharacterized protein OS=Sus scrofa OX=9823 GN=RPL35A PE=1 SV=2;tr|A0A286ZNN5|A0A286ZNN5_PIG Uncharacterized protein OS=Sus scrofa OX=9823	10	6	6	6	45.5	12.538	110	11.711	2530600000	630780	641870	206610	663550	774690	667790	608409	633349	572589	585557	544891	645824	1.02144	0.729483
A0A286ZLK1;A0A287BE46;A0A287B5U0;Q5W9D5;M3UZ14;F1SBW4;A0A287B5I1	QKI	A0A286ZLK1;A0A287BE46;A0A287B5U0;Q5W9D5;M3UZ14;F1SBW4;A0A287B5I1	tr|A0A286ZLK1|A0A286ZLK1_PIG Protein quaking OS=Sus scrofa OX=9823 GN=QKI PE=4 SV=1;tr|A0A287BE46|A0A287BE46_PIG Protein quaking OS=Sus scrofa OX=9823 GN=QKI PE=4 SV=1;tr|A0A287B5U0|A0A287B5U0_PIG Protein quaking OS=Sus scrofa OX=9823 GN=QKI PE=4 SV=1;sp|Q	7	3	3	3	10.4	30.826	280	4.0025	5689500000	73956	78769	36952	92558	91240	76221	71333.1	77723.3	102407	81678.8	64175.2	73713.8	1.14527	0.378271
A0A286ZLL9	SYNPO	A0A286ZLL9	tr|A0A286ZLL9|A0A286ZLL9_PIG Synaptopodin OS=Sus scrofa OX=9823 GN=SYNPO PE=4 SV=1	1	14	14	14	19.1	117.34	1108	210.4	10104000000	1549900	1539600	905660	1488300	1976300	1384100	1.49493e+06	1.51916e+06	2.5099e+06	1.31337e+06	1.39006e+06	1.33857e+06	1.36665	0.214466
A0A286ZLP7	PSMD9	A0A286ZLP7	tr|A0A286ZLP7|A0A286ZLP7_PIG Uncharacterized protein OS=Sus scrofa OX=9823 GN=PSMD9 PE=1 SV=1	1	4	4	4	30.5	24.416	223	62.2	294630000	188190	183790	92891	184440	263920	198480	181516	181350	257434	162761	185633	191951	1.14797	0.376933
A0A286ZLR0;A0A287B0K5;A0A286ZWZ0;I3L728;A0A286ZYQ7	0	A0A286ZLR0;A0A287B0K5;A0A286ZWZ0;I3L728;A0A286ZYQ7	tr|A0A286ZLR0|A0A286ZLR0_PIG Uncharacterized protein OS=Sus scrofa OX=9823 PE=4 SV=1;tr|A0A287B0K5|A0A287B0K5_PIG Uncharacterized protein OS=Sus scrofa OX=9823 PE=4 SV=1;tr|A0A286ZWZ0|A0A286ZWZ0_PIG Uncharacterized protein OS=Sus scrofa OX=9823 PE=4 SV=1;t	5	3	1	1	52	11.025	100	94.05	490370000	468370	326970	31678	103820	366190	87082	451759	322629	87790.8	91617	257566	84217.6	1.98934	0.301679
A0A286ZLW6;F1S7J6;A0A286ZW75;A0A286ZQ76;F1SBU9	SAFB	A0A286ZLW6;F1S7J6;A0A286ZW75;A0A286ZQ76;F1SBU9	tr|A0A286ZLW6|A0A286ZLW6_PIG Scaffold attachment factor B OS=Sus scrofa OX=9823 GN=SAFB PE=1 SV=1;tr|F1S7J6|F1S7J6_PIG Scaffold attachment factor B OS=Sus scrofa OX=9823 GN=SAFB PE=1 SV=3;tr|A0A286ZW75|A0A286ZW75_PIG Scaffold attachment factor B2 OS=Sus sc	5	5	5	5	5.6	88.287	783	5.422	341420000	122620	118850	81991	163940	182170	119860	118271	117272	227226	144671	128132	115917	1.19049	0.545593
A0A286ZM33;A0A287BRI5;F1STC0;K7GP80	EIF2AK3	A0A286ZM33;A0A287BRI5;F1STC0;K7GP80	tr|A0A286ZM33|A0A286ZM33_PIG Eukaryotic translation initiation factor 2 alpha kinase 3 OS=Sus scrofa OX=9823 GN=EIF2AK3 PE=4 SV=1;tr|A0A287BRI5|A0A287BRI5_PIG Eukaryotic translation initiation factor 2 alpha kinase 3 OS=Sus scrofa OX=9823 GN=EIF2AK3 PE=4 S	4	2	2	2	1.8	100.81	888	1.9627	2686600000	118440	119860	24813	122620	289120	135250	114239	118269	68765.5	108207	203357	130801	0.681051	0.224894
A0A286ZM70	AHNAK	A0A286ZM70	tr|A0A286ZM70|A0A286ZM70_PIG AHNAK nucleoprotein OS=Sus scrofa OX=9823 GN=AHNAK PE=1 SV=1	1	74	27	27	53.2	377.68	3572	276.3	9246500000	3197900	2994000	971760	3383000	4794100	3281200	3.08449e+06	2.95425e+06	2.69309e+06	2.98536e+06	3.37201e+06	3.17327e+06	0.916184	0.17208
A0A286ZM85;F1RIH6	TMEM201	A0A286ZM85;F1RIH6	tr|A0A286ZM85|A0A286ZM85_PIG Transmembrane protein 201 OS=Sus scrofa OX=9823 GN=TMEM201 PE=1 SV=1;tr|F1RIH6|F1RIH6_PIG Transmembrane protein 201 OS=Sus scrofa OX=9823 GN=TMEM201 PE=1 SV=1	2	2	2	2	2.8	69.122	643	2.2957	67875000	25619	29529	20957	30841	41554	27460	24710.4	29137	58079.2	27216	29227.7	26556.7	1.34851	0.410195
A0A286ZMJ9;F1RMI9;A0A287ADV1;A0A286ZYP2;A0A287ACZ4	MAN2A2	A0A286ZMJ9;F1RMI9;A0A287ADV1;A0A286ZYP2;A0A287ACZ4	tr|A0A286ZMJ9|A0A286ZMJ9_PIG Alpha-mannosidase OS=Sus scrofa OX=9823 GN=MAN2A2 PE=1 SV=1;tr|F1RMI9|F1RMI9_PIG Alpha-mannosidase OS=Sus scrofa OX=9823 GN=MAN2A2 PE=1 SV=2;tr|A0A287ADV1|A0A287ADV1_PIG Alpha-mannosidase OS=Sus scrofa OX=9823 GN=MAN2A2 PE=1 SV	5	1	1	1	0.9	130.62	1150	1.7372	41477000	41183	37934	16707	41890	47401	45002	39722.4	37430.4	46301	36966.3	33340.3	43521.7	1.08456	0.466708
A0A286ZMQ7	RAB12	A0A286ZMQ7	tr|A0A286ZMQ7|A0A286ZMQ7_PIG RAB12, member RAS oncogene family OS=Sus scrofa OX=9823 GN=RAB12 PE=4 SV=1	1	3	3	3	10.2	27.304	244	1.9316	73540000	46445	48279	19250	54746	50960	60587	44797.8	47638.1	53348.5	48311.2	35843.6	58594.1	1.02126	0.892692
A0A286ZMV3;A0A287AVU2	UBAC1	A0A286ZMV3;A0A287AVU2	tr|A0A286ZMV3|A0A286ZMV3_PIG UBA domain containing 1 OS=Sus scrofa OX=9823 GN=UBAC1 PE=4 SV=1;tr|A0A287AVU2|A0A287AVU2_PIG UBA domain containing 1 OS=Sus scrofa OX=9823 GN=UBAC1 PE=4 SV=1	2	5	5	5	13.2	45.01	403	51.104	980950000	253170	239030	173160	248950	421110	231390	244191	235857	479887	219689	296195	223779	1.2978	0.430199
A0A286ZMW0;B6CVD6	ERP44	A0A286ZMW0;B6CVD6	tr|A0A286ZMW0|A0A286ZMW0_PIG Endoplasmic reticulum resident protein 44 precursor OS=Sus scrofa OX=9823 GN=ERP44 PE=1 SV=1;tr|B6CVD6|B6CVD6_PIG Endoplasmic reticulum resident protein 44 precursor OS=Sus scrofa OX=9823 GN=TXNDC4 PE=1 SV=1	2	4	4	4	11.3	40.002	344	24.308	323230000	203090	203380	130910	256100	319500	205890	195887	200680	362797	225998	224726	199118	1.16854	0.54694
A0A286ZN31;F1SNX8;A0A0B8RT38	SUN2	A0A286ZN31;F1SNX8;A0A0B8RT38	tr|A0A286ZN31|A0A286ZN31_PIG Sad1 and UNC84 domain containing 2 OS=Sus scrofa OX=9823 GN=SUN2 PE=1 SV=1;tr|F1SNX8|F1SNX8_PIG Sad1 and UNC84 domain containing 2 OS=Sus scrofa OX=9823 GN=SUN2 PE=1 SV=3;tr|A0A0B8RT38|A0A0B8RT38_PIG Sad1 and UNC84 domain conta	3	4	4	4	6.7	78.112	698	11.199	407940000	173790	170200	103490	190070	249040	209580	167626	167940	286807	167729	175166	202686	1.14075	0.566929
A0A286ZN52;Q2TUQ4	PSMB3	A0A286ZN52;Q2TUQ4	tr|A0A286ZN52|A0A286ZN52_PIG Proteasome subunit beta type OS=Sus scrofa OX=9823 GN=PSMB3 PE=1 SV=1;tr|Q2TUQ4|Q2TUQ4_PIG Proteasome subunit beta type 3 (Fragment) OS=Sus scrofa OX=9823 PE=4 SV=1	2	2	2	2	14.6	23.008	205	26.623	724870000	208600	197590	50749	281780	291220	208240	201202	194967	140643	248660	204834	201390	0.819705	0.183772
A0A286ZN81;A0A287A5I4;A0A286ZK49;A0A286ZY35;A0A287AQ88;A0A0B8RSH5;F1SUX4	NUMA1	A0A286ZN81;A0A287A5I4;A0A286ZK49;A0A286ZY35;A0A287AQ88;A0A0B8RSH5;F1SUX4	tr|A0A286ZN81|A0A286ZN81_PIG Nuclear mitotic apparatus protein 1 OS=Sus scrofa OX=9823 GN=NUMA1 PE=1 SV=1;tr|A0A287A5I4|A0A287A5I4_PIG Nuclear mitotic apparatus protein 1 OS=Sus scrofa OX=9823 GN=NUMA1 PE=1 SV=1;tr|A0A286ZK49|A0A286ZK49_PIG Nuclear mitotic	7	1	1	1	0.6	206.54	1845	2.0248	110690000	15108	17318	5356	18080	21882	16663	14572.2	17088.1	14843.4	15954.9	15391.1	16114.9	0.979831	0.71926
A0A286ZN89	0	A0A286ZN89	tr|A0A286ZN89|A0A286ZN89_PIG Uncharacterized protein OS=Sus scrofa OX=9823 PE=1 SV=1	1	2	2	2	17.3	16.479	150	67.688	152170000	106310	95373	42821	100910	128670	106420	102540	94106.8	118672	89049.1	90502.2	102919	1.11629	0.264494
A0A286ZN94;I3LAS3;F1SPK0;A0A287BCS7;F1S360	TMCC1	A0A286ZN94;I3LAS3;F1SPK0;A0A287BCS7;F1S360	tr|A0A286ZN94|A0A286ZN94_PIG Transmembrane and coiled-coil domains protein 1 OS=Sus scrofa OX=9823 GN=TMCC1 PE=4 SV=1;tr|I3LAS3|I3LAS3_PIG Transmembrane and coiled-coil domains protein 1 OS=Sus scrofa OX=9823 GN=TMCC1 PE=4 SV=2;tr|F1SPK0|F1SPK0_PIG Transme	5	2	2	2	6.9	51.294	461	2.0101	209780000	65078	63189	19248	64200	82135	67178	62770	62350.1	53343	56654	57771	64968.3	0.994815	0.942368
A0A286ZNH2;A0A287AZ99;A0A286ZP16;Q29583;F1S605;A0A286ZIF4;A0A287B7J2;F1SL35	LOC110260348	A0A286ZNH2;A0A287AZ99;A0A286ZP16;Q29583;F1S605;A0A286ZIF4	tr|A0A286ZNH2|A0A286ZNH2_PIG Glutathione S-transferase mu 2 OS=Sus scrofa OX=9823 GN=LOC110260348 PE=4 SV=1;tr|A0A287AZ99|A0A287AZ99_PIG Glutathione S-transferase mu 2 OS=Sus scrofa OX=9823 GN=LOC110260348 PE=4 SV=1;tr|A0A286ZP16|A0A286ZP16_PIG Glutathione	8	5	1	1	22.5	25.591	218	32.097	46940000	94413	88814	15007	136420	39592	152220	91064.6	87634.9	41589.7	120385	27847.7	147213	0.745616	0.560562
A0A286ZNI3;A0A286ZZ97	CAVIN1	A0A286ZNI3;A0A286ZZ97	tr|A0A286ZNI3|A0A286ZNI3_PIG Caveolae associated protein 1 OS=Sus scrofa OX=9823 GN=CAVIN1 PE=4 SV=1;tr|A0A286ZZ97|A0A286ZZ97_PIG Caveolae associated protein 1 OS=Sus scrofa OX=9823 GN=CAVIN1 PE=4 SV=1	2	13	13	7	32.1	43.539	393	134.47	11461000000	1331600	1266900	425880	1441400	1880300	1258100	1.28437e+06	1.25008e+06	1.18026e+06	1.27198e+06	1.32254e+06	1.21672e+06	0.974676	0.498448
A0A286ZNN4	NDUFS3	A0A286ZNN4	tr|A0A286ZNN4|A0A286ZNN4_PIG NADH dehydrogenase OS=Sus scrofa OX=9823 GN=NDUFS3 PE=1 SV=1	1	5	5	5	24.2	30.201	264	77.542	4272000000	1417200	1320100	482850	1332300	1731500	1059400	1.36694e+06	1.30257e+06	1.33815e+06	1.1757e+06	1.21788e+06	1.02455e+06	1.17247	0.033166
A0A286ZNU3;Q28944;F1S4J6	CTSV	A0A286ZNU3;Q28944;F1S4J6	tr|A0A286ZNU3|A0A286ZNU3_PIG Cathepsin L1 Cathepsin L1 heavy chain Cathepsin L1 light chain OS=Sus scrofa OX=9823 GN=CTSV PE=1 SV=1;sp|Q28944|CATL1_PIG Cathepsin L1 OS=Sus scrofa OX=9823 GN=CTSL PE=2 SV=1;tr|F1S4J6|F1S4J6_PIG Cathepsin L1 OS=Sus scrofa OX=	3	2	2	2	6.8	30.843	279	3.8652	37901000	11154	10849	4308.6	10639	13978	13205	10758.4	10705	11940.6	9388.5	9831.66	12770.6	1.04418	0.699477
A0A286ZNV5;F1S232;Q29228	ALDH9A1	A0A286ZNV5;F1S232	tr|A0A286ZNV5|A0A286ZNV5_PIG 4-trimethylaminobutyraldehyde dehydrogenase OS=Sus scrofa OX=9823 GN=ALDH9A1 PE=1 SV=1;tr|F1S232|F1S232_PIG 4-trimethylaminobutyraldehyde dehydrogenase OS=Sus scrofa OX=9823 GN=ALDH9A1 PE=1 SV=3	3	15	15	15	30.4	53.941	494	109.92	13113000000	1581000	1488000	2345000	1627100	2548000	1472000	1.52493e+06	1.46825e+06	6.49882e+06	1.43585e+06	1.79218e+06	1.42358e+06	2.04058	0.389162
A0A286ZP10;A0A287BL47;F1RXD5	CPNE3	A0A286ZP10;A0A287BL47;F1RXD5	tr|A0A286ZP10|A0A286ZP10_PIG Copine 3 OS=Sus scrofa OX=9823 GN=CPNE3 PE=1 SV=1;tr|A0A287BL47|A0A287BL47_PIG Copine 3 OS=Sus scrofa OX=9823 GN=CPNE3 PE=1 SV=1;tr|F1RXD5|F1RXD5_PIG Copine 3 OS=Sus scrofa OX=9823 GN=CPNE3 PE=1 SV=1	3	1	1	1	1.7	52.82	475	1.6764	71995000	39550	40750	17714	56929	83689	48229	38147.3	40209	49091.7	50237.6	58864.1	46642.6	0.818316	0.128966
A0A286ZP45;A0SEG9;F1SMJ6;A0A287BH90	C9	A0A286ZP45;A0SEG9;F1SMJ6;A0A287BH90	tr|A0A286ZP45|A0A286ZP45_PIG Complement component C9 precursor OS=Sus scrofa OX=9823 GN=C9 PE=1 SV=1;tr|A0SEG9|A0SEG9_PIG Complement component C9 OS=Sus scrofa OX=9823 PE=2 SV=1;tr|F1SMJ6|F1SMJ6_PIG Complement component C9 precursor OS=Sus scrofa OX=9823 G	4	2	2	2	3.7	62.069	542	2.4974	99634000	123640	114620	29399	121650	173790	102950	119255	113098	81474.9	107351	122238	99563.6	0.953442	0.72362
A0A286ZP62;F2Z5S7	COPZ1	A0A286ZP62;F2Z5S7	tr|A0A286ZP62|A0A286ZP62_PIG Coatomer protein complex subunit zeta 1 OS=Sus scrofa OX=9823 GN=COPZ1 PE=1 SV=1;tr|F2Z5S7|F2Z5S7_PIG Coatomer protein complex subunit zeta 1 OS=Sus scrofa OX=9823 GN=COPZ1 PE=1 SV=2	2	1	1	1	7.9	20.198	177	3.3918	66036000	16947	17043	10945	15746	27523	14382	16346	16816.7	30332.4	13895.2	19358.8	13908.9	1.34629	0.331713
A0A286ZP65	0	A0A286ZP65	tr|A0A286ZP65|A0A286ZP65_PIG Uncharacterized protein OS=Sus scrofa OX=9823 PE=4 SV=1	1	1	1	1	9.2	11.421	98	1.8014	469760000	31577	30629	15470	33074	31938	40448	30457.1	30222.4	42872.8	29186.5	22464.1	39117.5	1.14084	0.541453
A0A286ZP69;F1SPG0	RAB7A	A0A286ZP69;F1SPG0	tr|A0A286ZP69|A0A286ZP69_PIG RAB7A, member RAS oncogene family OS=Sus scrofa OX=9823 GN=RAB7A PE=1 SV=1;tr|F1SPG0|F1SPG0_PIG RAB7A, member RAS oncogene family OS=Sus scrofa OX=9823 GN=RAB7A PE=1 SV=3	2	2	2	2	12.1	23.54	207	7.6052	227160000	37305	39086	14482	49771	59375	32929	35982	38567.1	40134.7	43920.9	41762.4	31845.8	0.97579	0.820266
A0A286ZP88;A0A287BQB8	0	A0A286ZP88;A0A287BQB8	tr|A0A286ZP88|A0A286ZP88_PIG Uncharacterized protein OS=Sus scrofa OX=9823 PE=4 SV=1;tr|A0A287BQB8|A0A287BQB8_PIG Uncharacterized protein OS=Sus scrofa OX=9823 PE=4 SV=1	2	4	4	1	19.1	16.195	152	27.377	28676000000	1357200	1342300	453910	1466600	1417600	1400400	1.30907e+06	1.32448e+06	1.25794e+06	1.29422e+06	997093	1.35434e+06	1.06744	0.505812
A0A286ZP90;A0A0B8RW00;F1RXX6;A0A286ZTD6;I3LCL0;A0A287A571	CLASP1	A0A286ZP90;A0A0B8RW00;F1RXX6;A0A286ZTD6;I3LCL0;A0A287A571	tr|A0A286ZP90|A0A286ZP90_PIG Cytoplasmic linker associated protein 1 OS=Sus scrofa OX=9823 GN=CLASP1 PE=1 SV=1;tr|A0A0B8RW00|A0A0B8RW00_PIG Cytoplasmic linker associated protein 1 OS=Sus scrofa domesticus OX=9825 GN=CLASP1 PE=4 SV=1;tr|F1RXX6|F1RXX6_PIG Cy	6	2	2	2	1.9	160.18	1455	4.3541	40308000	11101	11579	3977.8	15272	16218	11286	10707.3	11425.3	11023.9	13476.9	11407.2	10914.8	0.926186	0.339034
A0A286ZPA0;A0A286ZI83;F1S1G8;F1S1G7	LOC100520329	A0A286ZPA0;A0A286ZI83;F1S1G8	tr|A0A286ZPA0|A0A286ZPA0_PIG Amine oxidase OS=Sus scrofa OX=9823 GN=LOC100520329 PE=1 SV=1;tr|A0A286ZI83|A0A286ZI83_PIG Amine oxidase OS=Sus scrofa OX=9823 GN=LOC100520329 PE=1 SV=1;tr|F1S1G8|F1S1G8_PIG Amine oxidase OS=Sus scrofa OX=9823 GN=LOC110256000 P	4	7	7	7	10.6	81.654	742	30.856	1181000000	318690	284530	230870	337580	472500	316300	307388	280753	639822	297901	332341	305896	1.31173	0.448804
A0A286ZPE6;F1SPK3	IFT122	A0A286ZPE6;F1SPK3	tr|A0A286ZPE6|A0A286ZPE6_PIG Intraflagellar transport 122 OS=Sus scrofa OX=9823 GN=IFT122 PE=1 SV=1;tr|F1SPK3|F1SPK3_PIG Intraflagellar transport 122 OS=Sus scrofa OX=9823 GN=IFT122 PE=1 SV=3	2	1	1	1	1.9	120.42	1057	1.963	3041600000	546690	537860	52952	598260	638330	697830	527301	530719	146749	527941	448980	674876	0.729369	0.357999
A0A286ZPI3;A7TX82	COPS2	A0A286ZPI3;A7TX82	tr|A0A286ZPI3|A0A286ZPI3_PIG COP9 signalosome complex subunit 2 OS=Sus scrofa OX=9823 GN=COPS2 PE=1 SV=1;tr|A7TX82|A7TX82_PIG COP9 constitutive photomorphogenic-like subunit 2 OS=Sus scrofa OX=9823 GN=COPS2 PE=1 SV=1	2	2	2	2	7.4	45.781	393	12.88	107830000	17385	16860	6256.6	22822	33466	16758	16768.4	16636.2	17339.2	20139.5	23538.9	16206.8	0.847353	0.225687
A0A286ZPR8	UQCRB	A0A286ZPR8	tr|A0A286ZPR8|A0A286ZPR8_PIG Cytochrome b-c1 complex subunit 7 OS=Sus scrofa OX=9823 GN=UQCRB PE=1 SV=1	1	7	7	7	56.8	13.563	111	62.93	7806500000	869640	805230	505400	1019800	1396300	585350	838798	794540	1.40064e+06	899933	982111	566096	1.2393	0.448925
A0A286ZPT6;A0A287BG40;F1SM98;A1XQU0;A0A287AG42;A0A287BRK8;A0A287BEH1	NDUFV2	A0A286ZPT6;A0A287BG40;F1SM98;A1XQU0	tr|A0A286ZPT6|A0A286ZPT6_PIG Uncharacterized protein OS=Sus scrofa OX=9823 GN=NDUFV2 PE=1 SV=1;tr|A0A287BG40|A0A287BG40_PIG Uncharacterized protein OS=Sus scrofa OX=9823 GN=NDUFV2 PE=1 SV=1;tr|F1SM98|F1SM98_PIG Uncharacterized protein OS=Sus scrofa OX=9823	7	7	7	7	37.9	25.543	232	69.015	4702000000	596180	545730	201770	609090	815970	373720	575036	538485	559175	537498	573926	361427	1.13569	0.372885
A0A286ZPY1;A0A286ZP76;A0A287A4Q2	AHNAK	A0A286ZPY1;A0A286ZP76;A0A287A4Q2	tr|A0A286ZPY1|A0A286ZPY1_PIG AHNAK nucleoprotein OS=Sus scrofa OX=9823 GN=AHNAK PE=1 SV=1;tr|A0A286ZP76|A0A286ZP76_PIG AHNAK nucleoprotein OS=Sus scrofa OX=9823 GN=AHNAK PE=1 SV=1;tr|A0A287A4Q2|A0A287A4Q2_PIG AHNAK nucleoprotein OS=Sus scrofa OX=9823 GN=AH	3	40	3	3	61.6	129.46	1194	7.0415	221070000	59255	58831	18461	61886	96534	77838	57153.5	58050	51161.9	54611.9	67898.8	75277.6	0.841128	0.178189
A0A286ZQ28;A0A0B8S014;F1SU53	SEC24C	A0A286ZQ28;A0A0B8S014;F1SU53	tr|A0A286ZQ28|A0A286ZQ28_PIG SEC24 homolog C, COPII coat complex component OS=Sus scrofa OX=9823 GN=SEC24C PE=1 SV=1;tr|A0A0B8S014|A0A0B8S014_PIG SEC24 family member C OS=Sus scrofa domesticus OX=9825 GN=SEC24C PE=4 SV=1;tr|F1SU53|F1SU53_PIG SEC24 homolog	3	2	2	2	2.1	118.31	1095	11.366	63885000	30476	30760	15061	45339	52266	29058	29395.2	30351.6	41739.3	40009.9	36762.2	28102.2	0.967694	0.842393
A0A286ZQ31	BPGM	A0A286ZQ31	tr|A0A286ZQ31|A0A286ZQ31_PIG Phosphoglycerate mutase OS=Sus scrofa OX=9823 GN=BPGM PE=3 SV=1	1	6	6	6	20.1	29.939	259	55.706	5184900000	258500	275630	145350	262610	473950	289100	249332	271971	402816	231743	333361	279590	1.09403	0.661702
A0A286ZQ40;P49171;F1SPH5;A0A286ZJN3	RPS26	A0A286ZQ40;P49171;F1SPH5	tr|A0A286ZQ40|A0A286ZQ40_PIG 40S ribosomal protein S26 OS=Sus scrofa OX=9823 GN=RPS26 PE=1 SV=1;sp|P49171|RS26_PIG 40S ribosomal protein S26 OS=Sus scrofa OX=9823 GN=RPS26 PE=1 SV=4;tr|F1SPH5|F1SPH5_PIG 40S ribosomal protein S26 OS=Sus scrofa OX=9823 GN=RP	4	3	3	3	28.7	12.36	108	7.4858	1002300000	174720	162970	114120	197260	264920	174110	168524	160806	316267	174074	186336	168383	1.22089	0.48663
A0A286ZQ44	DCXR	A0A286ZQ44	tr|A0A286ZQ44|A0A286ZQ44_PIG Dicarbonyl and L-xylulose reductase OS=Sus scrofa OX=9823 GN=DCXR PE=4 SV=1	1	3	3	3	20.9	25.661	244	22.492	158220000	100260	97812	172590	122420	145770	118480	96704.2	96513.5	478307	108031	102530	114583	2.06532	0.415642
A0A286ZQ65	PIP4K2B	A0A286ZQ65	tr|A0A286ZQ65|A0A286ZQ65_PIG Phosphatidylinositol-5-phosphate 4-kinase type 2 beta OS=Sus scrofa OX=9823 GN=PIP4K2B PE=1 SV=1	1	4	4	3	10.8	47.336	416	18.96	654650000	171090	163140	127520	150260	208160	145900	165022	160974	353403	132599	146413	141101	1.61718	0.245779
A0A286ZQ85;F1RYI8	COL3A1	A0A286ZQ85;F1RYI8	tr|A0A286ZQ85|A0A286ZQ85_PIG Collagen alpha-1(III) chain precursor OS=Sus scrofa OX=9823 GN=COL3A1 PE=1 SV=1;tr|F1RYI8|F1RYI8_PIG Collagen alpha-1(III) chain precursor OS=Sus scrofa OX=9823 GN=COL3A1 PE=1 SV=2	2	1	1	1	0.9	113.55	1210	1.9801	770620000	78059	105760	81174	126480	73210	245020	75290.6	104356	224962	111614	51493.5	236960	1.01135	0.984081
A0A286ZQC1	SUGT1	A0A286ZQC1	tr|A0A286ZQC1|A0A286ZQC1_PIG SGT1 homolog, MIS12 kinetochore complex assembly cochaperone OS=Sus scrofa OX=9823 GN=SUGT1 PE=1 SV=1	1	4	4	4	15.7	38.29	337	19.543	493490000	301080	278390	85778	278940	359300	253900	290402	274694	237721	246154	252720	245548	1.07844	0.284988
A0A286ZQF3;F1S408	FAM98A	A0A286ZQF3;F1S408	tr|A0A286ZQF3|A0A286ZQF3_PIG Family with sequence similarity 98 member A OS=Sus scrofa OX=9823 GN=FAM98A PE=1 SV=1;tr|F1S408|F1S408_PIG Family with sequence similarity 98 member A OS=Sus scrofa OX=9823 GN=FAM98A PE=1 SV=1	2	4	4	4	9	46.195	435	22.391	913050000	285060	287800	151010	326710	530060	282030	274950	283979	418502	288309	372827	272753	1.04663	0.807849
A0A286ZQI6	0	A0A286ZQI6	tr|A0A286ZQI6|A0A286ZQI6_PIG Uncharacterized protein OS=Sus scrofa OX=9823 PE=1 SV=1	1	1	1	1	8.9	26.704	248	27.511	59900000	13827	13604	2497.1	12252	13840	17468	13336.6	13423.4	6920.34	10811.9	9734.59	16893.4	0.899584	0.706613
A0A286ZQY6;P56471	IDH3A	A0A286ZQY6	tr|A0A286ZQY6|A0A286ZQY6_PIG Isocitrate dehydrogenase [NAD] subunit, mitochondrial OS=Sus scrofa OX=9823 GN=IDH3A PE=1 SV=1	2	18	18	18	41.3	39.65	366	86.665	22054000000	2732300	2556200	556490	2789100	3271400	1736700	2.6354e+06	2.52226e+06	1.54223e+06	2.46127e+06	2.30099e+06	1.67957e+06	1.04006	0.8481
A0A286ZQZ3;F2Z5Q3	COPS7A	A0A286ZQZ3;F2Z5Q3	tr|A0A286ZQZ3|A0A286ZQZ3_PIG COP9 signalosome subunit 7A OS=Sus scrofa OX=9823 GN=COPS7A PE=1 SV=1;tr|F2Z5Q3|F2Z5Q3_PIG COP9 signalosome subunit 7A OS=Sus scrofa OX=9823 GN=COPS7A PE=1 SV=1	2	5	5	5	19	29.497	268	9.7482	450580000	359510	370380	124980	388520	485910	377400	346760	365463	346363	342854	341773	364986	1.00855	0.776401
A0A286ZQZ8	DUSP23	A0A286ZQZ8	tr|A0A286ZQZ8|A0A286ZQZ8_PIG Dual specificity phosphatase 23 OS=Sus scrofa OX=9823 GN=DUSP23 PE=1 SV=1	1	2	2	2	14.7	16.794	150	3.0637	53298000	82392	95872	29756	113340	165630	100420	79469.9	94599.2	82464.3	100018	116499	97116.8	0.81794	0.0665498
A0A286ZR28;Q09138;D0G7E2;A0A287B8C9;A0A287ABK5;A0A287A2C0;F1SSN2;A0A287BS98	PRKAG1	A0A286ZR28;Q09138;D0G7E2;A0A287B8C9;A0A287ABK5;A0A287A2C0;F1SSN2;A0A287BS98	tr|A0A286ZR28|A0A286ZR28_PIG 5-AMP-activated protein kinase subunit gamma-1 OS=Sus scrofa OX=9823 GN=PRKAG1 PE=4 SV=1;sp|Q09138|AAKG1_PIG 5-AMP-activated protein kinase subunit gamma-1 OS=Sus scrofa OX=9823 GN=PRKAG1 PE=1 SV=2;tr|D0G7E2|D0G7E2_PIG Protei	8	3	3	3	10	31.777	279	4.1083	252600000	478700	468290	128320	621420	678390	494790	461723	462073	355620	548379	477157	478515	0.850647	0.153049
A0A286ZRB3;F1RVA0;A0A286ZJQ0;A0A287BKF7;F2Z5K9	HIST1H3E	A0A286ZRB3;F1RVA0;A0A286ZJQ0;A0A287BKF7;F2Z5K9	tr|A0A286ZRB3|A0A286ZRB3_PIG Uncharacterized protein OS=Sus scrofa OX=9823 PE=1 SV=1;tr|F1RVA0|F1RVA0_PIG Histone H3 OS=Sus scrofa OX=9823 GN=HIST1H3E PE=2 SV=2;tr|A0A286ZJQ0|A0A286ZJQ0_PIG Histone H3 OS=Sus scrofa OX=9823 GN=LOC102161782 PE=3 SV=1;tr|A0A2	5	7	7	2	33.8	14.633	130	10.296	24506000000	1365600	1243100	385920	1532000	1633800	1387100	1.31717e+06	1.2266e+06	1.06952e+06	1.35193e+06	1.14916e+06	1.34147e+06	0.940332	0.478498
A0A286ZRK0;A0A286ZPG2;A0A287B4I2;A0A286ZLX1;A0A287BPY7;F1SQS2;A0A286ZSN6;A0A287B444	LOC100622780	A0A286ZRK0;A0A286ZPG2;A0A287B4I2;A0A286ZLX1;A0A287BPY7;F1SQS2;A0A286ZSN6	tr|A0A286ZRK0|A0A286ZRK0_PIG Uncharacterized protein OS=Sus scrofa OX=9823 GN=LOC100622780 PE=1 SV=1;tr|A0A286ZPG2|A0A286ZPG2_PIG Thymopoietin OS=Sus scrofa OX=9823 GN=TMPO PE=4 SV=1;tr|A0A287B4I2|A0A287B4I2_PIG Thymopoietin OS=Sus scrofa OX=9823 GN=TMPO P	8	8	8	8	26	50.564	454	102.12	1523400000	638590	644380	237520	770460	963340	799610	615942	635825	658251	679900	677581	773308	0.89639	0.0951416
A0A286ZRR3;A0A286ZVY0;F1ST01;A0A286ZTB0	SELENBP1	A0A286ZRR3;A0A286ZVY0;F1ST01;A0A286ZTB0	tr|A0A286ZRR3|A0A286ZRR3_PIG Selenium binding protein 1 OS=Sus scrofa OX=9823 GN=SELENBP1 PE=1 SV=1;tr|A0A286ZVY0|A0A286ZVY0_PIG Selenium binding protein 1 OS=Sus scrofa OX=9823 GN=SELENBP1 PE=1 SV=1;tr|F1ST01|F1ST01_PIG Selenium binding protein 1 OS=Sus s	4	9	9	9	23.3	50.728	454	91.14	4929800000	2031600	1849100	369040	1459800	1797000	1256100	1.95955e+06	1.82455e+06	1.02274e+06	1.28822e+06	1.26395e+06	1.21478e+06	1.27606	0.302556
A0A286ZRT5;A0A286ZTY9;A0A287A3L9	PMPCA	A0A286ZRT5;A0A286ZTY9;A0A287A3L9	tr|A0A286ZRT5|A0A286ZRT5_PIG Peptidase, mitochondrial processing alpha subunit OS=Sus scrofa OX=9823 GN=PMPCA PE=1 SV=1;tr|A0A286ZTY9|A0A286ZTY9_PIG Peptidase, mitochondrial processing alpha subunit OS=Sus scrofa OX=9823 GN=PMPCA PE=1 SV=1;tr|A0A287A3L9|A0	3	1	1	1	2.3	52.757	480	1.5883	68372000	13890	12991	15055	14705	25128	14016	13397.4	12818.5	41722.7	12976.6	17674.2	13555	1.53687	0.458532
A0A286ZRU9;Q9TTA0	SERPINH1	A0A286ZRU9	tr|A0A286ZRU9|A0A286ZRU9_PIG Serpin H1 precursor OS=Sus scrofa OX=9823 GN=SERPINH1 PE=1 SV=1	2	6	6	6	14.6	46.524	418	15.478	1610100000	359460	340930	104160	447720	413030	308350	346712	336404	288664	395095	290512	298207	0.987767	0.92123
A0A286ZRY5;F1S105;A0A288CFV1;Q29170	UBE2D3	A0A286ZRY5;F1S105;A0A288CFV1	tr|A0A286ZRY5|A0A286ZRY5_PIG Ubiquitin-conjugating enzyme E2 D2 OS=Sus scrofa OX=9823 GN=UBE2D3 PE=3 SV=1;tr|F1S105|F1S105_PIG Ubiquitin-conjugating enzyme E2 D2 OS=Sus scrofa OX=9823 GN=UBE2D3 PE=3 SV=3;tr|A0A288CFV1|A0A288CFV1_PIG Ubiquitin-conjugating e	4	3	3	1	17.3	15.732	139	3.8733	1401300000	78405	86544	74612	111700	141730	74298	75624.3	85395.1	206776	98570.8	99688.2	71854.1	1.36164	0.492512
A0A286ZS69;A0A0B8RVK4	PSMB2	A0A286ZS69;A0A0B8RVK4	tr|A0A286ZS69|A0A286ZS69_PIG Proteasome subunit beta type OS=Sus scrofa OX=9823 GN=PSMB2 PE=1 SV=1;tr|A0A0B8RVK4|A0A0B8RVK4_PIG Proteasome subunit beta type OS=Sus scrofa domesticus OX=9825 GN=PSMB2 PE=3 SV=1	2	3	3	3	13.9	22.78	201	7.5377	1395600000	204520	210040	48310	261910	276270	210190	197267	207252	133884	231125	194319	203276	0.856346	0.303263
A0A286ZSB2;K7GL86;I3LDC2;F1RY45	RRAD	A0A286ZSB2	tr|A0A286ZSB2|A0A286ZSB2_PIG GTP-binding protein OS=Sus scrofa OX=9823 GN=RRAD PE=3 SV=1	4	3	3	3	9.1	33.236	308	4.2218	114650000	129970	128400	34418	130380	128410	129770	125361	126695	95384.3	115055	90319.3	125501	1.05006	0.724598
A0A286ZSD7	STOML2	A0A286ZSD7	tr|A0A286ZSD7|A0A286ZSD7_PIG Stomatin like 2 OS=Sus scrofa OX=9823 GN=STOML2 PE=1 SV=1	1	2	2	2	8.7	38.645	356	4.9971	284900000	53110	53679	23337	61788	78888	59597	51226.4	52966.4	64675	54525.5	55487.2	57636.6	1.00727	0.929643
A0A286ZSH4;I3LLA8	SSRP1	A0A286ZSH4;I3LLA8	tr|A0A286ZSH4|A0A286ZSH4_PIG FACT complex subunit SSRP1 OS=Sus scrofa OX=9823 GN=SSRP1 PE=1 SV=1;tr|I3LLA8|I3LLA8_PIG FACT complex subunit SSRP1 OS=Sus scrofa OX=9823 GN=SSRP1 PE=1 SV=1	2	1	1	1	2.2	71.743	624	2.4299	14820000	7281.3	4707.9	19451	6682	9956.4	6241.2	7023.07	4645.4	53905.5	5896.6	7003	6035.9	3.46302	0.387383
A0A286ZT07;F1S562	LRRC39	A0A286ZT07;F1S562	tr|A0A286ZT07|A0A286ZT07_PIG Leucine rich repeat containing 39 OS=Sus scrofa OX=9823 GN=LRRC39 PE=4 SV=1;tr|F1S562|F1S562_PIG Leucine rich repeat containing 39 OS=Sus scrofa OX=9823 GN=LRRC39 PE=4 SV=2	2	2	2	2	7.5	38.618	334	5.8727	82628000	175740	200480	31540	251630	273390	246040	169507	197818	87408.4	222054	192293	237947	0.697131	0.138941
A0A286ZT13;P08835;F1RUN2;A0A287BAY9;A0A287AMK0;A2THZ2;A0A287AFS2;A0A287AT05;A0A287BPE8;A0A287BEH9;A0A287A123;F1RP76	ALB	A0A286ZT13;P08835;F1RUN2;A0A287BAY9;A0A287AMK0;A2THZ2;A0A287AFS2;A0A287AT05;A0A287BPE8;A0A287BEH9	tr|A0A286ZT13|A0A286ZT13_PIG Serum albumin OS=Sus scrofa OX=9823 GN=ALB PE=1 SV=1;sp|P08835|ALBU_PIG Serum albumin OS=Sus scrofa OX=9823 GN=ALB PE=1 SV=2;tr|F1RUN2|F1RUN2_PIG Serum albumin OS=Sus scrofa OX=9823 GN=ALB PE=1 SV=1;tr|A0A287BAY9|A0A287BAY9_PIG	12	52	52	52	71.1	68.17	595	323.31	1091800000000	29674000	26624000	6816800	28555000	38988000	22561000	2.86216e+07	2.62705e+07	1.88917e+07	2.51987e+07	2.74229e+07	2.18189e+07	0.991181	0.9511
A0A286ZT48;F1SQK1;A0A287B5Q4;A0A1Y1FJ11;Q6IM70;A0A287AIT2	RTN4	A0A286ZT48;F1SQK1;A0A287B5Q4;A0A1Y1FJ11;Q6IM70;A0A287AIT2	tr|A0A286ZT48|A0A286ZT48_PIG Reticulon OS=Sus scrofa OX=9823 GN=RTN4 PE=1 SV=1;tr|F1SQK1|F1SQK1_PIG Reticulon OS=Sus scrofa OX=9823 GN=RTN4 PE=1 SV=3;tr|A0A287B5Q4|A0A287B5Q4_PIG Reticulon OS=Sus scrofa OX=9823 GN=RTN4 PE=1 SV=1;tr|A0A1Y1FJ11|A0A1Y1FJ11_PI	6	5	5	5	5.9	108.59	992	38.038	8096000000	835210	842080	306940	990950	1407100	785570	805589	830901	850638	874474	989707	759730	0.947871	0.537309
A0A286ZT83;A0A287BB19	RANBP3	A0A286ZT83;A0A287BB19	tr|A0A286ZT83|A0A286ZT83_PIG RAN binding protein 3 OS=Sus scrofa OX=9823 GN=RANBP3 PE=1 SV=1;tr|A0A287BB19|A0A287BB19_PIG RAN binding protein 3 OS=Sus scrofa OX=9823 GN=RANBP3 PE=1 SV=1	2	1	1	1	4	53.104	495	4.8972	149180000	13319	12514	2732.9	18734	23172	11726	12846.6	12347.9	7573.82	16532	16298.4	11340.3	0.741856	0.186322
A0A286ZTA8;A0A287BPM1;F1RXW0;A0A287BF88;Q59IP2	COL5A2	A0A286ZTA8;A0A287BPM1;F1RXW0;A0A287BF88;Q59IP2	tr|A0A286ZTA8|A0A286ZTA8_PIG Collagen alpha-2(V) chain precursor OS=Sus scrofa OX=9823 GN=COL5A2 PE=1 SV=1;tr|A0A287BPM1|A0A287BPM1_PIG Collagen alpha-2(V) chain precursor OS=Sus scrofa OX=9823 GN=COL5A2 PE=1 SV=1;tr|F1RXW0|F1RXW0_PIG Collagen alpha-2(V) c	5	4	4	4	3.3	136.25	1411	99.203	1886100000	188670	176980	86393	305040	258940	329390	181979	174630	239425	269186	182130	318555	0.774201	0.265804
A0A286ZTC4;A0A287B5G0;A0A287AV26;A0A287ALJ6;A0A287A3T6;F1S9H7;A0A287BH28	0	A0A286ZTC4;A0A287B5G0;A0A287AV26;A0A287ALJ6;A0A287A3T6;F1S9H7;A0A287BH28	tr|A0A286ZTC4|A0A286ZTC4_PIG Uncharacterized protein OS=Sus scrofa OX=9823 PE=4 SV=1;tr|A0A287B5G0|A0A287B5G0_PIG Uncharacterized protein OS=Sus scrofa OX=9823 PE=4 SV=1;tr|A0A287AV26|A0A287AV26_PIG Uncharacterized protein OS=Sus scrofa OX=9823 PE=4 SV=1;t	7	2	1	0	37	10.904	100	3.2592	141660000	142910	115660	10835	158250	107270	78054	137842	114125	30027.6	139649	75450.1	75486.5	0.970431	0.945102
A0A286ZTJ3;A0A286ZPD7	TMED7	A0A286ZTJ3;A0A286ZPD7	tr|A0A286ZTJ3|A0A286ZTJ3_PIG Transmembrane emp24 domain-containing protein 7 precursor OS=Sus scrofa OX=9823 GN=TMED7 PE=1 SV=1;tr|A0A286ZPD7|A0A286ZPD7_PIG Transmembrane emp24 domain-containing protein 7 precursor OS=Sus scrofa OX=9823 GN=TMED7 PE=1 SV=1	2	1	1	1	6.3	21.412	189	2.5197	182820000	300100	272700	72778	312010	303080	301150	289457	269080	201693	275336	213176	291244	0.974958	0.863988
A0A286ZTN6;A0A287A049;K7GLV1;A0A286ZJK1;A0A287B388;A0A287B4T5;A0A287BD18;A0A287AJV9;F1S643;Q8MI72	CFH	A0A286ZTN6;A0A287A049;K7GLV1;A0A286ZJK1;A0A287B388;A0A287B4T5;A0A287BD18;A0A287AJV9;F1S643;Q8MI72	tr|A0A286ZTN6|A0A286ZTN6_PIG Uncharacterized protein OS=Sus scrofa OX=9823 GN=CFH PE=1 SV=1;tr|A0A287A049|A0A287A049_PIG Uncharacterized protein OS=Sus scrofa OX=9823 GN=CFH PE=1 SV=1;tr|K7GLV1|K7GLV1_PIG Uncharacterized protein OS=Sus scrofa OX=9823 GN=CF	10	6	6	6	5.3	131.77	1174	8.257	2127900000	116610	106760	31435	109090	121840	122290	112474	105343	87117.4	96267.6	85698.2	118267	1.01566	0.904053
A0A286ZTT9	0	A0A286ZTT9	tr|A0A286ZTT9|A0A286ZTT9_PIG Uncharacterized protein OS=Sus scrofa OX=9823 PE=4 SV=1	1	3	1	1	30.8	14.158	130	10.231	68784000	12266	6032.9	23563	14716	8563.9	8633.7	11831	5952.81	65301.3	12986.3	6023.56	8349.71	3.03679	0.383385
A0A286ZU25;F1S8D4	WDR77	A0A286ZU25;F1S8D4	tr|A0A286ZU25|A0A286ZU25_PIG WD repeat domain 77 OS=Sus scrofa OX=9823 GN=WDR77 PE=1 SV=1;tr|F1S8D4|F1S8D4_PIG WD repeat domain 77 OS=Sus scrofa OX=9823 GN=WDR77 PE=1 SV=3	2	1	1	1	4.4	37.057	341	6.4009	295720000	7342.6	7157.8	3790.3	7538	12407	5598.4	7082.19	7062.77	10504.2	6651.99	8726.67	5414.25	1.18546	0.43906
A0A286ZU42;A0A287B808;F8T0U2;F1STS9;A0A286ZVR5;A0A287BDW0	PICALM	A0A286ZU42;A0A287B808;F8T0U2;F1STS9;A0A286ZVR5;A0A287BDW0	tr|A0A286ZU42|A0A286ZU42_PIG Phosphatidylinositol-binding clathrin assembly protein OS=Sus scrofa OX=9823 GN=PICALM PE=1 SV=1;tr|A0A287B808|A0A287B808_PIG Phosphatidylinositol-binding clathrin assembly protein OS=Sus scrofa OX=9823 GN=PICALM PE=1 SV=1;tr|F	6	1	1	1	3.3	65.792	605	13.559	78397000	12395	10920	4214.7	16567	16981	10101	11955.4	10775	11680.4	14619.7	11943.9	9768.74	0.947114	0.681003
A0A286ZU89;A0A287AAS9;A0A287ACQ4;Q8WNW4;F1RX81	CTNNB1	A0A286ZU89;A0A287AAS9;A0A287ACQ4;Q8WNW4;F1RX81	tr|A0A286ZU89|A0A286ZU89_PIG Catenin beta-1 OS=Sus scrofa OX=9823 GN=CTNNB1 PE=1 SV=1;tr|A0A287AAS9|A0A287AAS9_PIG Catenin beta-1 OS=Sus scrofa OX=9823 GN=CTNNB1 PE=1 SV=1;tr|A0A287ACQ4|A0A287ACQ4_PIG Catenin beta-1 OS=Sus scrofa OX=9823 GN=CTNNB1 PE=1 SV=	5	2	2	2	5.2	71.437	653	3.6532	56739000	30610	28985	25474	33655	49396	31372	29524.4	28600.2	70597.4	29699.2	34743.5	30340.1	1.35807	0.462519
A0A286ZUA3	RBM24	A0A286ZUA3	tr|A0A286ZUA3|A0A286ZUA3_PIG RNA binding motif protein 24 OS=Sus scrofa OX=9823 GN=RBM24 PE=1 SV=1	1	1	1	1	2.5	24.746	236	-2	5147700	1446.4	1640	0	1757.4	979.77	2126.4	1395.1	1618.23	0	1550.84	689.138	2056.46	1.05204	0.895519
A0A286ZUB4;A0A287B9M7;A0A286ZZD8;A0A287BDQ5;A0A287A993;A0A287BA67;F1SBY1;A0A287A8Q2	RPS6KA2	A0A286ZUB4;A0A287B9M7;A0A286ZZD8;A0A287BDQ5;A0A287A993;A0A287BA67;F1SBY1;A0A287A8Q2	tr|A0A286ZUB4|A0A286ZUB4_PIG Non-specific serine/threonine protein kinase OS=Sus scrofa OX=9823 GN=RPS6KA2 PE=4 SV=1;tr|A0A287B9M7|A0A287B9M7_PIG Non-specific serine/threonine protein kinase OS=Sus scrofa OX=9823 GN=RPS6KA2 PE=4 SV=1;tr|A0A286ZZD8|A0A286ZZ	8	2	1	1	3.9	70.392	621	2.0417	65408000	15046	14915	5143.8	15668	20152	16932	14512.4	14717	14255.3	13826.4	14174.2	16375	0.979921	0.732127
A0A286ZUH0;I3L7S4;F1SNH3;I3L650	CALD1	A0A286ZUH0;I3L7S4;F1SNH3;I3L650	tr|A0A286ZUH0|A0A286ZUH0_PIG Caldesmon 1 OS=Sus scrofa OX=9823 GN=CALD1 PE=1 SV=1;tr|I3L7S4|I3L7S4_PIG Caldesmon 1 OS=Sus scrofa OX=9823 GN=CALD1 PE=1 SV=2;tr|F1SNH3|F1SNH3_PIG Caldesmon 1 OS=Sus scrofa OX=9823 GN=CALD1 PE=1 SV=2;tr|I3L650|I3L650_PIG Calde	4	6	5	5	14.5	60.341	519	21.676	392770000	327820	307140	108380	348810	398330	356130	316194	303062	300359	307811	280172	344416	0.98629	0.83555
A0A286ZUI3;A0A288CG57;Q0PY11;A0A287BJG5;A0A287A391;A0A287AJQ9;A0A287ANW5;Q4QZ00;A0A287AVL5;A0A287AB82	EEF1A1	A0A286ZUI3;A0A288CG57;Q0PY11;A0A287BJG5;A0A287A391;A0A287AJQ9;A0A287ANW5	tr|A0A286ZUI3|A0A286ZUI3_PIG Elongation factor 1-alpha 1 OS=Sus scrofa OX=9823 GN=EEF1A1 PE=1 SV=1;tr|A0A288CG57|A0A288CG57_PIG Elongation factor 1-alpha OS=Sus scrofa OX=9823 GN=EEF1A1 PE=1 SV=1;tr|Q0PY11|Q0PY11_PIG Elongation factor 1-alpha OS=Sus scrofa	10	11	3	2	19.2	46.661	433	2.3798	2239700000	152330	135890	52382	133710	250230	126690	146928	134086	145169	117994	176003	122523	1.0232	0.873987
A0A286ZUI9;F1SKC4	GYG1	A0A286ZUI9;F1SKC4	tr|A0A286ZUI9|A0A286ZUI9_PIG Glycogenin 1 OS=Sus scrofa OX=9823 GN=GYG1 PE=1 SV=1;tr|F1SKC4|F1SKC4_PIG Glycogenin 1 OS=Sus scrofa OX=9823 GN=GYG1 PE=1 SV=3	2	5	5	5	15.3	37.404	333	71.398	8869500000	973840	988240	567600	1039900	1310300	989890	939302	975120	1.57302e+06	917671	921621	957329	1.24702	0.326067
A0A286ZUN9;A0A286ZZC2;A0A287BJQ2	NDUFS8	A0A286ZUN9;A0A286ZZC2;A0A287BJQ2	tr|A0A286ZUN9|A0A286ZUN9_PIG NADH:ubiquinone oxidoreductase core subunit S8 OS=Sus scrofa OX=9823 GN=NDUFS8 PE=1 SV=1;tr|A0A286ZZC2|A0A286ZZC2_PIG NADH:ubiquinone oxidoreductase core subunit S8 OS=Sus scrofa OX=9823 GN=NDUFS8 PE=1 SV=1;tr|A0A287BJQ2|A0A287	3	3	3	3	15.2	23.787	211	22.984	3554100000	587100	538150	191570	537420	708850	427030	566278	531006	530908	474252	498581	412983	1.1749	0.0450266
A0A286ZV66	0	A0A286ZV66	tr|A0A286ZV66|A0A286ZV66_PIG Uncharacterized protein OS=Sus scrofa OX=9823 PE=4 SV=1	1	24	24	24	40.4	61.599	564	323.31	174190000000	9105900	9049100	3147800	9215500	9494600	9858100	8.78296e+06	8.92897e+06	8.72366e+06	8.13231e+06	6.67818e+06	9.53383e+06	1.0859	0.446559
A0A286ZV95;A0A0B8RS75	TMED10	A0A286ZV95;A0A0B8RS75	tr|A0A286ZV95|A0A286ZV95_PIG Transmembrane p24 trafficking protein 10 OS=Sus scrofa OX=9823 GN=TMED10 PE=1 SV=1;tr|A0A0B8RS75|A0A0B8RS75_PIG Transmembrane emp24 domain-containing protein 10 OS=Sus scrofa domesticus OX=9825 GN=TMED10 PE=3 SV=1	2	2	2	2	8.2	24.91	219	2.6604	108510000	89229	80886	28496	104640	114010	83370	86064.5	79812.2	78972.4	92340.7	80190.8	80627.7	0.967174	0.576736
A0A286ZVA6;A0A286ZKA7	LOC100157391	A0A286ZVA6;A0A286ZKA7	tr|A0A286ZVA6|A0A286ZVA6_PIG Mitochondrial import inner membrane translocase subunit TIM23 OS=Sus scrofa OX=9823 GN=LOC100157391 PE=3 SV=1;tr|A0A286ZKA7|A0A286ZKA7_PIG Mitochondrial import inner membrane translocase subunit TIM23 OS=Sus scrofa OX=9823 GN=L	2	1	1	1	11.4	18.378	175	4.6124	40451000	26083	21342	13257	25064	32589	20125	25158	21058.7	36739.8	22118	22922	19463	1.28609	0.270138
A0A286ZVC3;F1RNP2;A0A287BJ64	AZGP1	A0A286ZVC3;F1RNP2;A0A287BJ64	tr|A0A286ZVC3|A0A286ZVC3_PIG Uncharacterized protein OS=Sus scrofa OX=9823 GN=AZGP1 PE=1 SV=1;tr|F1RNP2|F1RNP2_PIG Uncharacterized protein OS=Sus scrofa OX=9823 GN=AZGP1 PE=1 SV=2;tr|A0A287BJ64|A0A287BJ64_PIG Uncharacterized protein OS=Sus scrofa OX=9823 G	3	1	1	1	5.7	32.146	282	7.6147	341320000	70758	66496	18047	80218	106720	69066	68248.5	65613.2	50014.6	70789.2	75063.3	66794.2	0.864703	0.195107
A0A286ZVD0	TIMM10	A0A286ZVD0	tr|A0A286ZVD0|A0A286ZVD0_PIG Translocase of inner mitochondrial membrane 10 OS=Sus scrofa OX=9823 GN=TIMM10 PE=1 SV=1	1	1	1	1	7.8	10.333	90	-2	740440000	79976	78293	89138	85686	135350	66187	77139.6	77253.6	247033	75614.5	95200.7	64009.9	1.70947	0.387633
A0A286ZVD4;I3LPY8	PANK4	A0A286ZVD4;I3LPY8	tr|A0A286ZVD4|A0A286ZVD4_PIG Pantothenate kinase 4 OS=Sus scrofa OX=9823 GN=PANK4 PE=1 SV=1;tr|I3LPY8|I3LPY8_PIG Pantothenate kinase 4 OS=Sus scrofa OX=9823 GN=PANK4 PE=1 SV=2	2	2	2	2	3	82.819	745	1.8119	919900000	27018	35220	15249	69112	47865	70834	26059.8	34752.4	42260.3	60988.6	33666.6	68504	0.63173	0.158573
A0A286ZVE6;A0A287AZD3;A0A287A1Q6;A0A287AFH8;I3LR88;A0A287AI09;A0A287A0T1;A0A286ZKS1;A0A287BPH6;A0A287BAD8	LMO7	A0A286ZVE6;A0A287AZD3;A0A287A1Q6;A0A287AFH8;I3LR88;A0A287AI09;A0A287A0T1;A0A286ZKS1;A0A287BPH6	tr|A0A286ZVE6|A0A286ZVE6_PIG LIM domain 7 OS=Sus scrofa OX=9823 GN=LMO7 PE=1 SV=1;tr|A0A287AZD3|A0A287AZD3_PIG LIM domain 7 OS=Sus scrofa OX=9823 GN=LMO7 PE=1 SV=1;tr|A0A287A1Q6|A0A287A1Q6_PIG LIM domain 7 OS=Sus scrofa OX=9823 GN=LMO7 PE=1 SV=1;tr|A0A287A	10	8	8	8	6	182.22	1608	12.591	655810000	177510	174830	156950	192080	242910	259350	171215	172509	434963	169503	170855	250819	1.31718	0.53303
A0A286ZVE9;Q7YSF4;I3LB76;B3VCE8;A0A286ZI93;A0A287BG25;B3VFA9	TNNI1	A0A286ZVE9;Q7YSF4;I3LB76;B3VCE8;A0A286ZI93;A0A287BG25;B3VFA9	tr|A0A286ZVE9|A0A286ZVE9_PIG Troponin I, slow skeletal muscle OS=Sus scrofa OX=9823 GN=TNNI1 PE=1 SV=1;tr|Q7YSF4|Q7YSF4_PIG Troponin I slow-twitch skeletal isoform OS=Sus scrofa OX=9823 GN=TNNI1 PE=2 SV=1;tr|I3LB76|I3LB76_PIG Troponin I, slow skeletal musc	7	17	17	15	64.5	19.226	166	117.74	106490000000	5157900	4650600	1707000	5503500	2936700	3263100	4.97497e+06	4.58886e+06	4.7307e+06	4.85662e+06	2.06558e+06	3.15576e+06	1.41839	0.161632
A0A286ZVL0;A0A286ZJR3;F1S8L9;A0A286ZP67	HNRNPU	A0A286ZVL0;A0A286ZJR3;F1S8L9;A0A286ZP67	tr|A0A286ZVL0|A0A286ZVL0_PIG Heterogeneous nuclear ribonucleoprotein U OS=Sus scrofa OX=9823 GN=HNRNPU PE=1 SV=1;tr|A0A286ZJR3|A0A286ZJR3_PIG Heterogeneous nuclear ribonucleoprotein U OS=Sus scrofa OX=9823 GN=HNRNPU PE=1 SV=1;tr|F1S8L9|F1S8L9_PIG Heterogen	4	12	12	12	15.6	90.665	825	73.031	2896000000	739260	729680	250240	981400	1098400	754940	713042	719993	693503	866047	772578	730107	0.897754	0.119821
A0A286ZVL6;A0A287BQD9;F1SKI2;A0A287B340;A0A287ASX2;A0A287A892	USP19	A0A286ZVL6;A0A287BQD9;F1SKI2;A0A287B340;A0A287ASX2;A0A287A892	tr|A0A286ZVL6|A0A286ZVL6_PIG Ubiquitin carboxyl-terminal hydrolase 19 OS=Sus scrofa OX=9823 GN=USP19 PE=1 SV=1;tr|A0A287BQD9|A0A287BQD9_PIG Ubiquitin carboxyl-terminal hydrolase 19 OS=Sus scrofa OX=9823 GN=USP19 PE=1 SV=1;tr|F1SKI2|F1SKI2_PIG Ubiquitin car	6	1	1	1	0.7	129.63	1170	1.9287	43733000	47192	47013	17555	54270	59155	49362	45518.3	46388.9	48651.1	47891.1	41607.7	47738.3	1.0242	0.651341
A0A286ZVM3;Q5EFJ2;A0A287BCZ5;Q29069	MYL1	A0A286ZVM3;Q5EFJ2;A0A287BCZ5;Q29069	tr|A0A286ZVM3|A0A286ZVM3_PIG Myosin light chain 1/3, skeletal muscle isoform OS=Sus scrofa OX=9823 GN=MYL1 PE=1 SV=1;tr|Q5EFJ2|Q5EFJ2_PIG Alkali myosin light chain 3 A2 catalytic OS=Sus scrofa OX=9823 GN=MLC3F PE=2 SV=1;tr|A0A287BCZ5|A0A287BCZ5_PIG Myosin	4	15	1	1	71.7	20.632	191	42.352	61209000000	2615800	2698200	1558400	3652100	5591000	2831400	2.52303e+06	2.66238e+06	4.31887e+06	3.22283e+06	3.93252e+06	2.73827e+06	0.960647	0.856485
A0A286ZVN0	LOC106504547	A0A286ZVN0	tr|A0A286ZVN0|A0A286ZVN0_PIG Uncharacterized protein OS=Sus scrofa OX=9823 GN=LOC106504547 PE=1 SV=1	1	1	1	1	2.8	35.267	318	2.3193	1427100000	33815	49095	13359	71445	73572	29258	32615.7	48443.2	37022.5	63047.4	51748.1	28295.6	0.825219	0.500493
A0A286ZVQ0	ACOT4	A0A286ZVQ0	tr|A0A286ZVQ0|A0A286ZVQ0_PIG Acyl-CoA thioesterase 4 OS=Sus scrofa OX=9823 GN=ACOT4 PE=1 SV=1	1	3	2	2	18.6	25.942	236	5.4482	127440000	67490	69471	36171	89347	81103	58840	65096.4	68548.7	100243	78845.2	57045.1	56904.5	1.21314	0.362888
A0A286ZVY9;F8TEL5;A0A286ZZG7;A0A287A1Z9;I3LMH4;A0A287BR08;A0A287A2E1;Q6EVH8	EIF4G1	A0A286ZVY9;F8TEL5;A0A286ZZG7;A0A287A1Z9;I3LMH4;A0A287BR08;A0A287A2E1	tr|A0A286ZVY9|A0A286ZVY9_PIG Eukaryotic translation initiation factor 4 gamma 1 OS=Sus scrofa OX=9823 GN=EIF4G1 PE=1 SV=1;tr|F8TEL5|F8TEL5_PIG Eukaryotic translation initiation factor 4 gamma 1 OS=Sus scrofa OX=9823 GN=EIF4G1 PE=2 SV=1;tr|A0A286ZZG7|A0A286	8	24	24	20	14.5	173.11	1574	58.841	5094600000	1195800	1151500	574000	1313900	1810700	1090800	1.15339e+06	1.13621e+06	1.59076e+06	1.15946e+06	1.27359e+06	1.05492e+06	1.1125	0.463646
A0A286ZW70;A0A286ZKG9;Q29278;A0A286ZLP4;A0A287AEA2	PPIB	A0A286ZW70;A0A286ZKG9;Q29278	tr|A0A286ZW70|A0A286ZW70_PIG Peptidyl-prolyl cis-trans isomerase OS=Sus scrofa OX=9823 GN=PPIB PE=1 SV=1;tr|A0A286ZKG9|A0A286ZKG9_PIG Peptidyl-prolyl cis-trans isomerase OS=Sus scrofa OX=9823 GN=PPIB PE=1 SV=1;tr|Q29278|Q29278_PIG Peptidyl-prolyl cis-trans	5	7	6	6	28.2	23.784	216	12.139	1237900000	207240	204390	65786	264420	298800	201380	199890	201677	182316	233340	210166	194756	0.914801	0.229746
A0A286ZWB1;A0A287A535	TMEM11	A0A286ZWB1;A0A287A535	tr|A0A286ZWB1|A0A286ZWB1_PIG Transmembrane protein 11 OS=Sus scrofa OX=9823 GN=TMEM11 PE=4 SV=1;tr|A0A287A535|A0A287A535_PIG Transmembrane protein 11 OS=Sus scrofa OX=9823 GN=TMEM11 PE=4 SV=1	2	3	3	3	12.6	21.286	191	4.2383	395250000	182430	162730	35375	147540	172370	123080	175960	160570	98036.5	130198	121239	119031	1.17302	0.424893
A0A286ZWG4;I3LCA1;A0A286ZQ47;A0A287A1E4;A0A286ZIJ9;Q1HL06;A0A287B7N8;Q2HYU2	PFKM	A0A286ZWG4;I3LCA1;A0A286ZQ47;A0A287A1E4;A0A286ZIJ9;Q1HL06;A0A287B7N8;Q2HYU2	tr|A0A286ZWG4|A0A286ZWG4_PIG ATP-dependent 6-phosphofructokinase OS=Sus scrofa OX=9823 GN=PFKM PE=1 SV=1;tr|I3LCA1|I3LCA1_PIG ATP-dependent 6-phosphofructokinase OS=Sus scrofa OX=9823 GN=PFKM PE=1 SV=2;tr|A0A286ZQ47|A0A286ZQ47_PIG ATP-dependent 6-phosphofr	8	33	33	31	45.6	82.462	754	323.31	443700000000	9451100	9951800	4088600	13037000	15577000	10342000	9.11591e+06	9.81968e+06	1.13309e+07	1.15046e+07	1.09563e+07	1.00018e+07	0.932345	0.405049
A0A286ZWJ2	EEF1E1	A0A286ZWJ2	tr|A0A286ZWJ2|A0A286ZWJ2_PIG Eukaryotic translation elongation factor 1 epsilon-1 OS=Sus scrofa OX=9823 GN=EEF1E1 PE=1 SV=1	1	1	1	1	6.3	19.725	174	2.0181	232680000	108320	104130	58649	114480	138570	123780	104478	102748	162537	101024	97465.5	119708	1.16205	0.455511
A0A286ZWN9;A0A0B8RZ76	RDH13	A0A286ZWN9;A0A0B8RZ76	tr|A0A286ZWN9|A0A286ZWN9_PIG Retinol dehydrogenase 13 OS=Sus scrofa OX=9823 GN=RDH13 PE=3 SV=1;tr|A0A0B8RZ76|A0A0B8RZ76_PIG Retinol dehydrogenase 13 (All-trans/9-cis) OS=Sus scrofa domesticus OX=9825 GN=RDH13 PE=3 SV=1	2	3	3	3	15.9	36.206	334	39.003	61798000	86387	89969	19427	110920	137000	53712	83323.3	88774.6	53839	97882.5	96361.2	51945.2	0.917738	0.734562
A0A286ZWP6;A0A287BEU6;A0A286ZMD9;A0A287ABV6	DNAJB6	A0A286ZWP6;A0A287BEU6	tr|A0A286ZWP6|A0A286ZWP6_PIG Uncharacterized protein OS=Sus scrofa OX=9823 GN=DNAJB6 PE=1 SV=1;tr|A0A287BEU6|A0A287BEU6_PIG Uncharacterized protein OS=Sus scrofa OX=9823 GN=DNAJB6 PE=4 SV=1	4	4	4	3	14.2	36.218	325	23.638	22145000000	176320	160810	43653	180670	181530	193660	170067	158675	120978	159434	127682	187290	0.947963	0.735622
A0A286ZWR7;F1SUR3;I3L759;M3TYI1;F1S4K7	PGM2L1	A0A286ZWR7;F1SUR3	tr|A0A286ZWR7|A0A286ZWR7_PIG Phosphoglucomutase 2 like 1 OS=Sus scrofa OX=9823 GN=PGM2L1 PE=1 SV=1;tr|F1SUR3|F1SUR3_PIG Phosphoglucomutase 2 like 1 OS=Sus scrofa OX=9823 GN=PGM2L1 PE=1 SV=3	5	11	11	11	17.2	70.655	622	51.04	3541300000	739610	811840	467110	613620	899470	742090	713380	801062	1.29453e+06	541495	632657	717680	1.48479	0.179065
A0A286ZWZ9;F1S5K3	PREPL	A0A286ZWZ9;F1S5K3	tr|A0A286ZWZ9|A0A286ZWZ9_PIG Prolyl endopeptidase like OS=Sus scrofa OX=9823 GN=PREPL PE=1 SV=1;tr|F1S5K3|F1S5K3_PIG Prolyl endopeptidase like OS=Sus scrofa OX=9823 GN=PREPL PE=1 SV=2	2	1	1	1	2	73.281	638	3.4759	125550000	12335	11122	4996.8	9419.7	18066	8437	11897.5	10974.3	13847.9	8312.51	12707	8159.48	1.25843	0.216571
A0A286ZX04;A0A286ZRY7	ATP5S	A0A286ZX04;A0A286ZRY7	tr|A0A286ZX04|A0A286ZX04_PIG ATP synthase, H+ transporting, mitochondrial Fo complex subunit s (factor B) OS=Sus scrofa OX=9823 GN=ATP5S PE=1 SV=1;tr|A0A286ZRY7|A0A286ZRY7_PIG ATP synthase, H+ transporting, mitochondrial Fo complex subunit s (factor B) OS=	2	2	2	2	7.5	23.466	200	1.7427	161380000	133620	128760	45357	154480	168800	130730	128881	127051	125700	136322	118728	126430	1.0004	0.992692
A0A286ZXA4	AAMDC	A0A286ZXA4	tr|A0A286ZXA4|A0A286ZXA4_PIG Uncharacterized protein OS=Sus scrofa OX=9823 GN=AAMDC PE=1 SV=1	1	5	5	5	43.4	13.374	122	55.352	15292000000	838250	792070	274770	807660	1266700	805400	808521	781555	761484	712728	890955	778907	0.986976	0.856828
A0A286ZXE2;A0A286ZSM1	HACD1	A0A286ZXE2;A0A286ZSM1	tr|A0A286ZXE2|A0A286ZXE2_PIG Very-long-chain (3R)-3-hydroxyacyl-CoA dehydratase OS=Sus scrofa OX=9823 GN=HACD1 PE=3 SV=1;tr|A0A286ZSM1|A0A286ZSM1_PIG Very-long-chain (3R)-3-hydroxyacyl-CoA dehydratase OS=Sus scrofa OX=9823 GN=HACD1 PE=3 SV=1	2	1	1	1	6	28.316	252	10.198	147770000	77559	85751	58352	95018	75359	127970	74808.3	84612.6	161714	83849.6	53005	123761	1.23222	0.587763
A0A286ZXE3;H6SHX6;F1SGV7;A0A287BN34	LOC100736765	A0A286ZXE3	tr|A0A286ZXE3|A0A286ZXE3_PIG Myosin-7 OS=Sus scrofa OX=9823 GN=LOC100736765 PE=1 SV=1	4	144	1	1	51.7	223.7	1939	1.8552	11572000000	148260	134400	60493	2621500	877260	161510	143002	132616	167647	2.31337e+06	617035	156197	0.143609	0.250346
A0A286ZXG5;I3LUP8;A0A286ZMT8;A0A287BJS3;A0A287B6N1	RBL2	A0A286ZXG5;I3LUP8;A0A286ZMT8;A0A287BJS3;A0A287B6N1	tr|A0A286ZXG5|A0A286ZXG5_PIG RB transcriptional corepressor like 2 OS=Sus scrofa OX=9823 GN=RBL2 PE=4 SV=1;tr|I3LUP8|I3LUP8_PIG RB transcriptional corepressor like 2 OS=Sus scrofa OX=9823 GN=RBL2 PE=4 SV=2;tr|A0A286ZMT8|A0A286ZMT8_PIG RB transcriptional co	5	2	2	2	1.5	123.05	1094	2.4701	20263000000	410610	395690	164060	435900	459760	461320	396048	390437	454668	384665	323380	446146	1.07534	0.518196
A0A286ZXI1;P81140;F1SEX3;F1SD94;A0A287BLJ2	GCDH	A0A286ZXI1;P81140;F1SEX3;F1SD94;A0A287BLJ2	tr|A0A286ZXI1|A0A286ZXI1_PIG Glutaryl-CoA dehydrogenase, mitochondrial OS=Sus scrofa OX=9823 GN=GCDH PE=3 SV=1;sp|P81140|GCDH_PIG Glutaryl-CoA dehydrogenase, mitochondrial (Fragment) OS=Sus scrofa OX=9823 GN=GCDH PE=1 SV=1;tr|F1SEX3|F1SEX3_PIG Glutaryl-CoA	5	3	3	3	11.1	43.687	396	4.7909	347150000	154120	158550	54995	188810	238500	148460	148654	156445	152410	166617	167753	143577	0.957239	0.452363
A0A286ZXJ6;F1S100;Q95MZ3;A0A287B026;A0A287AVE8;F1RMA8;D0EWI9;Q70EE9;A0A287AM73;A0A287AF94	PPP3CA	A0A286ZXJ6;F1S100;Q95MZ3	tr|A0A286ZXJ6|A0A286ZXJ6_PIG Serine/threonine-protein phosphatase OS=Sus scrofa OX=9823 GN=PPP3CA PE=1 SV=1;tr|F1S100|F1S100_PIG Serine/threonine-protein phosphatase OS=Sus scrofa OX=9823 GN=PPP3CA PE=1 SV=3;tr|Q95MZ3|Q95MZ3_PIG Serine/threonine-protein ph	10	9	4	4	20.3	58.665	521	76.499	1569000000	602410	599940	165200	605100	794880	641320	581045	591975	457827	533977	559092	620225	0.951879	0.612211
A0A286ZXK7	VPS37C	A0A286ZXK7	tr|A0A286ZXK7|A0A286ZXK7_PIG VPS37C, ESCRT-I subunit OS=Sus scrofa OX=9823 GN=VPS37C PE=4 SV=1	1	2	2	2	6.1	38.882	358	3.5223	287440000	110100	109730	69143	117380	156600	113180	106195	108273	191619	103583	110147	109457	1.25651	0.382792
A0A286ZXP6;A0A286ZQ12;A0A287A5X5;F6JTE1;F1SNE9	COPG2	A0A286ZXP6;A0A286ZQ12;A0A287A5X5;F6JTE1;F1SNE9	tr|A0A286ZXP6|A0A286ZXP6_PIG Coatomer subunit gamma OS=Sus scrofa OX=9823 GN=COPG2 PE=1 SV=1;tr|A0A286ZQ12|A0A286ZQ12_PIG Coatomer subunit gamma OS=Sus scrofa OX=9823 GN=COPG2 PE=1 SV=1;tr|A0A287A5X5|A0A287A5X5_PIG Coatomer subunit gamma OS=Sus scrofa OX=9	5	1	1	1	1.7	85.238	760	1.9993	35994000	17965	17690	5315.3	19698	22575	19092	17327.9	17455.2	14730.6	17382.7	15878.5	18464	0.957243	0.560254
A0A286ZXS0;A0A287AMR4;A0A287B1J4;F1RR78	SPTAN1	A0A286ZXS0;A0A287AMR4;A0A287B1J4;F1RR78	tr|A0A286ZXS0|A0A286ZXS0_PIG Spectrin alpha, non-erythrocytic 1 OS=Sus scrofa OX=9823 GN=SPTAN1 PE=1 SV=1;tr|A0A287AMR4|A0A287AMR4_PIG Spectrin alpha, non-erythrocytic 1 OS=Sus scrofa OX=9823 GN=SPTAN1 PE=1 SV=1;tr|A0A287B1J4|A0A287B1J4_PIG Spectrin alpha,	4	42	2	2	21.3	274.65	2390	30.254	371200000	166060	156370	94352	167630	262400	197120	160171	154294	261482	147927	184563	190636	1.10097	0.661178
A0A286ZXZ1;A0A286ZNW1	EML2	A0A286ZXZ1;A0A286ZNW1	tr|A0A286ZXZ1|A0A286ZXZ1_PIG Echinoderm microtubule associated protein like 2 OS=Sus scrofa OX=9823 GN=EML2 PE=1 SV=1;tr|A0A286ZNW1|A0A286ZNW1_PIG Echinoderm microtubule associated protein like 2 OS=Sus scrofa OX=9823 GN=EML2 PE=1 SV=1	2	8	8	8	11.4	70.633	649	10.737	479810000	400970	383990	159420	434620	608390	408270	386749	378892	441809	383535	427921	394841	1.00096	0.987911
A0A286ZY28	CCDC25	A0A286ZY28	tr|A0A286ZY28|A0A286ZY28_PIG Coiled-coil domain-containing protein 25 OS=Sus scrofa OX=9823 GN=CCDC25 PE=4 SV=1	1	2	2	2	7.2	24.637	208	2.1016	217970000	64592	69790	27527	72768	98207	80176	62301.2	68863.5	76287	64214.9	69075.5	77538.7	0.98398	0.850745
A0A286ZY30;F1SBT6;A0A287BLB3;A0A287BMF7;A0A287ABG1;A0A287ASG1;A0A287AMD3;A0A286ZPN8;F1S9S9;F1S9S5;F1S0X8;F8UV46;A0A287AJS6;A0A287B9P6;A0A287AVF4	KHSRP	A0A286ZY30;F1SBT6;A0A287BLB3;A0A287BMF7;A0A287ABG1;A0A287ASG1;A0A287AMD3;A0A286ZPN8;F1S9S9;F1S9S5	tr|A0A286ZY30|A0A286ZY30_PIG KH-type splicing regulatory protein OS=Sus scrofa OX=9823 GN=KHSRP PE=1 SV=1;tr|F1SBT6|F1SBT6_PIG KH-type splicing regulatory protein OS=Sus scrofa OX=9823 GN=KHSRP PE=1 SV=3;tr|A0A287BLB3|A0A287BLB3_PIG KH-type splicing regula	15	3	3	3	4.6	73.343	714	6.8314	159940000	118150	111060	57227	125950	180180	110490	113960	109586	158596	111146	126733	106856	1.10851	0.498768
A0A286ZY37;I3LJ73	GMPS	A0A286ZY37;I3LJ73	tr|A0A286ZY37|A0A286ZY37_PIG Guanine monophosphate synthase OS=Sus scrofa OX=9823 GN=GMPS PE=1 SV=1;tr|I3LJ73|I3LJ73_PIG Guanine monophosphate synthase OS=Sus scrofa OX=9823 GN=GMPS PE=1 SV=2	2	2	2	2	4.3	76.73	693	5.236	79946000	47274	46494	15029	52556	62537	48076	45597.4	45876.8	41650.6	46378.6	43986.4	46494.6	0.97271	0.47756
A0A286ZY95;F1SS24;Q5MG87;Q5MBI0;Q5RLI3	FN1	A0A286ZY95;F1SS24	tr|A0A286ZY95|A0A286ZY95_PIG Fibronectin 1 OS=Sus scrofa OX=9823 GN=FN1 PE=1 SV=1;tr|F1SS24|F1SS24_PIG Fibronectin 1 OS=Sus scrofa OX=9823 GN=FN1 PE=1 SV=2	5	11	11	11	5.6	262.32	2380	42.265	1391700000	500390	465890	178310	589080	555720	657140	482644	459705	494159	519840	390875	635524	0.929034	0.635354
A0A286ZYL3	ABI3BP	A0A286ZYL3	tr|A0A286ZYL3|A0A286ZYL3_PIG ABI family member 3 binding protein OS=Sus scrofa OX=9823 GN=ABI3BP PE=4 SV=1	1	1	1	1	3.1	39.041	352	1.848	27808000	56527	54265	35540	72510	78491	92580	54522.3	53544.6	98493.8	63987.2	55208	89534.7	0.989607	0.969961
A0A286ZYL7	ATP5F1D	A0A286ZYL7	tr|A0A286ZYL7|A0A286ZYL7_PIG ATP synthase subunit delta, mitochondrial OS=Sus scrofa OX=9823 GN=ATP5F1D PE=1 SV=1	1	2	2	2	13.7	17.475	168	52.558	28959000000	1322100	1216800	914520	1121000	1460800	824700	1.27521e+06	1.20065e+06	2.53446e+06	989238	1.02748e+06	797573	1.78031	0.170385
A0A286ZYM6	ATP5PB	A0A286ZYM6	tr|A0A286ZYM6|A0A286ZYM6_PIG ATP synthase peripheral stalk-membrane subunit b OS=Sus scrofa OX=9823 GN=ATP5PB PE=1 SV=1	1	9	9	9	23.4	28.626	256	62.376	15128000000	1124300	1015600	241080	1101700	1333600	785420	1.08443e+06	1.00212e+06	668117	972207	938010	759585	1.03178	0.853189
A0A286ZYP6;A0A287AIR5	HSCB	A0A286ZYP6;A0A287AIR5	tr|A0A286ZYP6|A0A286ZYP6_PIG HscB mitochondrial iron-sulfur cluster cochaperone OS=Sus scrofa OX=9823 GN=HSCB PE=4 SV=1;tr|A0A287AIR5|A0A287AIR5_PIG HscB mitochondrial iron-sulfur cluster cochaperone OS=Sus scrofa OX=9823 GN=HSCB PE=3 SV=1	2	1	1	1	8.8	23.66	205	14.313	81029000	20559	17945	17013	21133	26762	20421	19829.9	17706.8	47149	18649	18823.5	19749.3	1.47995	0.389172
A0A286ZYR0;F1S445;A0A287BLE1	SQSTM1	A0A286ZYR0;F1S445;A0A287BLE1	tr|A0A286ZYR0|A0A286ZYR0_PIG Sequestosome 1 OS=Sus scrofa OX=9823 GN=SQSTM1 PE=4 SV=1;tr|F1S445|F1S445_PIG Sequestosome 1 OS=Sus scrofa OX=9823 GN=SQSTM1 PE=4 SV=2;tr|A0A287BLE1|A0A287BLE1_PIG Sequestosome 1 OS=Sus scrofa OX=9823 GN=SQSTM1 PE=4 SV=1	3	3	3	3	12.9	47.162	433	24.669	297810000	310650	286540	58006	383470	298080	490930	299633	282736	160755	338397	209660	474782	0.726531	0.349902
A0A286ZYS8;A0A286ZT95;I3LPD6;A0A287A2U6;I3L9T1	CMYA5	A0A286ZYS8;A0A286ZT95;I3LPD6;A0A287A2U6;I3L9T1	tr|A0A286ZYS8|A0A286ZYS8_PIG Cardiomyopathy-associated protein 5 OS=Sus scrofa OX=9823 GN=CMYA5 PE=1 SV=1;tr|A0A286ZT95|A0A286ZT95_PIG Cardiomyopathy-associated protein 5 OS=Sus scrofa OX=9823 GN=CMYA5 PE=1 SV=1;tr|I3LPD6|I3LPD6_PIG Cardiomyopathy-associat	5	81	81	9	26.4	451.72	4078	323.31	27363000000	8454700	8117400	3662000	8036000	12404000	7808600	8.15485e+06	8.00963e+06	1.01487e+07	7.09145e+06	8.72456e+06	7.55175e+06	1.12605	0.309453
A0A286ZYW6	0	A0A286ZYW6	tr|A0A286ZYW6|A0A286ZYW6_PIG Uncharacterized protein OS=Sus scrofa OX=9823 PE=1 SV=1	1	9	9	9	45	25.941	238	225.42	71647000000	3499500	3492900	1441200	3747000	4290500	3724500	3.37539e+06	3.44653e+06	3.99407e+06	3.30658e+06	3.01779e+06	3.60199e+06	1.08962	0.314697
A0A286ZYX8;A0A287B8F3;A0A287A1V5;A0A286ZZC9;A0A286ZTA4	ALDOA	A0A286ZYX8;A0A287B8F3;A0A287A1V5	tr|A0A286ZYX8|A0A286ZYX8_PIG Fructose-bisphosphate aldolase OS=Sus scrofa OX=9823 GN=ALDOA PE=1 SV=1;tr|A0A287B8F3|A0A287B8F3_PIG Fructose-bisphosphate aldolase OS=Sus scrofa OX=9823 GN=ALDOA PE=1 SV=1;tr|A0A287A1V5|A0A287A1V5_PIG Fructose-bisphosphate ald	5	35	35	27	74.5	39.42	364	323.31	3610700000000	34147000	35153000	18102000	40492000	61960000	39427000	3.2936e+07	3.46863e+07	5.0167e+07	3.57326e+07	4.35806e+07	3.81301e+07	1.00295	0.985458
A0A286ZZ03	IGFN1	A0A286ZZ03	tr|A0A286ZZ03|A0A286ZZ03_PIG Uncharacterized protein OS=Sus scrofa OX=9823 GN=IGFN1 PE=4 SV=1	1	123	11	0	60.4	268.54	2654	255.4	18251000000	1240300	1369700	814910	1053300	2415400	1801300	1.19631e+06	1.35152e+06	2.2584e+06	929496	1.69891e+06	1.74205e+06	1.09971	0.748883
A0A286ZZ94;A0A287BHF7;F1SKJ0	ARIH2	A0A286ZZ94;A0A287BHF7;F1SKJ0	tr|A0A286ZZ94|A0A286ZZ94_PIG RBR-type E3 ubiquitin transferase OS=Sus scrofa OX=9823 GN=ARIH2 PE=1 SV=1;tr|A0A287BHF7|A0A287BHF7_PIG RBR-type E3 ubiquitin transferase OS=Sus scrofa OX=9823 GN=ARIH2 PE=1 SV=1;tr|F1SKJ0|F1SKJ0_PIG RBR-type E3 ubiquitin trans	3	2	2	2	6.7	49.646	421	69.377	105890000	44792	44065	10319	42670	50160	47456	43203.4	43480	28597.6	37654.6	35280.9	45895	0.97013	0.8502
A0A286ZZB7	HIST1H1E	A0A286ZZB7	tr|A0A286ZZB7|A0A286ZZB7_PIG Histone cluster 1 H1 family member e OS=Sus scrofa OX=9823 GN=HIST1H1E PE=3 SV=1	1	13	13	4	42	21.993	219	22.024	39050000000	1344000	1278200	457840	1828500	1924300	1460900	1.29633e+06	1.26123e+06	1.26884e+06	1.61358e+06	1.35349e+06	1.41285e+06	0.873625	0.0808345
A0A286ZZM7	TXNDC17	A0A286ZZM7	tr|A0A286ZZM7|A0A286ZZM7_PIG Thioredoxin domain containing 17 OS=Sus scrofa OX=9823 GN=TXNDC17 PE=1 SV=1	1	1	1	1	11.4	14.078	123	6.1355	556000000	264950	250650	64421	282900	358820	257370	255553	247322	178533	249648	252382	248904	0.907415	0.396706
A0A286ZZN7;A0A287B943	MYBPC1	A0A286ZZN7;A0A287B943	tr|A0A286ZZN7|A0A286ZZN7_PIG Myosin binding protein C, slow type OS=Sus scrofa OX=9823 GN=MYBPC1 PE=1 SV=1;tr|A0A287B943|A0A287B943_PIG Myosin binding protein C, slow type OS=Sus scrofa OX=9823 GN=MYBPC1 PE=1 SV=1	2	69	1	1	58.8	123.09	1099	3.1414	35012000	7601.3	5271	3187.5	4978.8	7176	5923	7331.72	5201.02	8833.68	4393.59	5047.36	5728.17	1.40855	0.13944
A0A286ZZV9;A0A286ZTV9;A0A287A2J1;A0A287AVK6;A0A287AMQ1;A0A287BSL5;F1SSN5	KTN1	A0A286ZZV9;A0A286ZTV9;A0A287A2J1;A0A287AVK6;A0A287AMQ1;A0A287BSL5;F1SSN5	tr|A0A286ZZV9|A0A286ZZV9_PIG Kinectin OS=Sus scrofa OX=9823 GN=KTN1 PE=1 SV=1;tr|A0A286ZTV9|A0A286ZTV9_PIG Kinectin OS=Sus scrofa OX=9823 GN=KTN1 PE=1 SV=1;tr|A0A287A2J1|A0A287A2J1_PIG Kinectin OS=Sus scrofa OX=9823 GN=KTN1 PE=1 SV=1;tr|A0A287AVK6|A0A287AV	7	3	3	3	2.9	141.27	1221	25.449	2921600000	134800	130540	26384	127620	124620	93223	130019	128807	73119.3	112620	87653.6	90156.6	1.14295	0.53433
A0A286ZZZ4;A0A286ZL00;A0A287AFR6;F1SSG5;D0G780	NANS	A0A286ZZZ4;A0A286ZL00;A0A287AFR6;F1SSG5;D0G780	tr|A0A286ZZZ4|A0A286ZZZ4_PIG Sialic acid synthase OS=Sus scrofa OX=9823 GN=NANS PE=1 SV=1;tr|A0A286ZL00|A0A286ZL00_PIG Sialic acid synthase OS=Sus scrofa OX=9823 GN=NANS PE=1 SV=1;tr|A0A287AFR6|A0A287AFR6_PIG Sialic acid synthase OS=Sus scrofa OX=9823 GN=N	5	4	4	4	13.1	35.194	313	7.8954	219580000	284200	243680	65929	240860	336270	205030	274121	240445	182712	212549	236521	198286	1.07712	0.595935
A0A287A021;F1S2K3	NUTF2	A0A287A021;F1S2K3	tr|A0A287A021|A0A287A021_PIG Uncharacterized protein OS=Sus scrofa OX=9823 GN=NUTF2 PE=1 SV=1;tr|F1S2K3|F1S2K3_PIG Uncharacterized protein OS=Sus scrofa OX=9823 GN=NUTF2 PE=1 SV=1	2	1	1	1	13.6	11.873	103	3.9999	133150000	126390	126250	127570	163430	260890	129700	121908	124574	353541	144221	183501	125434	1.3241	0.567389
A0A287A039;K7GKH7;Q6PLK3;I3LEH4;Q6Q2J0;F1RX00	MAOB	A0A287A039;K7GKH7;Q6PLK3;I3LEH4	tr|A0A287A039|A0A287A039_PIG Amine oxidase OS=Sus scrofa OX=9823 GN=MAOB PE=1 SV=1;tr|K7GKH7|K7GKH7_PIG Amine oxidase OS=Sus scrofa OX=9823 GN=MAOB PE=1 SV=2;sp|Q6PLK3|AOFB_PIG Amine oxidase [flavin-containing] B OS=Sus scrofa OX=9823 GN=MAOB PE=2 SV=3;tr|	6	3	3	3	6	54.197	485	5.0643	97323000	36672	35383	13154	47968	45933	29767	35371.4	34913.3	36454.3	42329.9	32307.7	28787.9	1.03204	0.800115
A0A287A044;P00506	GOT2	A0A287A044;P00506	tr|A0A287A044|A0A287A044_PIG Aspartate aminotransferase OS=Sus scrofa OX=9823 GN=GOT2 PE=1 SV=1;sp|P00506|AATM_PIG Aspartate aminotransferase, mitochondrial OS=Sus scrofa OX=9823 GN=GOT2 PE=1 SV=2	2	22	22	22	44.5	43.681	393	130.43	65529000000	5994300	5725200	2251300	6612100	7912100	4076000	5.78171e+06	5.64919e+06	6.23914e+06	5.83492e+06	5.56511e+06	3.94193e+06	1.15175	0.277302
A0A287A071;A0A287AXE7;F1RWD9;A0A287AS22;F1RWD6;A0A287B4D0;A0A287BHD1	SVIL	A0A287A071;A0A287AXE7;F1RWD9;A0A287AS22;F1RWD6;A0A287B4D0;A0A287BHD1	tr|A0A287A071|A0A287A071_PIG Supervillin OS=Sus scrofa OX=9823 GN=SVIL PE=1 SV=1;tr|A0A287AXE7|A0A287AXE7_PIG Supervillin OS=Sus scrofa OX=9823 GN=SVIL PE=1 SV=1;tr|F1RWD9|F1RWD9_PIG Supervillin OS=Sus scrofa OX=9823 GN=SVIL PE=1 SV=2;tr|A0A287AS22|A0A287A	7	27	27	27	15	243.96	2187	142.78	3028800000	1266100	1239300	534700	1295600	1147700	1057300	1.2212e+06	1.22285e+06	1.48184e+06	1.14332e+06	807254	1.02252e+06	1.32047	0.0724126
A0A287A096	EIF2S1	A0A287A096	tr|A0A287A096|A0A287A096_PIG Eukaryotic translation initiation factor 2 subunit 1 OS=Sus scrofa OX=9823 GN=EIF2S1 PE=1 SV=1	1	6	6	6	20.6	36.108	315	12.634	2195200000	411260	408860	190580	473420	549940	412530	396675	403432	528164	417774	386809	398960	1.10363	0.395154
A0A287A0A6	COL6A6	A0A287A0A6	tr|A0A287A0A6|A0A287A0A6_PIG Collagen type VI alpha 6 chain OS=Sus scrofa OX=9823 GN=COL6A6 PE=1 SV=1	1	5	5	5	2.6	228.58	2052	44.21	1562700000	279650	313490	233120	475420	495940	444580	269732	309328	646057	419539	348828	429956	1.02236	0.945191
A0A287A0G9;A0A287ART5;F1RI41	EIF3K	A0A287A0G9;A0A287ART5;F1RI41	tr|A0A287A0G9|A0A287A0G9_PIG Eukaryotic translation initiation factor 3 subunit K OS=Sus scrofa OX=9823 GN=EIF3K PE=1 SV=1;tr|A0A287ART5|A0A287ART5_PIG Eukaryotic translation initiation factor 3 subunit K OS=Sus scrofa OX=9823 GN=EIF3K PE=1 SV=1;tr|F1RI41|	3	2	2	2	9.6	24.983	218	6.2239	123710000	138130	123360	31869	118360	138810	131230	133231	121722	88320.2	104448	97634.3	126913	1.0434	0.782413
A0A287A0M1	HSPB7	A0A287A0M1	tr|A0A287A0M1|A0A287A0M1_PIG Heat shock protein beta-7 OS=Sus scrofa OX=9823 GN=HSPB7 PE=1 SV=1	1	4	4	4	26.6	18.486	169	23.953	9396100000	718000	678410	211690	704550	658700	398030	692536	669404	586667	621738	463308	384937	1.3256	0.10603
A0A287A0U2;A0A287BCS4	PITRM1	A0A287A0U2;A0A287BCS4	tr|A0A287A0U2|A0A287A0U2_PIG Pitrilysin metallopeptidase 1 OS=Sus scrofa OX=9823 GN=PITRM1 PE=1 SV=1;tr|A0A287BCS4|A0A287BCS4_PIG Pitrilysin metallopeptidase 1 OS=Sus scrofa OX=9823 GN=PITRM1 PE=1 SV=1	2	1	1	1	1	101.18	906	2.751	89151000	19863	16766	14569	19143	15478	15590	19158.6	16543.4	40375.8	16892.9	10886.7	15077.2	1.77516	0.22639
A0A287A113;F1SA60	SPTB	A0A287A113;F1SA60	tr|A0A287A113|A0A287A113_PIG Spectrin beta chain OS=Sus scrofa OX=9823 GN=SPTB PE=1 SV=1;tr|F1SA60|F1SA60_PIG Spectrin beta chain OS=Sus scrofa OX=9823 GN=SPTB PE=1 SV=2	2	25	25	25	12.3	269.89	2340	137.84	3205100000	1272700	1202800	762430	1497300	1761400	1174400	1.22756e+06	1.18683e+06	2.11296e+06	1.32131e+06	1.23891e+06	1.13577e+06	1.22494	0.417573
A0A287A140;F1SSG1;A0A287ABT1	YKT6	A0A287A140;F1SSG1	tr|A0A287A140|A0A287A140_PIG Synaptobrevin homolog YKT6 OS=Sus scrofa OX=9823 GN=YKT6 PE=1 SV=1;tr|F1SSG1|F1SSG1_PIG Synaptobrevin homolog YKT6 OS=Sus scrofa OX=9823 GN=YKT6 PE=1 SV=1	3	4	4	4	17.2	18.377	163	4.3159	213390000	108340	108850	26496	118450	146640	114140	104498	107405	73429.7	104527	103142	110386	0.897117	0.381309
A0A287A190;A0A287ANW2;A0A286ZMD6;F1RWK8;A0A287B082;A0A287AJJ7;I3L5D3;A0A287BSZ0;Q719N2;A0A287AHB4;A0A287AHZ5;A0A286ZP52;F1RWA1;A0A287A6B3;A0A287AL78;A0A287B2G2;A0A287BIE3;A0A287ANL1	CACNB1	A0A287A190;A0A287ANW2;A0A286ZMD6;F1RWK8;A0A287B082	tr|A0A287A190|A0A287A190_PIG Calcium voltage-gated channel auxiliary subunit beta 1 OS=Sus scrofa OX=9823 GN=CACNB1 PE=4 SV=1;tr|A0A287ANW2|A0A287ANW2_PIG Calcium voltage-gated channel auxiliary subunit beta 1 OS=Sus scrofa OX=9823 GN=CACNB1 PE=4 SV=1;tr|A	18	5	5	5	14.7	61.907	565	37.143	1943000000	739900	784950	299200	823590	1146600	745630	713659	774529	829188	726786	806480	721104	1.02795	0.652845
A0A287A1D2;I3LLS7;A0A287BHC9;A0A218PI30	XPO1	A0A287A1D2;I3LLS7;A0A287BHC9;A0A218PI30	tr|A0A287A1D2|A0A287A1D2_PIG Exportin 1 OS=Sus scrofa OX=9823 GN=XPO1 PE=1 SV=1;tr|I3LLS7|I3LLS7_PIG Exportin 1 OS=Sus scrofa OX=9823 GN=XPO1 PE=1 SV=2;tr|A0A287BHC9|A0A287BHC9_PIG Exportin 1 OS=Sus scrofa OX=9823 GN=XPO1 PE=1 SV=1;tr|A0A218PI30|A0A218PI30	4	1	1	1	2.1	108.04	940	2.0455	48389000	10450	10717	6125.4	11959	16877	10935	10079.4	10574.7	16975.6	10553.3	11870.7	10575.3	1.14032	0.532678
A0A287A1E7;F1SFN2	EIF4E3	A0A287A1E7;F1SFN2	tr|A0A287A1E7|A0A287A1E7_PIG Eukaryotic translation initiation factor 4E family member 3 OS=Sus scrofa OX=9823 GN=EIF4E3 PE=3 SV=1;tr|F1SFN2|F1SFN2_PIG Eukaryotic translation initiation factor 4E family member 3 OS=Sus scrofa OX=9823 GN=EIF4E3 PE=3 SV=3	2	2	2	2	10.8	24.287	222	13.862	97882000	25681	26077	5144.4	30091	28401	22575	24770.2	25730.8	14256.9	26554.1	19976.3	21832.4	0.947268	0.787245
A0A287A1H3;I3LEX0;Q29197	RPS9	A0A287A1H3;I3LEX0;Q29197	tr|A0A287A1H3|A0A287A1H3_PIG 40S ribosomal protein S9 OS=Sus scrofa OX=9823 GN=RPS9 PE=1 SV=1;tr|I3LEX0|I3LEX0_PIG 40S ribosomal protein S9 OS=Sus scrofa OX=9823 GN=RPS9 PE=3 SV=2;sp|Q29197|RS9_PIG 40S ribosomal protein S9 (Fragment) OS=Sus scrofa OX=9823	3	7	7	7	34.5	22.591	194	8.7724	1790600000	258910	239960	99065	280930	394190	226440	249728	236774	274544	247910	277260	218992	1.02269	0.793778
A0A287A1P9	LOC102162205	A0A287A1P9	tr|A0A287A1P9|A0A287A1P9_PIG Uncharacterized protein OS=Sus scrofa OX=9823 GN=LOC102162205 PE=4 SV=1	1	9	9	9	8.3	175.04	1658	55.613	1561300000	550820	528160	246680	491070	649360	404080	531285	521148	683637	433350	456738	390788	1.35538	0.0535341
A0A287A1V9	DHRS7B	A0A287A1V9	tr|A0A287A1V9|A0A287A1V9_PIG Dehydrogenase/reductase 7B OS=Sus scrofa OX=9823 GN=DHRS7B PE=3 SV=1	1	7	7	7	20.3	33.138	310	22.372	2007800000	504710	491150	251990	570950	627330	500450	486810	484630	698353	503841	441243	483988	1.16845	0.334841
A0A287A1W5;F1ST73	GRHPR	A0A287A1W5;F1ST73	tr|A0A287A1W5|A0A287A1W5_PIG Glyoxylate and hydroxypyruvate reductase OS=Sus scrofa OX=9823 GN=GRHPR PE=1 SV=1;tr|F1ST73|F1ST73_PIG Glyoxylate and hydroxypyruvate reductase OS=Sus scrofa OX=9823 GN=GRHPR PE=1 SV=3	2	3	3	3	14.5	31.583	289	151.82	1526400000	250420	308800	185170	380770	613990	412100	241539	304700	513171	336014	431860	398545	0.908259	0.701997
A0A287A204;F1S554;Q2MJV9;A0A287A370	PALMD	A0A287A204;F1S554;Q2MJV9;A0A287A370	tr|A0A287A204|A0A287A204_PIG Palmdelphin OS=Sus scrofa OX=9823 GN=PALMD PE=4 SV=1;tr|F1S554|F1S554_PIG Palmdelphin OS=Sus scrofa OX=9823 GN=PALMD PE=4 SV=3;sp|Q2MJV9|PALMD_PIG Palmdelphin OS=Sus scrofa OX=9823 GN=PALMD PE=2 SV=1;tr|A0A287A370|A0A287A370_PI	4	2	2	2	5.2	60.803	535	2.6198	121870000	45172	44949	9564.6	49920	68074	51692	43570	44352.3	26506.9	44052.4	47881	49991.7	0.806264	0.205959
A0A287A229;F1RQR4	EHD1	A0A287A229;F1RQR4	tr|A0A287A229|A0A287A229_PIG EH domain containing 1 OS=Sus scrofa OX=9823 GN=EHD1 PE=1 SV=1;tr|F1RQR4|F1RQR4_PIG EH domain containing 1 OS=Sus scrofa OX=9823 GN=EHD1 PE=1 SV=3	2	5	5	2	8.2	60.569	534	5.5073	351330000	106440	112650	72252	117640	172120	108940	102665	111154	200236	103813	121063	105357	1.25383	0.427711
A0A287A248;I3LIW1;A0A287A9G0;A0A287AQ33	LANCL2	A0A287A248;I3LIW1;A0A287A9G0;A0A287AQ33	tr|A0A287A248|A0A287A248_PIG LanC like 2 OS=Sus scrofa OX=9823 GN=LANCL2 PE=1 SV=1;tr|I3LIW1|I3LIW1_PIG LanC like 2 OS=Sus scrofa OX=9823 GN=LANCL2 PE=1 SV=2;tr|A0A287A9G0|A0A287A9G0_PIG LanC like 2 OS=Sus scrofa OX=9823 GN=LANCL2 PE=1 SV=1;tr|A0A287AQ33|A	4	3	3	3	10	41.942	370	12.687	348750000	193210	189540	120290	263290	300540	221660	186358	187024	333366	232343	211390	214369	1.07392	0.758856
A0A287A275;A0A287A217;F2Z5K5;A5GFX6;Q9TSJ2	TUBB4B	A0A287A275;A0A287A217;F2Z5K5	tr|A0A287A275|A0A287A275_PIG Tubulin beta chain OS=Sus scrofa OX=9823 GN=TUBB4B PE=1 SV=1;tr|A0A287A217|A0A287A217_PIG Tubulin beta chain OS=Sus scrofa OX=9823 GN=TUBB4B PE=1 SV=1;tr|F2Z5K5|F2Z5K5_PIG Tubulin beta chain OS=Sus scrofa OX=9823 GN=TUBB4A PE=1	5	12	12	3	32.1	49.83	445	98.593	32942000000	2799300	2758000	1254400	3133900	3783600	2622800	2.70002e+06	2.72139e+06	3.47638e+06	2.76554e+06	2.66126e+06	2.53653e+06	1.11735	0.303019
A0A287A2C3;A0A286ZSG3;F1SGS9;O62839	CAT	A0A287A2C3;A0A286ZSG3;F1SGS9;O62839	tr|A0A287A2C3|A0A287A2C3_PIG Catalase OS=Sus scrofa OX=9823 GN=CAT PE=1 SV=1;tr|A0A286ZSG3|A0A286ZSG3_PIG Catalase OS=Sus scrofa OX=9823 GN=CAT PE=1 SV=1;tr|F1SGS9|F1SGS9_PIG Catalase OS=Sus scrofa OX=9823 GN=CAT PE=1 SV=2;sp|O62839|CATA_PIG Catalase OS=Su	4	7	7	7	15	56.635	499	19.742	2370200000	260260	263930	233830	316070	325780	242270	251030	260426	648025	278919	229143	234301	1.56188	0.350783
A0A287A2G4	CAVIN1	A0A287A2G4	tr|A0A287A2G4|A0A287A2G4_PIG Caveolae associated protein 1 OS=Sus scrofa OX=9823 GN=CAVIN1 PE=4 SV=1	1	8	2	2	42.8	24.669	229	5.2425	186370000	72071	75849	51856	81713	119780	75919	69515	74842	143711	72108.5	84249.3	73421.7	1.25367	0.467066
A0A287A2U7;Q2QDF0;A0A287BHR4	DNASE1L1	A0A287A2U7;Q2QDF0;A0A287BHR4	tr|A0A287A2U7|A0A287A2U7_PIG Deoxyribonuclease OS=Sus scrofa OX=9823 GN=DNASE1L1 PE=3 SV=1;sp|Q2QDF0|DNSL1_PIG Deoxyribonuclease-1-like 1 OS=Sus scrofa OX=9823 GN=DNASE1L1 PE=2 SV=1;tr|A0A287BHR4|A0A287BHR4_PIG Deoxyribonuclease OS=Sus scrofa OX=9823 GN=DN	3	2	2	2	6	29.628	265	2.4294	107520000	67143	62857	131880	55831	66657	50516	64761.8	62022.5	365486	49268.6	46884.3	48854.3	3.39479	0.314422
A0A287A2Z1;F1SS99;A0A0B8RZ88	PRUNE1	A0A287A2Z1;F1SS99;A0A0B8RZ88	tr|A0A287A2Z1|A0A287A2Z1_PIG Prune exopolyphosphatase 1 OS=Sus scrofa OX=9823 GN=PRUNE1 PE=1 SV=1;tr|F1SS99|F1SS99_PIG Prune exopolyphosphatase 1 OS=Sus scrofa OX=9823 GN=PRUNE1 PE=1 SV=1;tr|A0A0B8RZ88|A0A0B8RZ88_PIG Prune exopolyphosphatase OS=Sus scrofa	3	2	2	2	6	43.991	400	3.9508	140530000	24109	22258	17476	22470	30590	22112	23254	21962.5	48432.1	19828.9	21516	21384.7	1.49289	0.298506
A0A287A328	RRAS2	A0A287A328	tr|A0A287A328|A0A287A328_PIG Uncharacterized protein OS=Sus scrofa OX=9823 GN=RRAS2 PE=4 SV=1	1	5	5	2	27.5	23.399	204	20.682	433630000	341560	336900	142090	369860	497580	363600	329446	332427	393781	326387	349981	351640	1.02689	0.703045
A0A287A3J9;Q7YS99;A0A0B8RTE6	OPTN	A0A287A3J9;Q7YS99;A0A0B8RTE6	tr|A0A287A3J9|A0A287A3J9_PIG Optineurin OS=Sus scrofa OX=9823 GN=OPTN PE=1 SV=1;sp|Q7YS99|OPTN_PIG Optineurin OS=Sus scrofa OX=9823 GN=OPTN PE=1 SV=1;tr|A0A0B8RTE6|A0A0B8RTE6_PIG Optineurin OS=Sus scrofa domesticus OX=9825 GN=OPTN PE=4 SV=1	3	3	3	3	6	61.403	536	8.7539	269360000	213380	224450	185780	215480	287740	178300	205812	221470	514861	190153	202387	172435	1.66759	0.280686
A0A287A3K5;F1SQN4;K7GQW4;A0A286ZNG1;A0A287AJ05;F1STS3;A0A287BHE2;A0A287BS27;F1RVK2;A0A287AEL9;A0A287BQL9;A0A286ZPK1;F1S920;A0A286ZV64;F1SDY2;F1S3V0;A0A287BM87;F1SKS0;I3L779;I3LA95;A0A287AAW3;A0A287B3A0	RPS6KA3	A0A287A3K5;F1SQN4;K7GQW4	tr|A0A287A3K5|A0A287A3K5_PIG Ribosomal protein S6 kinase OS=Sus scrofa OX=9823 GN=RPS6KA3 PE=1 SV=1;tr|F1SQN4|F1SQN4_PIG Non-specific serine/threonine protein kinase OS=Sus scrofa OX=9823 GN=RPS6KA3 PE=1 SV=3;tr|K7GQW4|K7GQW4_PIG Non-specific serine/threon	22	8	8	6	9.5	83.693	740	14.04	627170000	412930	427890	184650	515070	648320	499030	398285	422209	511730	454529	456007	482615	0.956267	0.599971
A0A287A3P5;F1SIX7	TWF2	A0A287A3P5;F1SIX7	tr|A0A287A3P5|A0A287A3P5_PIG Twinfilin actin binding protein 2 OS=Sus scrofa OX=9823 GN=TWF2 PE=1 SV=1;tr|F1SIX7|F1SIX7_PIG Twinfilin actin binding protein 2 OS=Sus scrofa OX=9823 GN=TWF2 PE=1 SV=1	2	3	3	3	10.7	36.052	317	3.3491	557470000	262210	247740	98067	295580	268350	272380	252911	244451	271778	260838	188748	263420	1.07873	0.507999
A0A287A3T0;A0A287BTH4;A0A287AZ23;A0A286ZU55;F1S0J2;Q9XT08;Q9TUY1;F1S0J1;Q03472;A0A287A7D4	C4BPA	A0A287A3T0;A0A287BTH4;A0A287AZ23;A0A286ZU55;F1S0J2;Q9XT08;Q9TUY1;F1S0J1;Q03472;A0A287A7D4	tr|A0A287A3T0|A0A287A3T0_PIG Apolipoprotein R precursor OS=Sus scrofa OX=9823 GN=C4BPA PE=1 SV=1;tr|A0A287BTH4|A0A287BTH4_PIG Apolipoprotein R precursor OS=Sus scrofa OX=9823 GN=C4BPA PE=1 SV=1;tr|A0A287AZ23|A0A287AZ23_PIG Apolipoprotein R precursor OS=Sus	10	2	2	2	3.7	63.801	569	2.3182	163750000	55458	53620	27624	60451	60642	52372	53491.2	52908.1	76555.8	53345.6	42653.6	50649.3	1.24758	0.224133
A0A287A3U6;A0A287A424	NIT1	A0A287A3U6;A0A287A424	tr|A0A287A3U6|A0A287A3U6_PIG Nitrilase 1 OS=Sus scrofa OX=9823 GN=NIT1 PE=1 SV=1;tr|A0A287A424|A0A287A424_PIG Nitrilase 1 OS=Sus scrofa OX=9823 GN=NIT1 PE=1 SV=1	2	2	2	2	6.6	31.649	286	3.9722	652200000	378840	386580	269030	371630	618670	402330	365404	381448	745576	327949	435152	389096	1.29529	0.42553
A0A287A3W5;A0A286ZIW5;F1SAN6	ILVBL	A0A287A3W5;A0A286ZIW5;F1SAN6	tr|A0A287A3W5|A0A287A3W5_PIG IlvB acetolactate synthase like OS=Sus scrofa OX=9823 GN=ILVBL PE=1 SV=1;tr|A0A286ZIW5|A0A286ZIW5_PIG IlvB acetolactate synthase like OS=Sus scrofa OX=9823 GN=ILVBL PE=1 SV=1;tr|F1SAN6|F1SAN6_PIG IlvB acetolactate synthase like	3	1	1	1	1.5	58.816	543	1.8192	79790000	34685	29744	4850.5	26368	27819	22323	33454.9	29349.1	13442.4	23268.7	19567	21588.7	1.1835	0.559333
A0A287A435;A0A287B9Z6;F1SEN8	0	A0A287A435;A0A287B9Z6;F1SEN8	tr|A0A287A435|A0A287A435_PIG Uncharacterized protein OS=Sus scrofa OX=9823 PE=1 SV=1;tr|A0A287B9Z6|A0A287B9Z6_PIG Uncharacterized protein OS=Sus scrofa OX=9823 PE=1 SV=1;tr|F1SEN8|F1SEN8_PIG Uncharacterized protein OS=Sus scrofa OX=9823 PE=1 SV=3	3	17	17	17	69.3	31.042	283	323.31	213840000000	8246400	8054600	3181000	9509300	12796000	8188000	7.95394e+06	7.94767e+06	8.81567e+06	8.39158e+06	9.00028e+06	7.91867e+06	0.976561	0.666336
A0A287A496	ALKBH5	A0A287A496	tr|A0A287A496|A0A287A496_PIG AlkB homolog 5, RNA demethylase OS=Sus scrofa OX=9823 GN=ALKBH5 PE=1 SV=1	1	1	1	1	7.4	43.919	394	10.427	33460000	5355	4986	2599.2	8536.4	9902.6	5462.1	5165.08	4919.81	7203.29	7533.04	6965.16	5282.43	0.873996	0.448655
A0A287A4A5;F1SB09;A0A0B8RSA5	LOC100157002	A0A287A4A5;F1SB09;A0A0B8RSA5	tr|A0A287A4A5|A0A287A4A5_PIG Uncharacterized protein OS=Sus scrofa OX=9823 GN=LOC100157002 PE=1 SV=1;tr|F1SB09|F1SB09_PIG Uncharacterized protein OS=Sus scrofa OX=9823 GN=LOC100157002 PE=1 SV=1;tr|A0A0B8RSA5|A0A0B8RSA5_PIG Vesicle-trafficking protein SEC22	3	5	5	5	27.4	24.123	212	49.016	408680000	229950	225260	78600	242250	259000	217160	221795	222269	217828	213776	182172	210017	1.0923	0.137676
A0A287A4F2;A0A287BRG3	SFPQ	A0A287A4F2;A0A287BRG3	tr|A0A287A4F2|A0A287A4F2_PIG Splicing factor proline and glutamine rich OS=Sus scrofa OX=9823 GN=SFPQ PE=4 SV=1;tr|A0A287BRG3|A0A287BRG3_PIG Splicing factor proline and glutamine rich OS=Sus scrofa OX=9823 GN=SFPQ PE=4 SV=1	2	6	6	6	8.4	75.502	702	28.501	627490000	177510	181680	99648	209590	231540	191610	171215	179268	276160	184955	162858	185307	1.17542	0.417646
A0A287A4H2	PURB	A0A287A4H2	tr|A0A287A4H2|A0A287A4H2_PIG Purine rich element binding protein B OS=Sus scrofa OX=9823 GN=PURB PE=1 SV=1	1	4	4	4	16.6	32.908	308	25.392	835770000	118290	122380	80321	132470	161160	150880	114095	120755	222598	116900	113355	145917	1.21606	0.500189
A0A287A4H3;A0A287A3X7;A0A287AY86;A0A287BPN0;A0A286ZXD9;A0A287BAB8;I3L806;F1SLI3;A0A287B5L5	MAP4	A0A287A4H3;A0A287A3X7;A0A287AY86;A0A287BPN0;A0A286ZXD9;A0A287BAB8;I3L806	tr|A0A287A4H3|A0A287A4H3_PIG Microtubule-associated protein OS=Sus scrofa OX=9823 GN=MAP4 PE=1 SV=1;tr|A0A287A3X7|A0A287A3X7_PIG Microtubule-associated protein OS=Sus scrofa OX=9823 GN=MAP4 PE=1 SV=1;tr|A0A287AY86|A0A287AY86_PIG Microtubule-associated prot	9	67	67	66	35.7	236.99	2237	323.31	15287000000	4305600	4194300	1426300	4583200	5058100	3605700	4.1529e+06	4.13862e+06	3.95278e+06	4.04449e+06	3.5577e+06	3.4871e+06	1.10416	0.108191
A0A287A4K6;A0A286ZXI8;A0A287BPI1;P55931;F1RW89	ETFDH	A0A287A4K6;A0A286ZXI8;A0A287BPI1;P55931;F1RW89	tr|A0A287A4K6|A0A287A4K6_PIG Electron transfer flavoprotein-ubiquinone oxidoreductase, mitochondrial OS=Sus scrofa OX=9823 GN=ETFDH PE=1 SV=1;tr|A0A286ZXI8|A0A286ZXI8_PIG Electron transfer flavoprotein-ubiquinone oxidoreductase, mitochondrial OS=Sus scrofa	5	12	12	12	21.6	63.205	570	68.185	5022300000	1585500	1485700	624300	1701600	1779100	1061600	1.52927e+06	1.46598e+06	1.73015e+06	1.50159e+06	1.25136e+06	1.02668e+06	1.25023	0.117761
A0A287A4Q7;A0A0B8S0C5;F1RI39;A0A287AA30;A0A287BAZ5;A0A287BQV2;Q5MCI8	ACTN4	A0A287A4Q7;A0A0B8S0C5;F1RI39;A0A287AA30;A0A287BAZ5;A0A287BQV2	tr|A0A287A4Q7|A0A287A4Q7_PIG Actinin alpha 4 OS=Sus scrofa OX=9823 GN=ACTN4 PE=1 SV=1;tr|A0A0B8S0C5|A0A0B8S0C5_PIG Actinin, alpha 4 OS=Sus scrofa domesticus OX=9825 GN=ACTN4 PE=4 SV=1;tr|F1RI39|F1RI39_PIG Actinin alpha 4 OS=Sus scrofa OX=9823 GN=ACTN4 PE=1	7	15	6	6	21.3	104.9	911	83.149	9166500000	620900	605300	206810	730860	840150	582630	598880	597264	573143	644955	590933	563465	0.98329	0.712676
A0A287A4W5;I3LAT6;I3LKK0;A0A287B3E7;F1SUF6;A0A287AL72	IARS	A0A287A4W5;I3LAT6;I3LKK0;A0A287B3E7;F1SUF6;A0A287AL72	tr|A0A287A4W5|A0A287A4W5_PIG Isoleucyl-tRNA synthetase OS=Sus scrofa OX=9823 GN=IARS PE=1 SV=1;tr|I3LAT6|I3LAT6_PIG Isoleucyl-tRNA synthetase OS=Sus scrofa OX=9823 GN=IARS PE=1 SV=2;tr|I3LKK0|I3LKK0_PIG Isoleucyl-tRNA synthetase OS=Sus scrofa OX=9823 GN=IA	6	4	4	4	3	130.37	1138	5.0775	305760000	88069	93590	45339	111980	118230	78047	84945.6	92347.5	125650	98817.9	83159	75479.8	1.17668	0.348133
A0A287A4W6	RAB21	A0A287A4W6	tr|A0A287A4W6|A0A287A4W6_PIG RAB21, member RAS oncogene family OS=Sus scrofa OX=9823 GN=RAB21 PE=1 SV=1	1	2	2	2	7.7	24.132	222	2.8535	289660000	122390	123810	112380	122740	151320	119010	118049	122166	311444	108313	106433	115095	1.6725	0.311252
A0A287A502;A0A287AP44;A0A287A027;A0A287A0X6	LAMA2	A0A287A502;A0A287AP44;A0A287A027;A0A287A0X6	tr|A0A287A502|A0A287A502_PIG Laminin subunit alpha 2 OS=Sus scrofa OX=9823 GN=LAMA2 PE=1 SV=1;tr|A0A287AP44|A0A287AP44_PIG Laminin subunit alpha 2 OS=Sus scrofa OX=9823 GN=LAMA2 PE=1 SV=1;tr|A0A287A027|A0A287A027_PIG Laminin subunit alpha 2 OS=Sus scrofa O	4	50	50	50	26.8	218.77	1982	323.31	26634000000	5643100	5591100	2557000	6269400	6494800	5940900	5.44297e+06	5.51687e+06	7.08634e+06	5.5325e+06	4.56823e+06	5.74548e+06	1.13883	0.320238
A0A287A515;C0JW62;F1RVA3	SGCG	A0A287A515;C0JW62;F1RVA3	tr|A0A287A515|A0A287A515_PIG Sarcoglycan gamma OS=Sus scrofa OX=9823 GN=SGCG PE=1 SV=1;tr|C0JW62|C0JW62_PIG Sarcoglycan gamma (Fragment) OS=Sus scrofa OX=9823 PE=2 SV=1;tr|F1RVA3|F1RVA3_PIG Sarcoglycan gamma OS=Sus scrofa OX=9823 GN=SGCG PE=1 SV=3	3	5	5	5	22.8	31.652	290	184.84	1615200000	512170	484750	215730	559410	791630	516010	494006	478315	597863	493657	556806	499037	1.01335	0.879298
A0A287A530	PGM1	A0A287A530	tr|A0A287A530|A0A287A530_PIG Phosphoglucomutase-1 OS=Sus scrofa OX=9823 GN=PGM1 PE=1 SV=1	1	21	1	1	38.8	57.209	521	2.6877	1485700000	110220	111380	75923	123630	173770	114250	106311	109901	210409	109099	122224	110492	1.24811	0.456997
A0A287A5B3;A0A287BTF2;A0A287ASM1;A0A287AJI2;A0A287B2B4;I3LDM3	IPO7	A0A287A5B3;A0A287BTF2;A0A287ASM1;A0A287AJI2;A0A287B2B4;I3LDM3	tr|A0A287A5B3|A0A287A5B3_PIG Importin 7 OS=Sus scrofa OX=9823 GN=IPO7 PE=1 SV=1;tr|A0A287BTF2|A0A287BTF2_PIG Importin 7 OS=Sus scrofa OX=9823 GN=IPO7 PE=1 SV=1;tr|A0A287ASM1|A0A287ASM1_PIG Importin 7 OS=Sus scrofa OX=9823 GN=IPO7 PE=1 SV=1;tr|A0A287AJI2|A0	6	5	5	5	5.9	119.47	1038	30.603	531990000	204790	225170	128560	236200	289110	175640	197527	222181	356285	208437	203350	169863	1.33412	0.271174
A0A287A5C3;F1S6C3;A0A287AXZ8;A0A287B0R9;A0A287BJ16;I3LHA3;A0A286ZMQ9	LOC110255463	A0A287A5C3;F1S6C3;A0A287AXZ8;A0A287B0R9;A0A287BJ16;I3LHA3;A0A286ZMQ9	tr|A0A287A5C3|A0A287A5C3_PIG Vacuolar protein sorting-associated protein 26B OS=Sus scrofa OX=9823 GN=LOC110255463 PE=1 SV=1;tr|F1S6C3|F1S6C3_PIG Vacuolar protein sorting-associated protein 26B OS=Sus scrofa OX=9823 GN=LOC110255463 PE=1 SV=3;tr|A0A287AXZ8|	7	4	4	4	14.2	38.335	352	26.742	980030000	151840	170900	47130	191200	257530	122130	146455	168631	130614	168726	181138	118113	0.952397	0.754875
A0A287A5J1;I3L7J1	TAPT1	A0A287A5J1;I3L7J1	tr|A0A287A5J1|A0A287A5J1_PIG Transmembrane anterior posterior transformation 1 OS=Sus scrofa OX=9823 GN=TAPT1 PE=1 SV=1;tr|I3L7J1|I3L7J1_PIG Transmembrane anterior posterior transformation 1 OS=Sus scrofa OX=9823 GN=TAPT1 PE=1 SV=2	2	1	1	1	2.4	58.058	505	2.4337	111040000	86329	85147	33735	92208	94615	95576	83267.3	84016.6	93491.5	81369.9	66549	92432.2	1.08498	0.45247
A0A287A5S4;F2Z546;A0A287B3K6;Q95L19;A0A287A158	RPL19	A0A287A5S4;F2Z546;A0A287B3K6;Q95L19	tr|A0A287A5S4|A0A287A5S4_PIG Ribosomal protein L19 OS=Sus scrofa OX=9823 GN=RPL19 PE=1 SV=1;tr|F2Z546|F2Z546_PIG Ribosomal protein L19 OS=Sus scrofa OX=9823 GN=RPL19 PE=1 SV=3;tr|A0A287B3K6|A0A287B3K6_PIG Ribosomal protein L19 OS=Sus scrofa OX=9823 GN=RPL1	5	4	4	4	22.7	21.051	176	27.538	669600000	270910	263840	215190	247540	356330	256520	261302	260337	596367	218444	250631	248082	1.55894	0.300007
A0A287A5T1	ABHD14B	A0A287A5T1	tr|A0A287A5T1|A0A287A5T1_PIG Abhydrolase domain containing 14B OS=Sus scrofa OX=9823 GN=ABHD14B PE=1 SV=1	1	4	4	4	18.2	22.531	209	5.3243	419210000	237230	280300	158040	449200	459670	320190	228817	276579	437984	396401	323317	309658	0.916458	0.698216
A0A287A5W1;A0A286ZP38;A0A287BBF3;A0A287B9G2;F1SN52	HIBCH	A0A287A5W1;A0A286ZP38;A0A287BBF3;A0A287B9G2;F1SN52	tr|A0A287A5W1|A0A287A5W1_PIG 3-hydroxyisobutyryl-CoA hydrolase, mitochondrial OS=Sus scrofa OX=9823 GN=HIBCH PE=1 SV=1;tr|A0A286ZP38|A0A286ZP38_PIG 3-hydroxyisobutyryl-CoA hydrolase, mitochondrial OS=Sus scrofa OX=9823 GN=HIBCH PE=1 SV=1;tr|A0A287BBF3|A0A2	5	2	2	2	4.7	37.879	338	1.8685	7479000000	66457	63825	25866	67858	81220	62369	64100.1	62977.7	71683.8	59882	57127.4	60317.5	1.12088	0.0701039
A0A287A5Z5	PTGES3L	A0A287A5Z5	tr|A0A287A5Z5|A0A287A5Z5_PIG Prostaglandin E synthase 3 like OS=Sus scrofa OX=9823 GN=PTGES3L PE=4 SV=1	1	1	1	1	13.9	15.963	137	2.444	75906000	27739	27728	19219	29431	32542	33308	26755.2	27359.9	53262.6	25971.7	22889	32212.4	1.32446	0.39252
A0A287A608	AHNAK	A0A287A608	tr|A0A287A608|A0A287A608_PIG AHNAK nucleoprotein OS=Sus scrofa OX=9823 GN=AHNAK PE=1 SV=1	1	78	77	12	50.5	398.65	3745	323.31	109620000000	10601000	10013000	3152200	11500000	14921000	10884000	1.0225e+07	9.88007e+06	8.73585e+06	1.01483e+07	1.04949e+07	1.0526e+07	0.925303	0.171195
A0A287A651;A0A287AQW6;A0A287BD16	PTP4A2	A0A287A651;A0A287AQW6;A0A287BD16	tr|A0A287A651|A0A287A651_PIG Protein tyrosine phosphatase type IVA 2 OS=Sus scrofa OX=9823 GN=PTP4A2 PE=1 SV=1;tr|A0A287AQW6|A0A287AQW6_PIG Protein tyrosine phosphatase type IVA 2 OS=Sus scrofa OX=9823 GN=PTP4A2 PE=1 SV=1;tr|A0A287BD16|A0A287BD16_PIG Prote	3	1	1	1	9.2	16.367	142	2.7505	111560000	65187	64572	11398	56259	76989	70370	62875.1	63714.8	31587.9	49646.3	54151.5	68055.3	0.920424	0.721942
A0A287A6E6;A0A287AT16;A0A0B8RSV6;A0A287BSE8	GPS1	A0A287A6E6;A0A287AT16;A0A0B8RSV6;A0A287BSE8	tr|A0A287A6E6|A0A287A6E6_PIG G protein pathway suppressor 1 OS=Sus scrofa OX=9823 GN=GPS1 PE=4 SV=1;tr|A0A287AT16|A0A287AT16_PIG G protein pathway suppressor 1 OS=Sus scrofa OX=9823 GN=GPS1 PE=4 SV=1;tr|A0A0B8RSV6|A0A0B8RSV6_PIG G protein pathway suppresso	4	7	7	7	16.3	53.5	471	18.158	1095500000	264790	282350	196230	365830	422480	306180	255399	278602	543822	322831	297158	296109	1.17654	0.592951
A0A287A6F0;Q5EEL9;Q866A7	MYLPF	A0A287A6F0	tr|A0A287A6F0|A0A287A6F0_PIG Myosin regulatory light chain 2, skeletal muscle isoform OS=Sus scrofa OX=9823 GN=MYLPF PE=1 SV=1	3	18	18	2	84.6	16.89	149	157.29	1736600000000	19634000	20487000	5034000	26791000	40008000	21223000	1.89377e+07	2.0215e+07	1.3951e+07	2.3642e+07	2.81403e+07	2.05249e+07	0.734418	0.0936183
A0A287A6M6;F1SBI1;A0A287BPC4	SNX5	A0A287A6M6;F1SBI1;A0A287BPC4	tr|A0A287A6M6|A0A287A6M6_PIG Uncharacterized protein OS=Sus scrofa OX=9823 GN=SNX5 PE=1 SV=1;tr|F1SBI1|F1SBI1_PIG Sorting nexin OS=Sus scrofa OX=9823 GN=SNX5 PE=1 SV=3;tr|A0A287BPC4|A0A287BPC4_PIG Uncharacterized protein OS=Sus scrofa OX=9823 PE=4 SV=1	3	4	4	3	11.7	42.639	369	18.958	119750000	87768	88634	27583	114030	118420	94581	84655.3	87457.3	76442.2	100627	83292.7	91469.9	0.902557	0.210222
A0A287A6R4;Q2EHH7;F1RNL4	PPP1CC	A0A287A6R4;Q2EHH7;F1RNL4	tr|A0A287A6R4|A0A287A6R4_PIG Serine/threonine-protein phosphatase OS=Sus scrofa OX=9823 GN=PPP1CC PE=1 SV=1;tr|Q2EHH7|Q2EHH7_PIG Serine/threonine-protein phosphatase OS=Sus scrofa OX=9823 GN=PPP1CC PE=1 SV=1;tr|F1RNL4|F1RNL4_PIG Serine/threonine-protein ph	3	4	1	1	16.1	33.503	292	2.264	429520000	33560	29941	17333	25296	40371	34543	32369.8	29543.5	48035.8	22322.7	28395.6	33406.8	1.30697	0.261143
A0A287A6T5;A0A287BRY0	TPM1	A0A287A6T5;A0A287BRY0	tr|A0A287A6T5|A0A287A6T5_PIG Tropomyosin alpha-1 chain OS=Sus scrofa OX=9823 GN=TPM1 PE=1 SV=1;tr|A0A287BRY0|A0A287BRY0_PIG Tropomyosin alpha-1 chain OS=Sus scrofa OX=9823 GN=TPM1 PE=1 SV=1	2	50	2	2	87	32.579	284	7.4969	789720000	344260	346050	339800	333690	437640	351090	332051	341456	941705	294468	307821	339541	1.71497	0.329009
A0A287A6V9	CMBL	A0A287A6V9	tr|A0A287A6V9|A0A287A6V9_PIG Carboxymethylenebutenolidase homolog OS=Sus scrofa OX=9823 GN=CMBL PE=1 SV=1	1	6	6	6	27.8	28.153	245	19.567	5317600000	180390	183580	68023	205400	377810	178840	173992	181143	188516	181257	265739	172957	0.876922	0.443396
A0A287A6X6;A0A287ARU9;A0A287A0E5;F2Z5R2	RHEB	A0A287A6X6;A0A287ARU9;A0A287A0E5;F2Z5R2	tr|A0A287A6X6|A0A287A6X6_PIG GTP-binding protein Rheb OS=Sus scrofa OX=9823 GN=RHEB PE=1 SV=1;tr|A0A287ARU9|A0A287ARU9_PIG GTP-binding protein Rheb OS=Sus scrofa OX=9823 GN=RHEB PE=1 SV=1;tr|A0A287A0E5|A0A287A0E5_PIG Uncharacterized protein OS=Sus scrofa O	4	1	1	1	6.2	17.792	160	8.4468	68487000	24320	22886	15834	27610	30919	25532	23457.5	22582.2	43881.6	24364.7	21747.4	24692.2	1.27	0.415397
A0A287A725;Q7YS30	0	A0A287A725	tr|A0A287A725|A0A287A725_PIG Uncharacterized protein OS=Sus scrofa OX=9823 PE=1 SV=1	2	3	3	3	19.4	10.845	98	5.9128	1889100000	421990	446630	162450	698750	694600	251540	407024	440701	450206	616619	488558	243266	0.96254	0.886078
A0A287A7Q7;M3VK13;I3LLC8;A0A287AB16;A0A287A8B2;A0A287ABR9	EIF5	A0A287A7Q7;M3VK13;I3LLC8;A0A287AB16;A0A287A8B2;A0A287ABR9	tr|A0A287A7Q7|A0A287A7Q7_PIG Uncharacterized protein OS=Sus scrofa OX=9823 GN=EIF5 PE=4 SV=1;tr|M3VK13|M3VK13_PIG Eukaryotic translation initiation factor 5 tv1 OS=Sus scrofa OX=9823 GN=EIF5 PE=2 SV=1;tr|I3LLC8|I3LLC8_PIG Uncharacterized protein OS=Sus scr	6	4	4	4	10	49.049	430	12.858	1160600000	225960	220200	131880	261610	270070	202010	217946	217277	365486	230860	189958	195365	1.29946	0.293715
A0A287A816;F1S0W6	PLPP7	A0A287A816;F1S0W6	tr|A0A287A816|A0A287A816_PIG Phospholipid phosphatase 7 (inactive) OS=Sus scrofa OX=9823 GN=PLPP7 PE=4 SV=1;tr|F1S0W6|F1S0W6_PIG Phospholipid phosphatase 7 (inactive) OS=Sus scrofa OX=9823 GN=PLPP7 PE=4 SV=2	2	1	1	1	6.3	29.478	271	2.2314	86260000	12629	12542	22441	8753.9	9788.7	12455	12181.1	12375.5	62191.9	7724.97	6885.05	12045.3	3.25445	0.296902
A0A287A837	LZIC	A0A287A837	tr|A0A287A837|A0A287A837_PIG Leucine zipper and CTNNBIP1 domain containing OS=Sus scrofa OX=9823 GN=LZIC PE=1 SV=1	1	1	1	1	5.6	20.165	180	7.9638	159740000	132520	130700	35755	155260	216900	135810	127820	128965	99089.6	137011	152560	131343	0.845481	0.136278
A0A287A887;F1RVL5;A0A287BSB6	MYOM2	A0A287A887;F1RVL5;A0A287BSB6	tr|A0A287A887|A0A287A887_PIG Uncharacterized protein OS=Sus scrofa OX=9823 GN=MYOM2 PE=1 SV=1;tr|F1RVL5|F1RVL5_PIG Uncharacterized protein OS=Sus scrofa OX=9823 GN=MYOM2 PE=1 SV=3;tr|A0A287BSB6|A0A287BSB6_PIG Uncharacterized protein OS=Sus scrofa OX=9823 G	3	45	45	45	48.9	93.69	833	323.31	519400000000	16439000	16809000	6373500	18236000	23242000	19084000	1.5856e+07	1.65858e+07	1.76632e+07	1.60925e+07	1.63476e+07	1.84563e+07	0.98445	0.787347
A0A287A8C2	FLNC	A0A287A8C2	tr|A0A287A8C2|A0A287A8C2_PIG Filamin C OS=Sus scrofa OX=9823 GN=FLNC PE=1 SV=1	1	145	1	1	59	289.55	2714	8.4679	3834500000	362570	361050	165000	360550	400050	381840	349711	356257	457273	318171	281382	369280	1.20066	0.207523
A0A287A8F1;F1RQI6;A0A286ZJ48	FILIP1	A0A287A8F1;F1RQI6;A0A286ZJ48	tr|A0A287A8F1|A0A287A8F1_PIG Filamin A interacting protein 1 OS=Sus scrofa OX=9823 GN=FILIP1 PE=4 SV=1;tr|F1RQI6|F1RQI6_PIG Filamin A interacting protein 1 OS=Sus scrofa OX=9823 GN=FILIP1 PE=4 SV=3;tr|A0A286ZJ48|A0A286ZJ48_PIG Filamin A interacting protein	3	2	2	2	2.2	134.68	1176	2.1978	242820000	12152	12920	5043.1	33240	17397	16151	11721	12748.5	13976.2	29333	12236.5	15619.7	0.672255	0.301219
A0A287A8P5;F1SBB0	OSBPL1A	A0A287A8P5;F1SBB0	tr|A0A287A8P5|A0A287A8P5_PIG Oxysterol-binding protein OS=Sus scrofa OX=9823 GN=OSBPL1A PE=1 SV=1;tr|F1SBB0|F1SBB0_PIG Oxysterol-binding protein OS=Sus scrofa OX=9823 GN=OSBPL1A PE=1 SV=3	2	1	1	1	1.6	101.15	886	20.776	91899000	55389	53729	19042	48906	60410	59289	53424.6	53015.7	52772.1	43157.6	42490.4	57338.8	1.11348	0.326892
A0A287A8U7;A0A286ZWN6;P01846;A0A0A0MY58;A0A287A1M4;A0A287ATE3;A0A075B7I6	0	A0A287A8U7;A0A286ZWN6;P01846;A0A0A0MY58;A0A287A1M4	tr|A0A287A8U7|A0A287A8U7_PIG Uncharacterized protein OS=Sus scrofa OX=9823 PE=4 SV=1;tr|A0A286ZWN6|A0A286ZWN6_PIG Uncharacterized protein OS=Sus scrofa OX=9823 PE=4 SV=1;sp|P01846|LAC_PIG Ig lambda chain C region OS=Sus scrofa OX=9823 PE=1 SV=1;tr|A0A0A0MY	7	8	8	8	41.8	23.144	220	165.84	53217000000	3906100	3102800	423000	3657000	4338600	1387800	3.76757e+06	3.06161e+06	1.17228e+06	3.22716e+06	3.05163e+06	1.34215e+06	1.04993	0.903328
A0A287A8V4;F1S0L8;A0A286ZU54	MTDH	A0A287A8V4;F1S0L8;A0A286ZU54	tr|A0A287A8V4|A0A287A8V4_PIG Protein LYRIC OS=Sus scrofa OX=9823 GN=MTDH PE=1 SV=1;tr|F1S0L8|F1S0L8_PIG Protein LYRIC OS=Sus scrofa OX=9823 GN=MTDH PE=1 SV=2;tr|A0A286ZU54|A0A286ZU54_PIG Protein LYRIC OS=Sus scrofa OX=9823 GN=MTDH PE=1 SV=1	3	2	2	2	3.3	60.393	549	1.9313	137260000	47444	49878	27140	44471	56684	41194	45761.4	49215.8	75214.5	39243.9	39869.6	39839	1.43075	0.140092
A0A287A8V7;A0A287BL28;F1RZH8;I3LG37;A0A286ZVT0;A0A287B9F9	LNPK	A0A287A8V7;A0A287BL28;F1RZH8;I3LG37;A0A286ZVT0;A0A287B9F9	tr|A0A287A8V7|A0A287A8V7_PIG Protein lunapark OS=Sus scrofa OX=9823 GN=LNPK PE=1 SV=1;tr|A0A287BL28|A0A287BL28_PIG Protein lunapark OS=Sus scrofa OX=9823 GN=LNPK PE=1 SV=1;tr|F1RZH8|F1RZH8_PIG Protein lunapark OS=Sus scrofa OX=9823 GN=LNPK PE=1 SV=3;tr|I3L	6	7	7	7	27.1	39.106	354	42.155	997140000	224090	231080	121270	309400	297520	264280	216143	228012	336082	273033	209266	255587	1.05739	0.757189
A0A287A8W9;F1SIP0;A0A287AW98	43345	A0A287A8W9;F1SIP0	tr|A0A287A8W9|A0A287A8W9_PIG Septin-2 OS=Sus scrofa OX=9823 GN=SEPT2 PE=1 SV=1;tr|F1SIP0|F1SIP0_PIG Septin-2 OS=Sus scrofa OX=9823 GN=SEPT2 PE=1 SV=3	3	3	3	3	9.7	40.514	352	20.422	778810000	108650	106360	33283	137720	157070	105610	104797	104948	92238.9	121532	110478	102136	0.903746	0.201465
A0A287A996;F1S6Z6;A0A286ZTU8;A0A0B8RT16;A0A287BAM9	TXLNB	A0A287A996;F1S6Z6	tr|A0A287A996|A0A287A996_PIG Taxilin beta OS=Sus scrofa OX=9823 GN=TXLNB PE=1 SV=1;tr|F1S6Z6|F1S6Z6_PIG Taxilin beta OS=Sus scrofa OX=9823 GN=TXLNB PE=1 SV=3	5	8	8	8	15.4	75.758	676	53.356	2183600000	980840	960930	254320	866570	1226400	744400	946054	948173	704810	764714	862609	719914	1.10728	0.409009
A0A287A9B5	MPC1	A0A287A9B5	tr|A0A287A9B5|A0A287A9B5_PIG Mitochondrial pyruvate carrier OS=Sus scrofa OX=9823 GN=MPC1 PE=1 SV=1	1	2	2	2	13.8	12.486	109	1.8969	416780000	35385	34344	26020	38819	48168	21733	34130.1	33888.1	72110.5	34256.2	33879.8	21018.1	1.57176	0.274346
A0A287A9E8;A0A287BEJ8;A0A287B6M8;I3LB94;A0A286ZW20;A0A286ZXY2;A0A287B455;A0A287BMV0;A0A286ZW01;A0A287AYK2;F1SDL5	DTNA	A0A287A9E8;A0A287BEJ8;A0A287B6M8	tr|A0A287A9E8|A0A287A9E8_PIG Dystrobrevin OS=Sus scrofa OX=9823 GN=DTNA PE=1 SV=1;tr|A0A287BEJ8|A0A287BEJ8_PIG Dystrobrevin OS=Sus scrofa OX=9823 GN=DTNA PE=1 SV=1;tr|A0A287B6M8|A0A287B6M8_PIG Dystrobrevin alpha OS=Sus scrofa OX=9823 GN=DTNA PE=1 SV=1	11	9	9	9	14.5	74.484	661	54.102	2611600000	618510	611600	381440	651840	886960	700080	596574	603480	1.0571e+06	575223	623858	677052	1.20309	0.459059
A0A287A9H4;F1RG16;Q29184;I3L5T6	HNRNPF	A0A287A9H4;F1RG16	tr|A0A287A9H4|A0A287A9H4_PIG Heterogeneous nuclear ribonucleoprotein F OS=Sus scrofa OX=9823 GN=HNRNPF PE=1 SV=1;tr|F1RG16|F1RG16_PIG Heterogeneous nuclear ribonucleoprotein F OS=Sus scrofa OX=9823 GN=HNRNPF PE=1 SV=1	4	8	6	6	23.6	42.478	382	19.593	433570000	86903	84073	40608	111100	124170	98187	83821	82956.9	112539	98041.4	87337	94957.3	0.996366	0.975101
A0A287A9P3;F1SQ52;A0A287BBZ8;A0A287A9M0;Q009B5;A0A287BEW3;A0A287ASI7	MYLK	A0A287A9P3;F1SQ52;A0A287BBZ8;A0A287A9M0;Q009B5;A0A287BEW3;A0A287ASI7	tr|A0A287A9P3|A0A287A9P3_PIG Myosin light chain kinase, smooth muscle OS=Sus scrofa OX=9823 GN=MYLK PE=1 SV=1;tr|F1SQ52|F1SQ52_PIG Myosin light chain kinase, smooth muscle OS=Sus scrofa OX=9823 GN=MYLK PE=1 SV=3;tr|A0A287BBZ8|A0A287BBZ8_PIG Myosin light ch	7	2	2	2	1.1	194.76	1778	2.8244	161370000	47659	51936	29973	72444	94668	45653	45968.8	51246.5	83065.7	63929	66586.3	44151.3	1.03214	0.897027
A0A287A9S3;A0A286ZLX7;F1RX99;A0A287AIF3;A0A287AG25	TPD52	A0A287A9S3;A0A286ZLX7;F1RX99;A0A287AIF3;A0A287AG25	tr|A0A287A9S3|A0A287A9S3_PIG Tumor protein D52 OS=Sus scrofa OX=9823 GN=TPD52 PE=1 SV=1;tr|A0A286ZLX7|A0A286ZLX7_PIG Tumor protein D52 OS=Sus scrofa OX=9823 GN=TPD52 PE=1 SV=1;tr|F1RX99|F1RX99_PIG Tumor protein D52 OS=Sus scrofa OX=9823 GN=TPD52 PE=1 SV=3;	5	3	3	3	31	19.902	184	80.347	412780000	32525	31016	87826	36828	75659	36890	31371.5	30604.2	243397	32499.3	53216	35676.6	2.51559	0.437007
A0A287A9T4;F1RQU2;A0A286ZR68;Q9GLE9;Q29284;F1S8S9	HSP90AB1	A0A287A9T4;F1RQU2;A0A286ZR68	tr|A0A287A9T4|A0A287A9T4_PIG Heat shock protein HSP 90-beta OS=Sus scrofa OX=9823 GN=HSP90AB1 PE=1 SV=1;tr|F1RQU2|F1RQU2_PIG Heat shock protein HSP 90-beta OS=Sus scrofa OX=9823 GN=HSP90AB1 PE=1 SV=1;tr|A0A286ZR68|A0A286ZR68_PIG Heat shock protein HSP 90-b	6	25	11	10	31.5	81.42	709	71.675	8022900000	1987400	1679800	250530	1913200	2267400	1371900	1.91692e+06	1.6575e+06	694306	1.68832e+06	1.59481e+06	1.32677e+06	0.925988	0.783676
A0A287A9X1;F1S297	IDH3G	A0A287A9X1;F1S297	tr|A0A287A9X1|A0A287A9X1_PIG Isocitrate dehydrogenase [NAD] subunit, mitochondrial OS=Sus scrofa OX=9823 GN=IDH3G PE=1 SV=1;tr|F1S297|F1S297_PIG Isocitrate dehydrogenase [NAD] subunit, mitochondrial OS=Sus scrofa OX=9823 GN=IDH3G PE=1 SV=3	2	7	6	4	22.4	36.694	335	43.367	2008200000	327190	285320	155460	290180	471220	207470	315586	281532	430834	256072	331440	200646	1.30425	0.24675
A0A287A9Z2;F1SHX9	L2HGDH	A0A287A9Z2;F1SHX9	tr|A0A287A9Z2|A0A287A9Z2_PIG L-2-hydroxyglutarate dehydrogenase OS=Sus scrofa OX=9823 GN=L2HGDH PE=1 SV=1;tr|F1SHX9|F1SHX9_PIG L-2-hydroxyglutarate dehydrogenase OS=Sus scrofa OX=9823 GN=L2HGDH PE=1 SV=2	2	2	2	2	4.8	46.08	415	5.1022	276110000	264910	248430	132020	268070	279420	226770	255515	245132	365874	236561	196535	219311	1.32819	0.151532
A0A287AA21;A0A287BF56	ECHS1	A0A287AA21;A0A287BF56	tr|A0A287AA21|A0A287AA21_PIG Enoyl-CoA hydratase, mitochondrial OS=Sus scrofa OX=9823 GN=ECHS1 PE=1 SV=1;tr|A0A287BF56|A0A287BF56_PIG Enoyl-CoA hydratase, mitochondrial OS=Sus scrofa OX=9823 GN=ECHS1 PE=1 SV=1	2	6	6	6	25.9	31.236	290	45.354	3718000000	1155200	1044100	316560	1493900	1438500	890180	1.11423e+06	1.03024e+06	877299	1.31831e+06	1.01179e+06	860899	0.946966	0.728332
A0A287AA47	GCLM	A0A287AA47	tr|A0A287AA47|A0A287AA47_PIG Glutamate-cysteine ligase modifier subunit OS=Sus scrofa OX=9823 GN=GCLM PE=1 SV=1	1	1	1	1	5.8	30.49	274	9.7203	560440000	85938	83304	22718	102350	127710	86076	82890.2	82198.1	62959.5	90319.8	89827	83244.6	0.865813	0.163782
A0A287AA97;I3L770;K7GNJ7;F1RUH0	HUWE1	A0A287AA97;I3L770;K7GNJ7;F1RUH0	tr|A0A287AA97|A0A287AA97_PIG HECT, UBA and WWE domain containing 1, E3 ubiquitin protein ligase OS=Sus scrofa OX=9823 GN=HUWE1 PE=1 SV=1;tr|I3L770|I3L770_PIG HECT, UBA and WWE domain containing 1, E3 ubiquitin protein ligase OS=Sus scrofa OX=9823 GN=HUWE1	4	5	5	5	1.7	469.06	4266	33.353	164250000	81676	77437	54983	80615	101790	80023	78779.3	76409	152377	71139.5	71595.7	77390.8	1.39722	0.308752
A0A287AAD5;F1SC20;A0A287A333;A0A287ADI8	A1BG	A0A287AAD5;F1SC20;A0A287A333;A0A287ADI8	tr|A0A287AAD5|A0A287AAD5_PIG Alpha-1B-glycoprotein OS=Sus scrofa OX=9823 GN=A1BG PE=1 SV=1;tr|F1SC20|F1SC20_PIG Alpha-1B-glycoprotein OS=Sus scrofa OX=9823 GN=A1BG PE=1 SV=1;tr|A0A287A333|A0A287A333_PIG Alpha-1B-glycoprotein OS=Sus scrofa OX=9823 GN=A1BG P	4	8	8	8	17.3	53.266	490	42.927	3922000000	426940	381970	119360	385790	545960	357740	411798	376899	330788	340444	384010	345973	1.04583	0.579632
A0A287AAH9;A0A287BBH0;F1SIB5;I3LRJ6;A0A287A4R9;A0A287AK10	CKAP5	A0A287AAH9;A0A287BBH0;F1SIB5;I3LRJ6;A0A287A4R9;A0A287AK10	tr|A0A287AAH9|A0A287AAH9_PIG Cytoskeleton associated protein 5 OS=Sus scrofa OX=9823 GN=CKAP5 PE=1 SV=1;tr|A0A287BBH0|A0A287BBH0_PIG Cytoskeleton associated protein 5 OS=Sus scrofa OX=9823 GN=CKAP5 PE=1 SV=1;tr|F1SIB5|F1SIB5_PIG Cytoskeleton associated pro	6	4	4	4	3.5	187.27	1692	10.126	74604000	35570	36281	19651	47822	65118	32999	34308.5	35799.3	54459.8	42201	45801.8	31913.5	1.03879	0.850315
A0A287AAM0;A0A287ABY4	DYNLRB1	A0A287AAM0;A0A287ABY4	tr|A0A287AAM0|A0A287AAM0_PIG Dynein light chain roadblock OS=Sus scrofa OX=9823 GN=DYNLRB1 PE=1 SV=1;tr|A0A287ABY4|A0A287ABY4_PIG Dynein light chain roadblock OS=Sus scrofa OX=9823 GN=DYNLRB2 PE=3 SV=1	2	2	2	2	20.8	10.963	96	20.688	562120000	137830	118430	61861	149120	237430	135920	132942	116858	171439	131593	167000	131449	0.979528	0.890723
A0A287AAP0;A0A287BEH4;F1SU52	LOC100522130	A0A287AAP0	tr|A0A287AAP0|A0A287AAP0_PIG Uncharacterized protein OS=Sus scrofa OX=9823 GN=LOC100522130 PE=1 SV=1	3	3	3	3	10.2	34.339	313	23.183	203440000	94221	89985	20766	131440	170360	43605	90879.4	88790.4	57549.9	115991	119826	42170.7	0.853349	0.646792
A0A287AAQ5;A0A286ZTS1	L3HYPDH	A0A287AAQ5;A0A286ZTS1	tr|A0A287AAQ5|A0A287AAQ5_PIG Trans-L-3-hydroxyproline dehydratase OS=Sus scrofa OX=9823 GN=L3HYPDH PE=4 SV=1;tr|A0A286ZTS1|A0A286ZTS1_PIG Trans-L-3-hydroxyproline dehydratase OS=Sus scrofa OX=9823 GN=L3HYPDH PE=4 SV=1	2	3	3	3	19.5	18.762	174	9.494	251730000	171370	169090	57502	173820	259400	142270	165292	166845	159358	153389	182453	137590	1.03815	0.675012
A0A287AAR4;Q6QAQ1;A0A0B8RTY2	ACTB	A0A287AAR4;Q6QAQ1;A0A0B8RTY2	tr|A0A287AAR4|A0A287AAR4_PIG Actin, cytoplasmic 1 OS=Sus scrofa OX=9823 GN=ACTB PE=1 SV=1;sp|Q6QAQ1|ACTB_PIG Actin, cytoplasmic 1 OS=Sus scrofa OX=9823 GN=ACTB PE=1 SV=2;tr|A0A0B8RTY2|A0A0B8RTY2_PIG Actin, beta OS=Sus scrofa domesticus OX=9825 GN=ACTB PE=3	3	25	7	1	61.3	40.015	359	175.05	21071000000	1837300	1698900	685780	2034700	2235800	1848100	1.77214e+06	1.67635e+06	1.90054e+06	1.79554e+06	1.57259e+06	1.78731e+06	1.03755	0.54504
A0A287AAT2;A0A287A4R6;F2Z5P3;A0A287ARZ0;Q06AA8;A0A0B8RS64	UBE2D1	A0A287AAT2;A0A287A4R6;F2Z5P3;A0A287ARZ0;Q06AA8;A0A0B8RS64	tr|A0A287AAT2|A0A287AAT2_PIG Ubiquitin-conjugating enzyme E2 D1 OS=Sus scrofa OX=9823 GN=UBE2D1 PE=3 SV=1;tr|A0A287A4R6|A0A287A4R6_PIG Ubiquitin-conjugating enzyme E2 D1 OS=Sus scrofa OX=9823 GN=UBE2D1 PE=3 SV=1;tr|F2Z5P3|F2Z5P3_PIG Ubiquitin conjugating e	6	1	1	1	10.1	12.421	109	4.6857	1075300000	63134	73898	13207	113870	123500	55383	60894.9	72916.9	36601.2	100486	86865.8	53561.3	0.707364	0.25181
A0A287AAW7;A0A287AFE3	LOC110258312	A0A287AAW7;A0A287AFE3	tr|A0A287AAW7|A0A287AAW7_PIG Uncharacterized protein OS=Sus scrofa OX=9823 GN=LOC110258312 PE=4 SV=1;tr|A0A287AFE3|A0A287AFE3_PIG Uncharacterized protein OS=Sus scrofa OX=9823 GN=LOC110258312 PE=4 SV=1	2	1	1	1	5.8	22.276	207	2.323	64148000	70895	78708	19960	73203	92795	79785	68380.7	77663.1	55316.2	64598.8	65268.9	77160.6	0.972621	0.817288
A0A287AAY1;R9WHX5;R9WDQ0;Q9MZE5;Q4PLW0;G5DC08;D0G0B6	PLIN2	A0A287AAY1;R9WHX5;R9WDQ0;Q9MZE5;Q4PLW0;G5DC08;D0G0B6	tr|A0A287AAY1|A0A287AAY1_PIG Perilipin OS=Sus scrofa OX=9823 GN=PLIN2 PE=1 SV=1;tr|R9WHX5|R9WHX5_PIG Perilipin OS=Sus scrofa affinis OX=1170810 GN=PLIN2 PE=2 SV=1;tr|R9WDQ0|R9WDQ0_PIG Perilipin OS=Sus scrofa OX=9823 GN=PLIN2 PE=2 SV=1;tr|Q9MZE5|Q9MZE5_PIG	7	1	1	1	1.8	49.185	447	2.3599	129110000	21517	19240	7969	32397	25058	24015	20753.9	18984.6	22084.9	28589.1	17625	23225.1	0.890325	0.483429
A0A287AAZ9;F1RQW6;B9TSR8;A5PF00;A5PF01;E0Z5H3;Q03710	CFB	A0A287AAZ9;F1RQW6;B9TSR8;A5PF00;A5PF01	tr|A0A287AAZ9|A0A287AAZ9_PIG Complement factor B OS=Sus scrofa OX=9823 GN=CFB PE=1 SV=1;tr|F1RQW6|F1RQW6_PIG Complement factor B OS=Sus scrofa OX=9823 GN=CFB PE=1 SV=1;tr|B9TSR8|B9TSR8_PIG Complement factor B OS=Sus scrofa OX=9823 GN=CFB PE=2 SV=1;tr|A5PF0	7	14	14	14	23.4	81.376	727	58.939	3389200000	958880	871550	395520	917270	1064800	801090	924873	859979	1.09612e+06	809454	748945	774739	1.23481	0.0656468
A0A287ABD1;A0A287AL53	ABHD10	A0A287ABD1;A0A287AL53	tr|A0A287ABD1|A0A287ABD1_PIG Abhydrolase domain containing 10 OS=Sus scrofa OX=9823 GN=ABHD10 PE=1 SV=1;tr|A0A287AL53|A0A287AL53_PIG Abhydrolase domain containing 10 OS=Sus scrofa OX=9823 GN=ABHD10 PE=1 SV=1	2	3	3	3	9.2	29.088	260	3.4788	297630000	232610	251150	103330	362740	366300	241340	224360	247816	286364	320104	257643	233401	0.935143	0.60766
A0A287ABP1;A0A286ZZF2;A0A287BMM8;A0A287A1F5;A0A287AIZ9;F1S4V5	ABLIM1	A0A287ABP1;A0A286ZZF2;A0A287BMM8;A0A287A1F5;A0A287AIZ9;F1S4V5	tr|A0A287ABP1|A0A287ABP1_PIG Actin binding LIM protein 1 OS=Sus scrofa OX=9823 GN=ABLIM1 PE=1 SV=1;tr|A0A286ZZF2|A0A286ZZF2_PIG Actin binding LIM protein 1 OS=Sus scrofa OX=9823 GN=ABLIM1 PE=1 SV=1;tr|A0A287BMM8|A0A287BMM8_PIG Actin binding LIM protein 1 O	6	1	1	1	3.7	43.782	382	-2	187280000	4067.7	5073	8806.7	5518.6	6315.5	6956.4	3923.44	5005.65	24406.5	4869.95	4442.11	6727.58	2.07832	0.437503
A0A287ABP5;F1RG45	AGT	A0A287ABP5;F1RG45	tr|A0A287ABP5|A0A287ABP5_PIG Angiotensinogen OS=Sus scrofa OX=9823 GN=AGT PE=1 SV=1;tr|F1RG45|F1RG45_PIG Angiotensinogen OS=Sus scrofa OX=9823 GN=AGT PE=1 SV=3	2	1	1	1	4.1	39.216	364	6.4152	62258000	3057.2	2970.2	5113.9	3574.8	4682.2	3569.8	2948.78	2930.77	14172.4	3154.62	3293.3	3452.38	2.02539	0.417341
A0A287ABS5;F1S6W7	USP47	A0A287ABS5;F1S6W7	tr|A0A287ABS5|A0A287ABS5_PIG Ubiquitin specific peptidase 47 OS=Sus scrofa OX=9823 GN=USP47 PE=1 SV=1;tr|F1S6W7|F1S6W7_PIG Ubiquitin specific peptidase 47 OS=Sus scrofa OX=9823 GN=USP47 PE=1 SV=3	2	8	8	8	7.3	153.83	1346	19.276	332500000	269070	266260	151020	258210	323470	228510	259527	262725	418529	227860	227518	220993	1.39092	0.16864
A0A287ABZ9;A0A286ZRH0	ALPK3	A0A287ABZ9;A0A286ZRH0	tr|A0A287ABZ9|A0A287ABZ9_PIG Alpha kinase 3 OS=Sus scrofa OX=9823 GN=ALPK3 PE=4 SV=1;tr|A0A286ZRH0|A0A286ZRH0_PIG Alpha kinase 3 OS=Sus scrofa OX=9823 GN=ALPK3 PE=4 SV=1	2	28	28	28	22.3	178.79	1679	303.47	5364300000	1329200	1306900	742950	1605500	2211400	1682400	1.28206e+06	1.28955e+06	2.05897e+06	1.41679e+06	1.55542e+06	1.62706e+06	1.00681	0.970475
A0A287AC42;A0A287BBB5	VAPA	A0A287AC42;A0A287BBB5	tr|A0A287AC42|A0A287AC42_PIG VAMP associated protein A OS=Sus scrofa OX=9823 GN=VAPA PE=1 SV=1;tr|A0A287BBB5|A0A287BBB5_PIG VAMP associated protein A OS=Sus scrofa OX=9823 GN=VAPA PE=1 SV=1	2	13	13	12	52.2	27.718	249	102.18	13483000000	1767100	1749200	564540	1955700	2634500	1875600	1.70443e+06	1.72598e+06	1.56454e+06	1.72583e+06	1.85302e+06	1.8139e+06	0.926233	0.103299
A0A287ACN2	ADIRF	A0A287ACN2	tr|A0A287ACN2|A0A287ACN2_PIG Adipogenesis regulatory factor OS=Sus scrofa OX=9823 GN=ADIRF PE=1 SV=1	1	3	3	3	29.3	7.7876	75	5.1325	185980000	103590	97169	18670	103300	123850	100070	99916.2	95879	51741.1	91158.2	87112	96778.3	0.899973	0.590085
A0A287ACR8;A0A286ZUF5;F2Z5Q7;A0A286ZJI8	NAA50	A0A287ACR8;A0A286ZUF5;F2Z5Q7	tr|A0A287ACR8|A0A287ACR8_PIG N-alpha-acetyltransferase 50 OS=Sus scrofa OX=9823 GN=NAA50 PE=1 SV=1;tr|A0A286ZUF5|A0A286ZUF5_PIG N-alpha-acetyltransferase 50 OS=Sus scrofa OX=9823 GN=NAA50 PE=1 SV=1;tr|F2Z5Q7|F2Z5Q7_PIG N-alpha-acetyltransferase 50 OS=Sus s	4	4	4	4	23.8	19.311	168	5.7992	239520000	83706	81485	56276	102280	131920	87700	80737.3	80403.2	155961	90258.1	92788.1	84815.2	1.18383	0.55097
A0A287ACS9	0	A0A287ACS9	tr|A0A287ACS9|A0A287ACS9_PIG Guanine nucleotide-binding protein subunit gamma OS=Sus scrofa OX=9823 PE=3 SV=1	1	1	1	1	15.3	6.3492	59	1.6915	91750000	62910	65741	17606	89212	107900	63892	60678.9	64868.2	48792.4	78726.1	75893.3	61790.4	0.805599	0.120006
A0A287ACV7;F1SEQ7	FAM213A	A0A287ACV7;F1SEQ7	tr|A0A287ACV7|A0A287ACV7_PIG Redox-regulatory protein FAM213A isoform 2 OS=Sus scrofa OX=9823 GN=FAM213A PE=1 SV=1;tr|F1SEQ7|F1SEQ7_PIG Redox-regulatory protein FAM213A isoform 2 OS=Sus scrofa OX=9823 GN=FAM213A PE=1 SV=1	2	2	2	2	11.5	24.361	218	3.6589	111640000	87110	80359	29561	119430	147530	72904	84020.6	79292.2	81923.9	105392	103768	70505.9	0.876892	0.372901
A0A287ACX9;A0A287B8G0;A0A286ZI36	PKM	A0A287ACX9;A0A287B8G0;A0A286ZI36	tr|A0A287ACX9|A0A287ACX9_PIG Pyruvate kinase OS=Sus scrofa OX=9823 GN=PKM PE=1 SV=1;tr|A0A287B8G0|A0A287B8G0_PIG Pyruvate kinase OS=Sus scrofa OX=9823 GN=PKM PE=1 SV=1;tr|A0A286ZI36|A0A286ZI36_PIG Pyruvate kinase OS=Sus scrofa OX=9823 GN=PKM PE=1 SV=1	3	49	49	5	71.8	58.032	531	323.31	2662700000000	40281000	41594000	17137000	46244000	68080000	45679000	3.88524e+07	4.10418e+07	4.74926e+07	4.08085e+07	4.78852e+07	4.41765e+07	0.958732	0.609363
A0A287ACY1;A0A287AY47	RANGRF	A0A287ACY1;A0A287AY47	tr|A0A287ACY1|A0A287ACY1_PIG Ran guanine nucleotide release factor isoform 2 OS=Sus scrofa OX=9823 GN=RANGRF PE=1 SV=1;tr|A0A287AY47|A0A287AY47_PIG Ran guanine nucleotide release factor isoform 2 OS=Sus scrofa OX=9823 GN=RANGRF PE=1 SV=1	2	2	2	2	13.7	16.289	146	3.423	1749400000	33825	35479	41798	31257	48505	35663	32625.4	35008	115837	27583.1	34116.8	34489.9	1.90738	0.348811
A0A287AD09;A0A287BN67;A0A287AFP4;F1SGD7	NAP1L1	A0A287AD09;A0A287BN67;A0A287AFP4;F1SGD7	tr|A0A287AD09|A0A287AD09_PIG Nucleosome assembly protein 1-like 1 OS=Sus scrofa OX=9823 GN=NAP1L1 PE=1 SV=1;tr|A0A287BN67|A0A287BN67_PIG Nucleosome assembly protein 1-like 1 OS=Sus scrofa OX=9823 GN=NAP1L1 PE=1 SV=1;tr|A0A287AFP4|A0A287AFP4_PIG Nucleosome	4	3	2	2	7.6	38.2	328	3.2712	322740000	286550	292780	29476	328620	316120	346890	276387	288893	81688.3	289994	222348	335480	0.763095	0.420775
A0A287AD42	METAP2	A0A287AD42	tr|A0A287AD42|A0A287AD42_PIG Methionine aminopeptidase 2 OS=Sus scrofa OX=9823 GN=METAP2 PE=1 SV=1	1	2	1	1	6.6	50.568	456	27.63	183240000	78675	74303	28159	70765	81449	91744	75884.8	73316.6	78038.5	62447.3	57288.5	88726.2	1.09008	0.558875
A0A287ADB5;A0A287BCM2;F1RZR6	CUTA	A0A287ADB5;A0A287BCM2;F1RZR6	tr|A0A287ADB5|A0A287ADB5_PIG CutA divalent cation tolerance homolog OS=Sus scrofa OX=9823 GN=CUTA PE=1 SV=1;tr|A0A287BCM2|A0A287BCM2_PIG CutA divalent cation tolerance homolog OS=Sus scrofa OX=9823 GN=CUTA PE=1 SV=1;tr|F1RZR6|F1RZR6_PIG CutA divalent catio	3	2	2	2	15.8	18.922	177	8.2217	3207900000	56885	54426	27018	53125	70003	44597	54867.6	53703.4	74876.3	46880.7	49237.8	43130	1.31741	0.106555
A0A287ADE6;F1SB47;A0A287BRC7;A0A287BJQ3;A0A287AAR3;F1RZH4;A0A287A951	RPS15A	A0A287ADE6;F1SB47;A0A287BRC7	tr|A0A287ADE6|A0A287ADE6_PIG Ribosomal protein S15a OS=Sus scrofa OX=9823 GN=RPS15A PE=1 SV=1;tr|F1SB47|F1SB47_PIG Uncharacterized protein OS=Sus scrofa OX=9823 PE=3 SV=2;tr|A0A287BRC7|A0A287BRC7_PIG Uncharacterized protein OS=Sus scrofa OX=9823 PE=4 SV=1	7	4	4	4	18.5	14.839	130	3.2768	1335100000	260100	256920	54961	287240	365510	223070	250875	253509	152316	253478	257088	215732	0.904176	0.552616
A0A287ADH9;A0A0B8RZN4	CLIC4	A0A287ADH9;A0A0B8RZN4	tr|A0A287ADH9|A0A287ADH9_PIG Chloride intracellular channel protein OS=Sus scrofa OX=9823 GN=CLIC4 PE=1 SV=1;tr|A0A0B8RZN4|A0A0B8RZN4_PIG Chloride intracellular channel protein OS=Sus scrofa domesticus OX=9825 GN=CLIC4 PE=3 SV=1	2	1	1	1	8.7	28.727	253	5.7284	45103000	35276	33993	14307	36389	54059	29775	34024.9	33541.7	39649.7	32111.9	38023.3	28795.6	1.08375	0.454213
A0A287ADK3;F1RKM1;A0A286ZL79;A0A287A399	ALDH7A1	A0A287ADK3;F1RKM1;A0A286ZL79;A0A287A399	tr|A0A287ADK3|A0A287ADK3_PIG Aldehyde dehydrogenase 7 family member A1 OS=Sus scrofa OX=9823 GN=ALDH7A1 PE=1 SV=1;tr|F1RKM1|F1RKM1_PIG Aldehyde dehydrogenase 7 family member A1 OS=Sus scrofa OX=9823 GN=ALDH7A1 PE=1 SV=3;tr|A0A286ZL79|A0A286ZL79_PIG Aldehyd	4	9	9	9	19.3	55.456	509	74.685	1951000000	494250	485950	230500	594120	684980	610260	476721	479499	638796	524287	481792	590186	0.999217	0.994974
A0A287ADM3;Q28948;C9W108;Q09136;A0A286ZU99;D0G7E1;I3LJD8	PRKAA2	A0A287ADM3;Q28948;C9W108	tr|A0A287ADM3|A0A287ADM3_PIG Non-specific serine/threonine protein kinase OS=Sus scrofa OX=9823 GN=PRKAA2 PE=3 SV=1;sp|Q28948|AAPK2_PIG 5-AMP-activated protein kinase catalytic subunit alpha-2 OS=Sus scrofa OX=9823 GN=PRKAA2 PE=2 SV=2;tr|C9W108|C9W108_PIG	7	5	5	5	12.6	53.806	477	55.785	3090100000	189840	192530	45752	196240	298910	206630	183107	189974	126795	173174	210243	199833	0.857052	0.290856
A0A287ADX8;A0A287AWQ5	SZRD1	A0A287ADX8;A0A287AWQ5	tr|A0A287ADX8|A0A287ADX8_PIG SUZ RNA binding domain containing 1 OS=Sus scrofa OX=9823 GN=SZRD1 PE=4 SV=1;tr|A0A287AWQ5|A0A287AWQ5_PIG SUZ RNA binding domain containing 1 OS=Sus scrofa OX=9823 GN=SZRD1 PE=4 SV=1	2	1	1	1	9	14.789	133	3.237	123620000	82724	82493	20855	86831	113930	95220	79790.2	81397.8	57796.5	76624.9	80134.6	92087.9	0.879995	0.327762
A0A287ADY2;I3LUM8;F1SR70	LOC110261142	A0A287ADY2;I3LUM8;F1SR70	tr|A0A287ADY2|A0A287ADY2_PIG Uncharacterized protein OS=Sus scrofa OX=9823 GN=LOC110261142 PE=4 SV=1;tr|I3LUM8|I3LUM8_PIG Uncharacterized protein OS=Sus scrofa OX=9823 GN=FARSB PE=1 SV=2;tr|F1SR70|F1SR70_PIG Uncharacterized protein OS=Sus scrofa OX=9823 GN	3	5	5	5	8.5	61.718	550	7.1709	505910000	108580	105230	53354	93758	116040	91815	104729	103833	147863	82737.7	81618.7	88794.9	1.40795	0.0792148
A0A287AE20;I3L9H4	PITHD1	A0A287AE20;I3L9H4	tr|A0A287AE20|A0A287AE20_PIG PITH domain containing 1 OS=Sus scrofa OX=9823 GN=PITHD1 PE=1 SV=1;tr|I3L9H4|I3L9H4_PIG PITH domain containing 1 OS=Sus scrofa OX=9823 GN=PITHD1 PE=1 SV=2	2	2	2	2	16.1	13.72	118	3.0318	167040000	52682	50380	24413	54295	82908	57649	50813.6	49711.2	67657	47913.2	58314.7	55752.7	1.03828	0.769661
A0A287AE24;F1STC5;A0A286ZQQ8;I3LBK0;A0A286ZK41;A0A287B2X8;A0A287BDV3;A0A287AU93;A0A287B541;A0A287AVG9	0	A0A287AE24;F1STC5;A0A286ZQQ8	tr|A0A287AE24|A0A287AE24_PIG Uncharacterized protein OS=Sus scrofa OX=9823 PE=1 SV=1;tr|F1STC5|F1STC5_PIG Uncharacterized protein OS=Sus scrofa OX=9823 PE=1 SV=4;tr|A0A286ZQQ8|A0A286ZQQ8_PIG Uncharacterized protein OS=Sus scrofa OX=9823 PE=4 SV=1	10	5	5	2	29.4	23.512	214	323.31	25936000000	2442200	1966000	204520	2267300	2737100	2208700	2.35559e+06	1.9399e+06	566797	2.0008e+06	1.92518e+06	2.13605e+06	0.802088	0.503013
A0A287AE46;A0A286ZSK9;A0A2C9F397;F1RKQ4	TKFC	A0A287AE46;A0A286ZSK9;A0A2C9F397;F1RKQ4	tr|A0A287AE46|A0A287AE46_PIG Triokinase/FMN cyclase OS=Sus scrofa OX=9823 GN=TKFC PE=1 SV=1;tr|A0A286ZSK9|A0A286ZSK9_PIG Triokinase/FMN cyclase OS=Sus scrofa OX=9823 GN=TKFC PE=1 SV=1;tr|A0A2C9F397|A0A2C9F397_PIG Triokinase/FMN cyclase OS=Sus scrofa OX=982	4	2	2	2	6.6	50.054	486	3.217	86658000	24159	23172	19191	28173	37783	23950	23302.2	22864.4	53185	24861.6	26575.3	23162.2	1.33181	0.459134
A0A287AE47;K9J6J2	STOM	A0A287AE47;K9J6J2	tr|A0A287AE47|A0A287AE47_PIG Stomatin OS=Sus scrofa OX=9823 GN=STOM PE=1 SV=1;tr|K9J6J2|K9J6J2_PIG Erythrocyte band 7 integral membrane protein isoform a OS=Sus scrofa OX=9823 GN=STOM_tv1 PE=1 SV=1	2	2	2	2	9.8	29.267	266	6.2201	216010000	145510	129470	33212	200530	229060	120550	140349	127751	92042.1	176960	161113	116585	0.792118	0.24517
A0A287AE76;F1SJJ5;A0A0B8RT95;A0SNV0;A0A287AF87;A0A287B2C1;A0A287A9X4	RPL4	A0A287AE76;F1SJJ5;A0A0B8RT95	tr|A0A287AE76|A0A287AE76_PIG 60S ribosomal protein L4 OS=Sus scrofa OX=9823 GN=RPL4 PE=1 SV=1;tr|F1SJJ5|F1SJJ5_PIG 60S ribosomal protein L4 OS=Sus scrofa OX=9823 GN=RPL4 PE=1 SV=3;tr|A0A0B8RT95|A0A0B8RT95_PIG Ribosomal protein L4 OS=Sus scrofa domesticus O	7	7	7	7	24.8	44.692	395	31.757	1666700000	358930	348100	156990	431350	603600	367070	346200	343479	435074	380649	424552	354996	0.96945	0.761143
A0A287AE88;F1SL07	NDUFA9	A0A287AE88;F1SL07	tr|A0A287AE88|A0A287AE88_PIG Uncharacterized protein OS=Sus scrofa OX=9823 GN=NDUFA9 PE=1 SV=1;tr|F1SL07|F1SL07_PIG Uncharacterized protein OS=Sus scrofa OX=9823 GN=NDUFA9 PE=1 SV=2	2	3	3	3	9.7	42.007	372	7.5173	102190000	29193	28828	6896.3	32160	33312	22110	28157.7	28445.3	19112.1	28379.9	23430.5	21382.7	1.03445	0.831497
A0A287AE95;Q6IM77;A0A287A0T4;A0A287AAB1;Q6IM67;A0A286ZS99;A0A287A9N4	RTN2	A0A287AE95;Q6IM77;A0A287A0T4;A0A287AAB1;Q6IM67;A0A286ZS99;A0A287A9N4	tr|A0A287AE95|A0A287AE95_PIG Reticulon OS=Sus scrofa OX=9823 GN=RTN2 PE=4 SV=1;tr|Q6IM77|Q6IM77_PIG Reticulon OS=Sus scrofa OX=9823 GN=RTN2 PE=2 SV=1;tr|A0A287A0T4|A0A287A0T4_PIG Reticulon OS=Sus scrofa OX=9823 GN=RTN2 PE=4 SV=1;tr|A0A287AAB1|A0A287AAB1_PI	7	3	3	3	19.3	19.595	181	16.312	6179400000	118390	126040	49849	153380	191980	109950	114191	124367	138149	135352	135032	106333	0.999972	0.99978
A0A287AEA4;F1SNV5	AUP1	A0A287AEA4;F1SNV5	tr|A0A287AEA4|A0A287AEA4_PIG AUP1, lipid droplet regulating VLDL assembly factor OS=Sus scrofa OX=9823 GN=AUP1 PE=1 SV=1;tr|F1SNV5|F1SNV5_PIG AUP1, lipid droplet regulating VLDL assembly factor OS=Sus scrofa OX=9823 GN=AUP1 PE=1 SV=3	2	4	4	4	15.2	40.671	363	43.097	271540000	78184	84643	13779	107110	102300	102820	75411.2	83519.3	38186.4	94520.3	71954.4	99437.9	0.741285	0.232725
A0A287AEB7	COX6A2	A0A287AEB7	tr|A0A287AEB7|A0A287AEB7_PIG Cytochrome c oxidase subunit 6A, mitochondrial OS=Sus scrofa OX=9823 GN=COX6A2 PE=1 SV=1	1	2	2	2	20.6	10.857	97	3.3764	4015300000	100960	97951	80500	91568	94453	70135	97379.4	96650.6	223094	80805.1	66435.1	67828	1.93949	0.18634
A0A287AEC0;A0A286ZT34;I3LNP9	BZW2	A0A287AEC0;A0A286ZT34;I3LNP9	tr|A0A287AEC0|A0A287AEC0_PIG Basic leucine zipper and W2 domain-containing protein 2 OS=Sus scrofa OX=9823 GN=BZW2 PE=1 SV=1;tr|A0A286ZT34|A0A286ZT34_PIG Basic leucine zipper and W2 domain-containing protein 2 OS=Sus scrofa OX=9823 GN=BZW2 PE=1 SV=1;tr|I3L	3	9	9	9	19.6	48.162	419	39.447	23234000000	802030	776320	263080	1099700	1256700	807820	773586	766014	729087	970442	883921	781248	0.860782	0.0958925
A0A287AED6;F1SU89	DNAJB12	A0A287AED6;F1SU89	tr|A0A287AED6|A0A287AED6_PIG DnaJ heat shock protein family (Hsp40) member B12 OS=Sus scrofa OX=9823 GN=DNAJB12 PE=4 SV=1;tr|F1SU89|F1SU89_PIG DnaJ heat shock protein family (Hsp40) member B12 OS=Sus scrofa OX=9823 GN=DNAJB12 PE=4 SV=2	2	1	1	1	2.6	39.243	352	2.0137	801350000	459220	444050	88008	458790	513160	468290	442934	438155	243901	404864	360940	452886	0.923114	0.681629
A0A287AEP6	C11orf58	A0A287AEP6	tr|A0A287AEP6|A0A287AEP6_PIG Small acidic protein OS=Sus scrofa OX=9823 GN=C11orf58 PE=1 SV=1	1	3	3	3	11.6	20.162	181	2.8918	278740000	20174	26630	86717	24636	48229	18035	19458.5	26276.5	240323	21740.3	33922.7	17441.8	3.91299	0.384032
A0A287AEV6	CD99	A0A287AEV6	tr|A0A287AEV6|A0A287AEV6_PIG CD99 molecule (Xg blood group) OS=Sus scrofa OX=9823 GN=CD99 PE=4 SV=1	1	3	3	3	26.4	18.588	182	28.153	332640000	40425	39974	14565	46995	58957	40831	38991.3	39443.3	40364.7	41471.2	41468.4	39487.9	0.970365	0.193394
A0A287AF07;B0FWP7;A7XXV9	SIRT5	A0A287AF07;B0FWP7;A7XXV9	tr|A0A287AF07|A0A287AF07_PIG NAD-dependent protein deacylase sirtuin-5, mitochondrial OS=Sus scrofa OX=9823 GN=SIRT5 PE=1 SV=1;tr|B0FWP7|B0FWP7_PIG NAD-dependent protein deacylase sirtuin-5, mitochondrial OS=Sus scrofa OX=9823 GN=SIRT5 PE=2 SV=1;tr|A7XXV9|	3	3	3	3	12	33.42	308	8.0535	526930000	243250	239030	28460	250060	231000	192080	234623	235857	78872.6	220668	162478	185762	0.965627	0.911047
A0A287AF17	LOC110255360	A0A287AF17	tr|A0A287AF17|A0A287AF17_PIG Uncharacterized protein OS=Sus scrofa OX=9823 GN=LOC110255360 PE=4 SV=1	1	1	1	1	0.8	279.21	2429	-2	1475300000	1734200	1760400	401110	1712500	1714200	2375300	1.6727e+06	1.73703e+06	1.11162e+06	1.51121e+06	1.20571e+06	2.29717e+06	0.901727	0.688584
A0A287AFB9;I3W8V7	U2AF2	A0A287AFB9;I3W8V7	tr|A0A287AFB9|A0A287AFB9_PIG U2 snRNP auxiliary factor large subunit OS=Sus scrofa OX=9823 GN=U2AF2 PE=3 SV=1;tr|I3W8V7|I3W8V7_PIG U2 snRNP auxiliary factor large subunit OS=Sus scrofa OX=9823 GN=U2AF2 PE=2 SV=1	2	1	1	1	8.3	51.532	456	3.6248	15885000	1022.9	1123.1	0	1537.1	747.07	809.23	986.623	1108.19	0	1356.43	525.464	782.611	1.17929	0.653243
A0A287AFD8;M3UZ83;A0A286ZXX4;A0A286ZLB0	PSMG2	A0A287AFD8;M3UZ83;A0A286ZXX4;A0A286ZLB0	tr|A0A287AFD8|A0A287AFD8_PIG Proteasome assembly chaperone 2 OS=Sus scrofa OX=9823 GN=PSMG2 PE=1 SV=1;tr|M3UZ83|M3UZ83_PIG Proteasome assembly chaperone 2 OS=Sus scrofa OX=9823 GN=PSMG2 PE=2 SV=1;tr|A0A286ZXX4|A0A286ZXX4_PIG Proteasome assembly chaperone 2	4	1	1	1	3.8	26.466	240	1.5992	121790000	23245	25824	4555.4	33630	40851	24040	22420.6	25481.2	12624.6	29677.1	28733.2	23249.2	0.741203	0.181833
A0A287AFM4	PHKA1	A0A287AFM4	tr|A0A287AFM4|A0A287AFM4_PIG Phosphorylase b kinase regulatory subunit OS=Sus scrofa OX=9823 GN=PHKA1 PE=1 SV=1	1	24	24	0	21.8	133.54	1192	225.18	30649000000	3169100	3362700	1314700	3819700	4812600	4195900	3.05671e+06	3.31806e+06	3.64349e+06	3.37073e+06	3.38502e+06	4.05788e+06	0.926447	0.402182
A0A287AFN5;A0A287BI42;A0A287A6K7	APMAP	A0A287AFN5;A0A287BI42;A0A287A6K7	tr|A0A287AFN5|A0A287AFN5_PIG Adipocyte plasma membrane associated protein OS=Sus scrofa OX=9823 GN=APMAP PE=1 SV=1;tr|A0A287BI42|A0A287BI42_PIG Adipocyte plasma membrane associated protein OS=Sus scrofa OX=9823 GN=APMAP PE=1 SV=1;tr|A0A287A6K7|A0A287A6K7_P	3	3	3	3	8.4	38.665	345	5.2446	552470000	362320	335310	151420	322090	424390	338410	349470	330858	419638	284232	298502	327278	1.20874	0.101189
A0A287AFU8;F1RQ10;Q8MI68;A0A287BA08;A0A0B8S047	MUT	A0A287AFU8;F1RQ10;Q8MI68;A0A287BA08;A0A0B8S047	tr|A0A287AFU8|A0A287AFU8_PIG Methylmalonyl-CoA mutase, mitochondrial OS=Sus scrofa OX=9823 GN=MUT PE=4 SV=1;tr|F1RQ10|F1RQ10_PIG Methylmalonyl-CoA mutase, mitochondrial OS=Sus scrofa OX=9823 GN=MUT PE=4 SV=3;sp|Q8MI68|MUTA_PIG Methylmalonyl-CoA mutase, mit	5	3	3	3	4.4	78.276	706	6.9877	107650000	144150	130690	37406	147380	212380	119890	139038	128955	103665	130057	149381	115946	0.939991	0.609766
A0A287AFW2;A5GFT5	NPEPL1	A0A287AFW2;A5GFT5	tr|A0A287AFW2|A0A287AFW2_PIG Probable aminopeptidase NPEPL1 OS=Sus scrofa OX=9823 GN=NPEPL1 PE=1 SV=1;tr|A5GFT5|A5GFT5_PIG Aminopeptidase-like 1 OS=Sus scrofa OX=9823 GN=NPEPL1 PE=1 SV=1	2	4	4	4	9.4	52.155	491	13.331	637380000	221140	240950	101470	237440	349860	250880	213297	237751	281209	209531	246080	242628	1.04872	0.648166
A0A287AGA4;I3LFQ5;A0A286ZZL7;F1RX49;I3LK68	PFKL	A0A287AGA4;I3LFQ5;A0A286ZZL7	tr|A0A287AGA4|A0A287AGA4_PIG 6-phosphofructokinase OS=Sus scrofa OX=9823 GN=PFKL PE=1 SV=1;tr|I3LFQ5|I3LFQ5_PIG 6-phosphofructokinase OS=Sus scrofa OX=9823 GN=PFKL PE=1 SV=2;tr|A0A286ZZL7|A0A286ZZL7_PIG 6-phosphofructokinase OS=Sus scrofa OX=9823 GN=PFKL P	5	5	3	3	5.6	83.818	782	2.7292	105960000	93260	85389	20953	93340	86679	80916	89952.5	84255.4	58068.1	82368.9	60967.1	78254.4	1.04822	0.777906
A0A287AGE8;F1RP07;A0A287A0V9;A0A287BH45;A0A287BB03;F1RSA0	PHKB	A0A287AGE8;F1RP07;A0A287A0V9;A0A287BH45	tr|A0A287AGE8|A0A287AGE8_PIG Phosphorylase b kinase regulatory subunit OS=Sus scrofa OX=9823 GN=PHKB PE=1 SV=1;tr|F1RP07|F1RP07_PIG Phosphorylase b kinase regulatory subunit OS=Sus scrofa OX=9823 GN=PHKB PE=1 SV=3;tr|A0A287A0V9|A0A287A0V9_PIG Phosphorylase	6	26	26	26	19.9	125.18	1090	92.862	29997000000	3456700	3544400	1453700	3973300	5149500	4675100	3.33411e+06	3.49735e+06	4.02871e+06	3.50628e+06	3.62199e+06	4.52132e+06	0.932236	0.530075
A0A287AGG3	PSMB5	A0A287AGG3	tr|A0A287AGG3|A0A287AGG3_PIG Proteasome subunit beta type OS=Sus scrofa OX=9823 GN=PSMB5 PE=1 SV=1	1	4	4	4	16	30.16	275	25.99	1518300000	293410	270080	194770	304590	352150	283000	283004	266494	539776	268789	247691	273691	1.37853	0.324512
A0A287AGH7;A0A286ZXE6;A0A287BQL5;P05383;A0A287BNK3;A0A287AGL2;A0A286ZNG3;A0A286ZLZ0;A0A0B8S027;B3VK29;A0A287BC06;A0A287ANC7	PRKACB	A0A287AGH7;A0A286ZXE6;A0A287BQL5;P05383;A0A287BNK3;A0A287AGL2;A0A286ZNG3;A0A286ZLZ0;A0A0B8S027;B3VK29;A0A287BC06;A0A287ANC7	tr|A0A287AGH7|A0A287AGH7_PIG cAMP-dependent protein kinase catalytic subunit beta OS=Sus scrofa OX=9823 GN=PRKACB PE=3 SV=1;tr|A0A286ZXE6|A0A286ZXE6_PIG cAMP-dependent protein kinase catalytic subunit beta OS=Sus scrofa OX=9823 GN=PRKACB PE=3 SV=1;tr|A0A28	12	7	7	1	14.8	39.366	338	15.613	3784300000	412340	380730	200180	454260	596600	395050	397716	375675	554769	400866	419629	382055	1.10445	0.506276
A0A287AGI1;F1RJH8	ASL	A0A287AGI1;F1RJH8	tr|A0A287AGI1|A0A287AGI1_PIG Uncharacterized protein OS=Sus scrofa OX=9823 GN=ASL PE=1 SV=1;tr|F1RJH8|F1RJH8_PIG Uncharacterized protein OS=Sus scrofa OX=9823 GN=ASL PE=1 SV=1	2	3	3	3	8.8	49.657	445	6.5154	131840000	71119	81725	54821	106020	170290	114430	68596.7	80640	151928	93558.5	119776	110666	0.929519	0.792843
A0A287AGJ6;Q4JH15;B3VI70	TNNI2	A0A287AGJ6;Q4JH15;B3VI70	tr|A0A287AGJ6|A0A287AGJ6_PIG Troponin I, fast skeletal muscle OS=Sus scrofa OX=9823 GN=TNNI2 PE=4 SV=1;tr|Q4JH15|Q4JH15_PIG Troponin I fast-twitch skeletal isoform OS=Sus scrofa OX=9823 GN=TNNI2 PE=2 SV=1;tr|B3VI70|B3VI70_PIG Troponin I OS=Sus scrofa OX=98	3	14	12	2	57.3	20.9	178	250.45	616010000000	33593000	34142000	3688400	36454000	52953000	39876000	3.24016e+07	3.36887e+07	1.02218e+07	3.21692e+07	3.72454e+07	3.85643e+07	0.706732	0.250547
A0A287AGM8;F1SU12;Q29381	DDOST	A0A287AGM8;F1SU12;Q29381	tr|A0A287AGM8|A0A287AGM8_PIG Dolichyl-diphosphooligosaccharide--protein glycosyltransferase 48 kDa subunit OS=Sus scrofa OX=9823 GN=DDOST PE=1 SV=1;tr|F1SU12|F1SU12_PIG Dolichyl-diphosphooligosaccharide--protein glycosyltransferase 48 kDa subunit OS=Sus sc	3	2	2	2	3.4	48.767	437	3.5602	508090000	41816	44851	113770	52889	42684	50337	40333	44255.6	315297	46672.5	30022.5	48681.2	3.18948	0.372476
A0A287AGN2	CCDC60	A0A287AGN2	tr|A0A287AGN2|A0A287AGN2_PIG Coiled-coil domain containing 60 OS=Sus scrofa OX=9823 GN=CCDC60 PE=1 SV=1	1	2	2	2	31.2	12.012	109	3.7747	99141000	68655	75406	25085	69266	85076	87763	66220.1	74404.9	69519.3	61124.5	59839.6	84876.2	1.02091	0.87386
A0A287AGU2;P80021;F1RPS8;A0A287BBS4;REV__F1SFD0;REV__A0A286ZJV8	ATP5F1A	A0A287AGU2;P80021;F1RPS8;A0A287BBS4	tr|A0A287AGU2|A0A287AGU2_PIG ATP synthase subunit alpha OS=Sus scrofa OX=9823 GN=ATP5F1A PE=1 SV=1;sp|P80021|ATPA_PIG ATP synthase subunit alpha, mitochondrial OS=Sus scrofa OX=9823 GN=ATP5F1A PE=1 SV=2;tr|F1RPS8|F1RPS8_PIG ATP synthase subunit alpha OS=Su	6	31	31	31	45.6	59.428	550	171.67	157010000000	8461300	7901600	3645100	9359900	10857000	5434000	8.16122e+06	7.7967e+06	1.01018e+07	8.25974e+06	7.63645e+06	5.25526e+06	1.23206	0.231845
A0A287AH10;A0A287BP45;A0A287A3W6;I3LTI7;F1RPU9;A0A287BDW5;A0A287BMF2;A0A287AAG2	DCAF6	A0A287AH10;A0A287BP45;A0A287A3W6;I3LTI7;F1RPU9;A0A287BDW5;A0A287BMF2;A0A287AAG2	tr|A0A287AH10|A0A287AH10_PIG DDB1 and CUL4 associated factor 6 OS=Sus scrofa OX=9823 GN=DCAF6 PE=4 SV=1;tr|A0A287BP45|A0A287BP45_PIG DDB1 and CUL4 associated factor 6 OS=Sus scrofa OX=9823 GN=DCAF6 PE=4 SV=1;tr|A0A287A3W6|A0A287A3W6_PIG DDB1 and CUL4 assoc	8	3	3	3	2.8	99.81	894	1.8139	230360000	144830	146970	67177	145610	163420	143380	139694	145019	186171	128495	114944	138664	1.23235	0.142006
A0A287AH18;A0A1B0VAB5;A0A287AVV5;A0A287BJI1;A0A286ZTG2;A0A1B0V621;A0A287AT92;A0A287BKI8;F1SJM7;A0A287BA05;A0A286ZTR5;A0A286ZJ95;A0A286ZRQ4;F1RP47	MBNL1	A0A287AH18;A0A1B0VAB5;A0A287AVV5;A0A287BJI1;A0A286ZTG2;A0A1B0V621;A0A287AT92	tr|A0A287AH18|A0A287AH18_PIG Muscleblind like splicing regulator 1 OS=Sus scrofa OX=9823 GN=MBNL1 PE=4 SV=1;tr|A0A1B0VAB5|A0A1B0VAB5_PIG Muscleblind-like protein 1 isoform 2 OS=Sus scrofa OX=9823 GN=MBNL1 PE=2 SV=1;tr|A0A287AVV5|A0A287AVV5_PIG Muscleblind	14	4	4	4	14.5	42.907	399	28.605	514760000	228530	222870	81373	247760	279910	240390	220425	219911	225513	218638	196879	232483	1.02754	0.601752
A0A287AH85;A0A287AXA5	AK2	A0A287AH85	tr|A0A287AH85|A0A287AH85_PIG Adenylate kinase 2, mitochondrial OS=Sus scrofa OX=9823 GN=AK2 PE=1 SV=1	2	6	6	6	24.4	25.64	234	40.843	1647400000	923340	868020	257770	784330	1017200	637250	890593	856496	714371	692140	715465	616289	1.2162	0.0773667
A0A287AHC1	0	A0A287AHC1	tr|A0A287AHC1|A0A287AHC1_PIG Uncharacterized protein OS=Sus scrofa OX=9823 PE=1 SV=1	1	1	1	1	25.3	9.9912	95	20.484	79413000	17840	19376	11110	28029	35733	20868	17207.3	19118.8	30789.7	24734.5	25133.4	20181.6	0.95812	0.83973
A0A287AHE4;A0A286ZY33	ITGA7	A0A287AHE4;A0A286ZY33	tr|A0A287AHE4|A0A287AHE4_PIG Integrin subunit alpha 7 OS=Sus scrofa OX=9823 GN=ITGA7 PE=3 SV=1;tr|A0A286ZY33|A0A286ZY33_PIG Integrin subunit alpha 7 OS=Sus scrofa OX=9823 GN=ITGA7 PE=3 SV=1	2	3	3	3	2.7	120.64	1108	3.7975	281810000	183630	178620	78296	206030	251850	158220	177118	176249	216986	181813	177143	153016	1.11403	0.294108
A0A287AHM1;A0A287A9I8;A0A0B8RW24;A0A287BD83;Q8MJG6	ATP5F1C	A0A287AHM1;A0A287A9I8;A0A0B8RW24;A0A287BD83	tr|A0A287AHM1|A0A287AHM1_PIG ATP synthase subunit gamma OS=Sus scrofa OX=9823 GN=ATP5F1C PE=3 SV=1;tr|A0A287A9I8|A0A287A9I8_PIG ATP synthase subunit gamma OS=Sus scrofa OX=9823 GN=ATP5F1C PE=3 SV=1;tr|A0A0B8RW24|A0A0B8RW24_PIG ATP synthase subunit gamma OS	5	8	8	8	27.9	32.862	297	59.312	11087000000	1620100	1531500	375470	1656300	1705100	1102500	1.56264e+06	1.51117e+06	1.04056e+06	1.46162e+06	1.19931e+06	1.06623e+06	1.10389	0.558898
A0A287AHM8;A0A287B642;A0A0B8RS71	TOR1AIP1	A0A287AHM8;A0A287B642;A0A0B8RS71	tr|A0A287AHM8|A0A287AHM8_PIG Torsin 1A interacting protein 1 OS=Sus scrofa OX=9823 GN=TOR1AIP1 PE=1 SV=1;tr|A0A287B642|A0A287B642_PIG Torsin 1A interacting protein 1 OS=Sus scrofa OX=9823 GN=TOR1AIP1 PE=1 SV=1;tr|A0A0B8RS71|A0A0B8RS71_PIG Torsin A interact	3	5	5	5	10.3	64.993	575	40.431	600340000	345180	316350	190540	390540	432840	344580	332938	312150	528053	344636	304445	333246	1.19425	0.4137
A0A287AHV2;I3LJI2;D3K5L2	UQCC1	A0A287AHV2;I3LJI2;D3K5L2	tr|A0A287AHV2|A0A287AHV2_PIG Ubiquinol-cytochrome c reductase complex chaperone CBP3 homolog OS=Sus scrofa OX=9823 GN=UQCC1 PE=4 SV=1;tr|I3LJI2|I3LJI2_PIG Ubiquinol-cytochrome c reductase complex chaperone CBP3 homolog OS=Sus scrofa OX=9823 GN=UQCC1 PE=4 S	3	1	1	1	6.5	15.472	139	2.4104	137200000	19482	18051	4296.4	19731	21821	13184	18791.1	17811.4	11906.8	17411.8	15348.2	12750.3	1.0659	0.713779
A0A287AI66;F1RR06;A0A0B8RVP0	NMT1	A0A287AI66;F1RR06;A0A0B8RVP0	tr|A0A287AI66|A0A287AI66_PIG Glycylpeptide N-tetradecanoyltransferase OS=Sus scrofa OX=9823 GN=NMT1 PE=1 SV=1;tr|F1RR06|F1RR06_PIG Glycylpeptide N-tetradecanoyltransferase OS=Sus scrofa OX=9823 GN=NMT1 PE=1 SV=3;tr|A0A0B8RVP0|A0A0B8RVP0_PIG Glycylpeptide N	3	2	2	2	5.4	53.622	467	3.2904	116900000	35875	31888	6749.7	43325	48923	34801	34602.7	31464.7	18705.8	38232.6	34410.8	33656.3	0.797492	0.229398
A0A287AI85;A0A287BC96;I3L8D0;I3LJ91	FHOD1	A0A287AI85;A0A287BC96;I3L8D0;I3LJ91	tr|A0A287AI85|A0A287AI85_PIG Formin homology 2 domain containing 1 OS=Sus scrofa OX=9823 GN=FHOD1 PE=1 SV=1;tr|A0A287BC96|A0A287BC96_PIG Formin homology 2 domain containing 1 OS=Sus scrofa OX=9823 GN=FHOD1 PE=1 SV=1;tr|I3L8D0|I3L8D0_PIG Formin homology 2 d	4	19	19	19	21.7	105.82	972	64.927	4905000000	890650	821960	373460	914410	1212300	793610	859063	811048	1.03499e+06	806931	852691	767505	1.11453	0.269713
A0A287AID2	TPM3	A0A287AID2	tr|A0A287AID2|A0A287AID2_PIG Tropomyosin alpha-3 chain OS=Sus scrofa OX=9823 GN=TPM3 PE=1 SV=1	1	53	28	0	85.9	32.929	284	317.43	379230000000	14525000	12375000	2702100	15001000	9607200	9173000	1.40099e+07	1.22107e+07	7.48847e+06	1.32378e+07	6.75738e+06	8.87127e+06	1.16776	0.58538
A0A287AIE4;A0A287BIK3;REV__A0A287BHD0;REV__I3L568;REV__F1S4X2	KLHL41	A0A287AIE4;A0A287BIK3	tr|A0A287AIE4|A0A287AIE4_PIG Kelch like family member 41 OS=Sus scrofa OX=9823 GN=KLHL41 PE=1 SV=1;tr|A0A287BIK3|A0A287BIK3_PIG Kelch like family member 41 OS=Sus scrofa OX=9823 GN=KLHL41 PE=1 SV=1	5	26	26	26	39.6	68.156	606	182.57	86620000000	7589400	7217100	2003400	8420300	10649000	5698600	7.32024e+06	7.12129e+06	5.55212e+06	7.43058e+06	7.49015e+06	5.51115e+06	0.978551	0.872986
A0A287AIE6	ASNA1	A0A287AIE6	tr|A0A287AIE6|A0A287AIE6_PIG ATPase ASNA1 OS=Sus scrofa OX=9823 GN=ASNA1 PE=1 SV=1	1	3	3	3	8.3	38.792	348	10.479	640900000	182330	193170	65300	202730	252070	195650	175864	190606	180969	178901	177298	189214	1.00371	0.911616
A0A287AIM5;A0A287B975;D0G6R9;A0A287A6S5	CNBP	A0A287AIM5;A0A287B975;D0G6R9	tr|A0A287AIM5|A0A287AIM5_PIG CCHC-type zinc finger nucleic acid binding protein OS=Sus scrofa OX=9823 GN=CNBP PE=1 SV=1;tr|A0A287B975|A0A287B975_PIG CCHC-type zinc finger nucleic acid binding protein OS=Sus scrofa OX=9823 GN=CNBP PE=1 SV=1;tr|D0G6R9|D0G6R9	4	12	12	12	64.7	18.742	170	113.85	12044000000	935300	971740	363830	807760	1217800	1175800	902129	958839	1.0083e+06	712816	856560	1.13712e+06	1.06014	0.694148
A0A287AJ48;A0A287ADE3;A0A287B2P2;F1SSI1	PPM1A	A0A287AJ48;A0A287ADE3;A0A287B2P2;F1SSI1	tr|A0A287AJ48|A0A287AJ48_PIG Protein phosphatase, Mg2+/Mn2+ dependent 1A OS=Sus scrofa OX=9823 GN=PPM1A PE=1 SV=1;tr|A0A287ADE3|A0A287ADE3_PIG Protein phosphatase, Mg2+/Mn2+ dependent 1A OS=Sus scrofa OX=9823 GN=PPM1A PE=1 SV=1;tr|A0A287B2P2|A0A287B2P2_PIG	4	5	5	4	16	42.445	382	9.9702	733720000	195740	177720	110200	192650	259200	172620	188798	175361	305403	170006	182313	166942	1.28945	0.294414
A0A287AJ82;A0A286ZQD2;A0A286ZL34;A0A287A2F6;F1RF45	HOMER1	A0A287AJ82;A0A286ZQD2;A0A286ZL34;A0A287A2F6;F1RF45	tr|A0A287AJ82|A0A287AJ82_PIG Homer protein homolog 1 OS=Sus scrofa OX=9823 GN=HOMER1 PE=1 SV=1;tr|A0A286ZQD2|A0A286ZQD2_PIG Homer protein homolog 1 OS=Sus scrofa OX=9823 GN=HOMER1 PE=1 SV=1;tr|A0A286ZL34|A0A286ZL34_PIG Homer protein homolog 1 OS=Sus scrofa	5	8	8	8	27.7	40.327	354	48.311	1212200000	324720	333930	152870	409090	658650	290620	313204	329497	423656	361006	463272	281060	0.964733	0.846603
A0A287AJ89;A0A286ZJK2;A0A287BL93;F1SA50;A0A287BPD5;A0A287ASN3;A0A287AR13	HNRNPM	A0A287AJ89;A0A286ZJK2;A0A287BL93;F1SA50;A0A287BPD5;A0A287ASN3;A0A287AR13	tr|A0A287AJ89|A0A287AJ89_PIG Heterogeneous nuclear ribonucleoprotein M OS=Sus scrofa OX=9823 GN=HNRNPM PE=1 SV=1;tr|A0A286ZJK2|A0A286ZJK2_PIG Heterogeneous nuclear ribonucleoprotein M OS=Sus scrofa OX=9823 GN=HNRNPM PE=1 SV=1;tr|A0A287BL93|A0A287BL93_PIG H	7	5	5	5	10.4	71.97	680	4.8672	266320000	154130	144950	148190	166520	185130	165320	148664	143026	410686	146947	130214	159882	1.60711	0.375201
A0A287AJ93	PSMG4	A0A287AJ93	tr|A0A287AJ93|A0A287AJ93_PIG Uncharacterized protein OS=Sus scrofa OX=9823 GN=PSMG4 PE=1 SV=1	1	1	1	1	20.3	13.766	123	5.5598	58770000	34111	27854	88633	31728	45050	33403	32901.2	27484.2	245633	27998.7	31686.7	32304.3	3.32666	0.3769
A0A287AJE3;A0A287AGW0;A0A287B2Z5;A0A286ZM84;A0A286ZTU7	LOC106504547	A0A287AJE3;A0A287AGW0;A0A287B2Z5;A0A286ZM84;A0A286ZTU7	tr|A0A287AJE3|A0A287AJE3_PIG Uncharacterized protein OS=Sus scrofa OX=9823 GN=LOC106504547 PE=1 SV=1;tr|A0A287AGW0|A0A287AGW0_PIG Uncharacterized protein OS=Sus scrofa OX=9823 GN=LOC106504547 PE=1 SV=1;tr|A0A287B2Z5|A0A287B2Z5_PIG Uncharacterized protein O	5	9	6	6	19.5	43.582	389	23.333	4015700000	199540	223640	120090	457750	345410	230780	192463	220671	332811	403946	242950	223189	0.857325	0.593852
A0A287AJL0;F1RYU9;A0A287AZ09;A0A286ZLU4	USO1	A0A287AJL0;F1RYU9;A0A287AZ09;A0A286ZLU4	tr|A0A287AJL0|A0A287AJL0_PIG USO1 vesicle transport factor OS=Sus scrofa OX=9823 GN=USO1 PE=1 SV=1;tr|F1RYU9|F1RYU9_PIG USO1 vesicle transport factor OS=Sus scrofa OX=9823 GN=USO1 PE=1 SV=3;tr|A0A287AZ09|A0A287AZ09_PIG USO1 vesicle transport factor OS=Sus	4	8	8	8	11.3	104.01	927	248.49	1526300000	426890	412490	192610	434140	475060	384380	411750	407014	533790	383111	334141	371736	1.24203	0.116864
A0A287AJM8;F1S8G5;P47788;A0A287AV25	THOP1	A0A287AJM8;F1S8G5;P47788;A0A287AV25	tr|A0A287AJM8|A0A287AJM8_PIG Thimet oligopeptidase OS=Sus scrofa OX=9823 GN=THOP1 PE=1 SV=1;tr|F1S8G5|F1S8G5_PIG Thimet oligopeptidase OS=Sus scrofa OX=9823 GN=THOP1 PE=1 SV=3;sp|P47788|THOP1_PIG Thimet oligopeptidase OS=Sus scrofa OX=9823 GN=THOP1 PE=2 SV	4	3	3	3	6.4	74.651	654	19.9	276490000	96464	94214	229010	101350	154300	101020	93042.9	92963.2	634667	89437.4	108529	97697.1	2.7757	0.387506
A0A287AJN3	C17H20orf27	A0A287AJN3	tr|A0A287AJN3|A0A287AJN3_PIG Uncharacterized protein OS=Sus scrofa OX=9823 GN=C17H20orf27 PE=4 SV=1	1	1	1	1	8	19.374	174	3.1497	43112000	40349	38379	11790	47064	56384	37920	38918	37869.5	32674.2	41532.1	39658.6	36672.7	0.928717	0.306923
A0A287AJQ2;F1S8Y5	PGAM1	A0A287AJQ2;F1S8Y5	tr|A0A287AJQ2|A0A287AJQ2_PIG Phosphoglycerate mutase OS=Sus scrofa OX=9823 GN=PGAM1 PE=1 SV=1;tr|F1S8Y5|F1S8Y5_PIG Phosphoglycerate mutase OS=Sus scrofa OX=9823 GN=PGAM1 PE=1 SV=3	2	10	5	5	42.5	28.804	254	84.523	3391000000	1046500	937450	346230	1009100	1454800	881680	1.00939e+06	925005	959525	890491	1.02326e+06	852678	1.04608	0.498985
A0A287AJT7;A0A0B8RVJ2	RPL28	A0A287AJT7;A0A0B8RVJ2	tr|A0A287AJT7|A0A287AJT7_PIG Uncharacterized protein OS=Sus scrofa OX=9823 GN=RPL28 PE=1 SV=1;tr|A0A0B8RVJ2|A0A0B8RVJ2_PIG Ribosomal protein L28 OS=Sus scrofa domesticus OX=9825 GN=RPL28 PE=4 SV=1	2	3	3	3	21.2	15.73	137	5.2418	1439000000	441440	428010	211120	374760	450400	433390	425784	422328	585088	330711	316796	419134	1.34366	0.12236
A0A287AK36	SMIM20	A0A287AK36	tr|A0A287AK36|A0A287AK36_PIG Small integral membrane protein 20 OS=Sus scrofa OX=9823 GN=SMIM20 PE=1 SV=1	1	1	1	1	20.9	7.6468	67	2.4068	87393000	41408	39066	19379	54117	61487	42429	39939.5	38547.4	53706	47756.1	43247.9	41033.4	1.00118	0.992564
A0A287AK42	PDCL3	A0A287AK42	tr|A0A287AK42|A0A287AK42_PIG Phosducin like 3 OS=Sus scrofa OX=9823 GN=PDCL3 PE=1 SV=1	1	4	4	4	19.2	27.453	240	17.722	349970000	185600	191140	102290	211070	316950	195980	179018	188602	283481	186261	222932	189534	1.08748	0.647176
A0A287AK65;F1S0X9;A0A287BL37;A0A287A9G4	ASS1	A0A287AK65;F1S0X9;A0A287BL37;A0A287A9G4	tr|A0A287AK65|A0A287AK65_PIG Argininosuccinate synthase 1 OS=Sus scrofa OX=9823 GN=ASS1 PE=1 SV=1;tr|F1S0X9|F1S0X9_PIG Argininosuccinate synthase 1 OS=Sus scrofa OX=9823 GN=ASS1 PE=1 SV=2;tr|A0A287BL37|A0A287BL37_PIG Argininosuccinate synthase 1 OS=Sus scr	4	1	1	1	2.4	42.43	376	1.7951	56818000	71042	58661	33258	56329	66913	43267	68522.5	57882.2	92169.6	49708.1	47064.4	41843.8	1.57683	0.0623352
A0A287AKA2;B0FWK6	AIMP1	A0A287AKA2;B0FWK6	tr|A0A287AKA2|A0A287AKA2_PIG Aminoacyl tRNA synthase complex-interacting multifunctional protein 1 OS=Sus scrofa OX=9823 GN=AIMP1 PE=1 SV=1;tr|B0FWK6|B0FWK6_PIG Aminoacyl tRNA synthase complex-interacting multifunctional protein 1 OS=Sus scrofa OX=9823 GN=	2	4	4	3	16.7	34.324	311	20.519	678000000	154360	141380	31403	133920	169830	132760	148886	139503	87028.7	118179	119453	128393	1.02566	0.880306
A0A287AKI9;F1S458	KARS	A0A287AKI9;F1S458	tr|A0A287AKI9|A0A287AKI9_PIG Lysine--tRNA ligase OS=Sus scrofa OX=9823 GN=KARS PE=1 SV=1;tr|F1S458|F1S458_PIG Lysine--tRNA ligase OS=Sus scrofa OX=9823 GN=KARS PE=1 SV=2	2	9	9	9	15.4	67.847	597	39.079	1354700000	262840	246300	196090	240250	305640	200840	253518	243030	543434	212011	214977	194234	1.67409	0.229978
A0A287AKM2;A0A287APC7;M3TYK5;A0A287A881;F1S2B3;K7GQP7;A0A287BKH5;K7GRJ7;A0A286ZVU9;A0A287AFW0;A0A286ZYZ7;A0A287B705;A0A286ZSF2;F1S2B2;F1SQA7	ATP2B4	A0A287AKM2;A0A287APC7;M3TYK5;A0A287A881;F1S2B3;K7GQP7;A0A287BKH5;K7GRJ7	tr|A0A287AKM2|A0A287AKM2_PIG Calcium-transporting ATPase OS=Sus scrofa OX=9823 GN=ATP2B4 PE=1 SV=1;tr|A0A287APC7|A0A287APC7_PIG Calcium-transporting ATPase OS=Sus scrofa OX=9823 GN=ATP2B4 PE=1 SV=1;tr|M3TYK5|M3TYK5_PIG Calcium-transporting ATPase OS=Sus sc	15	8	8	3	9.3	127.83	1159	31.133	518550000	258310	250000	101500	286050	295100	288680	249149	246681	281292	252428	207563	279184	1.05134	0.621574
A0A287AKP0;F1S9I0;A0A286ZQS4	MIA3	A0A287AKP0;F1S9I0;A0A286ZQS4	tr|A0A287AKP0|A0A287AKP0_PIG MIA family member 3, ER export factor OS=Sus scrofa OX=9823 GN=MIA3 PE=1 SV=1;tr|F1S9I0|F1S9I0_PIG MIA family member 3, ER export factor OS=Sus scrofa OX=9823 GN=MIA3 PE=1 SV=3;tr|A0A286ZQS4|A0A286ZQS4_PIG MIA family member 3,	3	2	2	2	1	197.58	1812	1.9001	114440000	51782	49554	28648	52240	80791	53204	49945.5	48896.1	79393.6	46099.7	56825.7	51453.9	1.15453	0.489622
A0A287AKQ1;F1SGJ6;A0A287BMU2;A0A287B0G1;A0A287B6D7;A0A287B794;A0A287AYR9;A0A287B3U0;A0A287BQ55	SLMAP	A0A287AKQ1;F1SGJ6;A0A287BMU2;A0A287B0G1;A0A287B6D7;A0A287B794;A0A287AYR9;A0A287B3U0;A0A287BQ55	tr|A0A287AKQ1|A0A287AKQ1_PIG Sarcolemma associated protein OS=Sus scrofa OX=9823 GN=SLMAP PE=4 SV=1;tr|F1SGJ6|F1SGJ6_PIG Sarcolemma associated protein OS=Sus scrofa OX=9823 GN=SLMAP PE=4 SV=3;tr|A0A287BMU2|A0A287BMU2_PIG Sarcolemma associated protein OS=Su	9	10	10	10	11	86.016	746	12.853	1435700000	750570	690240	420580	862300	656470	472950	723951	681076	1.16557e+06	760946	461739	457393	1.53005	0.183084
A0A287AKQ4;I3LT85;A0A287BHA3	RCC1	A0A287AKQ4;I3LT85;A0A287BHA3	tr|A0A287AKQ4|A0A287AKQ4_PIG Regulator of chromosome condensation 1 OS=Sus scrofa OX=9823 GN=RCC1 PE=1 SV=1;tr|I3LT85|I3LT85_PIG Regulator of chromosome condensation 1 OS=Sus scrofa OX=9823 GN=RCC1 PE=1 SV=1;tr|A0A287BHA3|A0A287BHA3_PIG Regulator of chromo	3	1	1	1	4.1	39.362	367	15.03	180230000	23093	24925	6456.5	33455	36331	21943	22274	24594.1	17893.2	29522.7	25554	21221.2	0.848795	0.282504
A0A287AKU9;A0A287BFC3;B5LX40;A0A0B8RTX3;A0A287BIA8	APPL1	A0A287AKU9;A0A287BFC3;B5LX40;A0A0B8RTX3;A0A287BIA8	tr|A0A287AKU9|A0A287AKU9_PIG DCC-interacting protein 13-alpha OS=Sus scrofa OX=9823 GN=APPL1 PE=4 SV=1;tr|A0A287BFC3|A0A287BFC3_PIG DCC-interacting protein 13-alpha OS=Sus scrofa OX=9823 GN=APPL1 PE=4 SV=1;tr|B5LX40|B5LX40_PIG Adaptor protein phosphotyrosi	5	4	4	4	8.2	73.373	655	15.812	1171600000	172040	161950	67010	183450	259260	176210	165939	159800	185708	161887	182355	170414	0.993764	0.918456
A0A287AKX9;A0A286ZXI4	0	A0A287AKX9;A0A286ZXI4	tr|A0A287AKX9|A0A287AKX9_PIG Uncharacterized protein OS=Sus scrofa OX=9823 PE=4 SV=1;tr|A0A286ZXI4|A0A286ZXI4_PIG Uncharacterized protein OS=Sus scrofa OX=9823 PE=4 SV=1	2	14	14	14	22.9	92.419	855	105.36	5020700000	517750	501020	300220	540490	682880	534380	499388	494369	832015	476961	480315	516802	1.23858	0.356025
A0A287AKZ5;A0A287BRA4	EIF1AX	A0A287AKZ5;A0A287BRA4	tr|A0A287AKZ5|A0A287AKZ5_PIG Eukaryotic translation initiation factor 1A, X-chromosomal OS=Sus scrofa OX=9823 GN=EIF1AX PE=3 SV=1;tr|A0A287BRA4|A0A287BRA4_PIG Eukaryotic translation initiation factor 1A, Y-linked OS=Sus scrofa OX=9823 GN=EIF1AY PE=3 SV=1	2	3	3	3	18.8	16.474	144	3.5243	1477600000	484670	428810	250140	482860	580840	419240	467481	423117	693226	426105	408543	405450	1.27718	0.243696
A0A287AKZ8;A0A0B8RTK7;A0A287B8Q1;A0A286ZP63;A0A287A765;A0A287AQR4	IPO9	A0A287AKZ8;A0A0B8RTK7;A0A287B8Q1;A0A286ZP63;A0A287A765;A0A287AQR4	tr|A0A287AKZ8|A0A287AKZ8_PIG Importin 9 OS=Sus scrofa OX=9823 GN=IPO9 PE=4 SV=1;tr|A0A0B8RTK7|A0A0B8RTK7_PIG Importin 9 OS=Sus scrofa domesticus OX=9825 GN=IPO9 PE=4 SV=1;tr|A0A287B8Q1|A0A287B8Q1_PIG Importin 9 OS=Sus scrofa OX=9823 GN=IPO9 PE=1 SV=1;tr|A0	6	1	1	1	2.3	98.96	886	3.0529	27063000	5751.2	5762.1	5764.9	5605.2	10950	6891.3	5547.23	5685.6	15976.6	4946.37	7701.86	6664.62	1.40887	0.499114
A0A287AL44;G0WLG4;A0A286ZKH6;A0A287AB68	TRIM54	A0A287AL44;G0WLG4;A0A286ZKH6;A0A287AB68	tr|A0A287AL44|A0A287AL44_PIG Tripartite motif-containing protein 54 OS=Sus scrofa OX=9823 GN=TRIM54 PE=4 SV=1;tr|G0WLG4|G0WLG4_PIG RING finger protein 3 OS=Sus scrofa OX=9823 GN=murf3 PE=2 SV=1;tr|A0A286ZKH6|A0A286ZKH6_PIG Tripartite motif-containing prote	4	2	2	2	6.9	36.011	320	7.3042	412350000	341330	300680	148100	325050	400740	256730	329225	296688	410437	286844	281867	248285	1.26849	0.111546
A0A287AL47;I3LR30	ZMPSTE24	A0A287AL47;I3LR30	tr|A0A287AL47|A0A287AL47_PIG Zinc metallopeptidase STE24 OS=Sus scrofa OX=9823 GN=ZMPSTE24 PE=1 SV=1;tr|I3LR30|I3LR30_PIG Zinc metallopeptidase STE24 OS=Sus scrofa OX=9823 GN=ZMPSTE24 PE=1 SV=2	2	1	1	1	2.6	48.897	424	1.6033	130790000	18880	18172	21225	18019	22196	17213	18210.4	17930.8	58821.9	15901.1	15611.9	16646.8	1.97183	0.314886
A0A287AL99;A0A286ZUE8;I3LQX0;A0A286ZLF8;A0A287B648;A0A287AKA4;A0A287APF8;F1RIY7	SUN1	A0A287AL99;A0A286ZUE8;I3LQX0;A0A286ZLF8;A0A287B648;A0A287AKA4;A0A287APF8;F1RIY7	tr|A0A287AL99|A0A287AL99_PIG Sad1 and UNC84 domain containing 1 OS=Sus scrofa OX=9823 GN=SUN1 PE=1 SV=1;tr|A0A286ZUE8|A0A286ZUE8_PIG Sad1 and UNC84 domain containing 1 OS=Sus scrofa OX=9823 GN=SUN1 PE=1 SV=1;tr|I3LQX0|I3LQX0_PIG Sad1 and UNC84 domain conta	8	2	2	2	3	74.885	689	2.9178	48731000	36793	44791	13897	54708	56951	30188	35488.1	44196.4	38513.5	48277.6	40057.4	29195	1.00568	0.972579
A0A287ALC2;K9IVK2;A0A287BSJ6;A0A287BST4;F1SU29;I3LLK1	LOC100511376	A0A287ALC2;K9IVK2;A0A287BSJ6;A0A287BST4;F1SU29;I3LLK1	tr|A0A287ALC2|A0A287ALC2_PIG Uncharacterized protein OS=Sus scrofa OX=9823 GN=LOC100511376 PE=1 SV=1;tr|K9IVK2|K9IVK2_PIG E3 SUMO-protein ligase RanBP2 OS=Sus scrofa OX=9823 GN=RANBP2 PE=2 SV=1;tr|A0A287BSJ6|A0A287BSJ6_PIG Uncharacterized protein OS=Sus sc	6	3	2	2	0.9	348.24	3152	3.6273	77602000	21079	18736	5022.1	21773	20521	17076	20331.4	18487.3	13918	19213.8	14433.8	16514.3	1.05133	0.734037
A0A287ALI7;F1RHC5;A0A287B3D7;A0A287AKA3	H2AFY	A0A287ALI7;F1RHC5;A0A287B3D7	tr|A0A287ALI7|A0A287ALI7_PIG Core histone macro-H2A OS=Sus scrofa OX=9823 GN=H2AFY PE=1 SV=1;tr|F1RHC5|F1RHC5_PIG Core histone macro-H2A OS=Sus scrofa OX=9823 GN=H2AFY PE=1 SV=2;tr|A0A287B3D7|A0A287B3D7_PIG Histone H2A OS=Sus scrofa OX=9823 GN=H2AFY PE=1 S	4	3	3	3	11.1	39.101	368	12.159	609710000	182110	184910	53960	228700	271840	227870	175651	182455	149542	201819	191203	220375	0.827603	0.0553607
A0A287AM87;I3LC09	TIMM50	A0A287AM87;I3LC09	tr|A0A287AM87|A0A287AM87_PIG Translocase of inner mitochondrial membrane 50 OS=Sus scrofa OX=9823 GN=TIMM50 PE=1 SV=1;tr|I3LC09|I3LC09_PIG Translocase of inner mitochondrial membrane 50 OS=Sus scrofa OX=9823 GN=TIMM50 PE=1 SV=2	2	2	2	2	5.2	39.42	348	2.428	98836000	39519	33710	16837	32427	32519	33431	38117.4	33262.5	46661.2	28615.5	22872.8	32331.3	1.40828	0.0757147
A0A287AMA4;F1SS62	MYH8	A0A287AMA4;F1SS62	tr|A0A287AMA4|A0A287AMA4_PIG Myosin heavy chain 8 OS=Sus scrofa OX=9823 GN=MYH8 PE=3 SV=1;tr|F1SS62|F1SS62_PIG Myosin heavy chain 8 OS=Sus scrofa OX=9823 GN=MYH8 PE=3 SV=3	2	152	13	8	49.6	222.44	1932	48.616	345090000000	5452300	5694600	3192400	6940500	10464000	16982000	5.25893e+06	5.619e+06	8.84726e+06	6.12472e+06	7.36003e+06	1.64234e+07	0.659526	0.379797
A0A287AMM6;A0A287A2N6;I3LSM7;REV__I3LEX7	IMMT	A0A287AMM6;A0A287A2N6;I3LSM7	tr|A0A287AMM6|A0A287AMM6_PIG MICOS complex subunit MIC60 OS=Sus scrofa OX=9823 GN=IMMT PE=1 SV=1;tr|A0A287A2N6|A0A287A2N6_PIG MICOS complex subunit MIC60 OS=Sus scrofa OX=9823 GN=IMMT PE=1 SV=1;tr|I3LSM7|I3LSM7_PIG MICOS complex subunit MIC60 OS=Sus scrofa	4	28	28	28	32	82.67	746	276.76	21273000000	3868900	3544400	1340500	3924700	4640400	2501900	3.73169e+06	3.49735e+06	3.715e+06	3.46339e+06	3.2639e+06	2.4196e+06	1.19647	0.142462
A0A287AMT2;F1SPT5;A0A287AWV5;A0A287AJ64;A0A286ZTY3;A0A286ZM22;A0A287A858;Q95J99	LAMB2	A0A287AMT2;F1SPT5;A0A287AWV5;A0A287AJ64;A0A286ZTY3;A0A286ZM22;A0A287A858	tr|A0A287AMT2|A0A287AMT2_PIG Laminin subunit beta 2 OS=Sus scrofa OX=9823 GN=LAMB2 PE=1 SV=1;tr|F1SPT5|F1SPT5_PIG Laminin subunit beta 2 OS=Sus scrofa OX=9823 GN=LAMB2 PE=1 SV=3;tr|A0A287AWV5|A0A287AWV5_PIG Laminin subunit beta 2 OS=Sus scrofa OX=9823 GN=L	8	23	23	23	19	178.9	1646	180.77	4035700000	769780	775040	586370	901050	1002900	996060	742480	764751	1.62504e+06	795141	705406	963296	1.27129	0.499205
A0A287AMX6;A0A286ZMD2;A0A287ASA7;F1S4R2;A0A287AWD2	ATL2	A0A287AMX6;A0A286ZMD2;A0A287ASA7;F1S4R2;A0A287AWD2	tr|A0A287AMX6|A0A287AMX6_PIG Atlastin GTPase 2 OS=Sus scrofa OX=9823 GN=ATL2 PE=1 SV=1;tr|A0A286ZMD2|A0A286ZMD2_PIG Atlastin GTPase 2 OS=Sus scrofa OX=9823 GN=ATL2 PE=1 SV=1;tr|A0A287ASA7|A0A287ASA7_PIG Atlastin GTPase 2 OS=Sus scrofa OX=9823 GN=ATL2 PE=1	5	4	4	4	8.3	62.522	552	94.033	1247600000	231740	246510	89338	259220	295120	272680	223521	243237	247587	228751	207578	263711	1.02044	0.803768
A0A287AN12;P80272;A0A2C9F375;A0A287AAI3	HMGN2	A0A287AN12;P80272;A0A2C9F375;A0A287AAI3	tr|A0A287AN12|A0A287AN12_PIG Non-histone chromosomal protein HMG-17 OS=Sus scrofa OX=9823 GN=HMGN2 PE=1 SV=1;sp|P80272|HMGN2_PIG Non-histone chromosomal protein HMG-17 OS=Sus scrofa OX=9823 GN=HMGN2 PE=1 SV=2;tr|A0A2C9F375|A0A2C9F375_PIG Non-histone chromo	4	1	1	1	19.2	7.5873	73	2.5383	55912000	70985	67316	9745.9	75577	77998	94476	68467.5	66422.3	27009.3	66693.7	54861.2	91368.3	0.760364	0.380039
A0A287AN33;A0A287AD38;Q8MKF3;Q8MKF2;Q8MIA1	TPM2	A0A287AN33;A0A287AD38;Q8MKF3	tr|A0A287AN33|A0A287AN33_PIG Tropomyosin beta chain OS=Sus scrofa OX=9823 GN=TPM2 PE=1 SV=1;tr|A0A287AD38|A0A287AD38_PIG Tropomyosin beta chain OS=Sus scrofa OX=9823 GN=TPM2 PE=1 SV=1;tr|Q8MKF3|Q8MKF3_PIG Beta-tropomyosin (Fragment) OS=Sus scrofa OX=9823 G	5	62	62	10	90.8	32.836	284	323.31	4264500000000	48517000	46243000	11127000	48619000	55354000	44642000	4.67963e+07	4.56291e+07	3.08368e+07	4.29043e+07	3.89342e+07	4.31736e+07	0.986003	0.917916
A0A287AN76;A0A0B8RT73;F1RFX9;O97522;Q95278	SLC25A11	A0A287AN76;A0A0B8RT73;F1RFX9	tr|A0A287AN76|A0A287AN76_PIG Solute carrier family 25 member 11 OS=Sus scrofa OX=9823 GN=SLC25A11 PE=1 SV=1;tr|A0A0B8RT73|A0A0B8RT73_PIG Mitochondrial 2-oxoglutarate/malate carrier protein OS=Sus scrofa domesticus OX=9825 GN=SLC25A11 PE=3 SV=1;tr|F1RFX9|F1	5	9	9	9	28	34.106	314	217.51	3898200000	845100	814100	222920	1073900	1018900	714080	815128	803292	617789	947674	716660	690591	0.949588	0.722207
A0A287ANE3;A0A287BKL4;G8FUN4	MYOM3	A0A287ANE3;A0A287BKL4	tr|A0A287ANE3|A0A287ANE3_PIG Myomesin 3 OS=Sus scrofa OX=9823 GN=MYOM3 PE=4 SV=1;tr|A0A287BKL4|A0A287BKL4_PIG Myomesin 3 OS=Sus scrofa OX=9823 GN=MYOM3 PE=4 SV=1	3	36	36	36	30.6	164.95	1464	323.31	29674000000	4452700	4085400	1298400	5068700	2650700	2859800	4.29478e+06	4.03116e+06	3.59832e+06	4.47293e+06	1.86441e+06	2.76573e+06	1.30992	0.300446
A0A287ANL7;A0A287BDW2;A0A287A0Y0;A0A287BAZ3;A0A287AVR1;A0A287A1W8;F1STL6;A0A287BFQ7;A0A287A0X7	EPB41	A0A287ANL7;A0A287BDW2;A0A287A0Y0;A0A287BAZ3;A0A287AVR1;A0A287A1W8;F1STL6;A0A287BFQ7;A0A287A0X7	tr|A0A287ANL7|A0A287ANL7_PIG Erythrocyte membrane protein band 4.1 OS=Sus scrofa OX=9823 GN=EPB41 PE=1 SV=1;tr|A0A287BDW2|A0A287BDW2_PIG Erythrocyte membrane protein band 4.1 OS=Sus scrofa OX=9823 GN=EPB41 PE=1 SV=1;tr|A0A287A0Y0|A0A287A0Y0_PIG Erythrocyte	9	4	4	4	6.2	71.316	633	31.341	285680000	181970	168410	40142	165670	212440	177990	175516	166174	111248	146197	149423	172135	0.968322	0.830695
A0A287ANM8;I3LJ05	C13H21orf33	A0A287ANM8;I3LJ05	tr|A0A287ANM8|A0A287ANM8_PIG Uncharacterized protein OS=Sus scrofa OX=9823 GN=C13H21orf33 PE=1 SV=1;tr|I3LJ05|I3LJ05_PIG Uncharacterized protein OS=Sus scrofa OX=9823 GN=C13H21orf33 PE=1 SV=2	2	9	9	9	33.2	28.826	274	29.084	9928400000	794310	730390	415870	810690	574090	551600	766140	720693	1.15252e+06	715402	403796	533456	1.59704	0.115587
A0A287ANN7;I3LT08;A0A287BF97;F1SEV8	EEF1D	A0A287ANN7;I3LT08;A0A287BF97;F1SEV8	tr|A0A287ANN7|A0A287ANN7_PIG Eukaryotic translation elongation factor 1 delta OS=Sus scrofa OX=9823 GN=EEF1D PE=1 SV=1;tr|I3LT08|I3LT08_PIG Eukaryotic translation elongation factor 1 delta OS=Sus scrofa OX=9823 GN=EEF1D PE=1 SV=2;tr|A0A287BF97|A0A287BF97_P	4	9	9	8	37.9	31.032	280	79.62	2420100000	386810	376970	141250	451800	579910	290450	373092	371965	391453	398696	407889	280896	1.04509	0.71297
A0A287ANZ8;A0A1V0CLY1;B9ZSM8	THY1	A0A287ANZ8;A0A1V0CLY1;B9ZSM8	tr|A0A287ANZ8|A0A287ANZ8_PIG Thy-1 membrane glycoprotein precursor OS=Sus scrofa OX=9823 GN=THY1 PE=1 SV=1;tr|A0A1V0CLY1|A0A1V0CLY1_PIG Membrane glycoprotein (Fragment) OS=Sus scrofa OX=9823 GN=thy-1 PE=2 SV=1;tr|B9ZSM8|B9ZSM8_PIG CD90 protein OS=Sus scrof	3	1	1	1	9.1	17.2	154	5.3054	194170000	19521	16685	5290.1	26903	38222	16646	18828.7	16463.5	14660.7	23740.8	26884.1	16098.5	0.748657	0.177723
A0A287AP66;A0A0B8RZ72;Q6QAS5;A0A287AJH8;A0A288CG20;A0A287BPY4;A0A286ZV26;I3LBH4	RPL12	A0A287AP66;A0A0B8RZ72;Q6QAS5;A0A287AJH8	tr|A0A287AP66|A0A287AP66_PIG Uncharacterized protein OS=Sus scrofa OX=9823 GN=RPL12 PE=1 SV=1;tr|A0A0B8RZ72|A0A0B8RZ72_PIG Ribosomal protein L12 OS=Sus scrofa domesticus OX=9825 GN=RPL12 PE=3 SV=1;tr|Q6QAS5|Q6QAS5_PIG 60S ribosomal protein L12 (Fragment) O	8	5	5	5	45.5	17.818	165	59.198	1384300000	545950	563760	158520	583640	784420	557430	526588	556276	439314	515039	551735	539094	0.947885	0.489672
A0A287AP85;A0A287BKR6;F1RQF6	CLINT1	A0A287AP85;A0A287BKR6;F1RQF6	tr|A0A287AP85|A0A287AP85_PIG Clathrin interactor 1 OS=Sus scrofa OX=9823 GN=CLINT1 PE=1 SV=1;tr|A0A287BKR6|A0A287BKR6_PIG Clathrin interactor 1 OS=Sus scrofa OX=9823 GN=CLINT1 PE=1 SV=1;tr|F1RQF6|F1RQF6_PIG Clathrin interactor 1 OS=Sus scrofa OX=9823 GN=CL	3	2	2	2	5.3	66.818	609	7.3541	241390000	88372	87074	19819	110620	133560	81982	85237.9	85918	54925.4	97617.8	93941.6	79285.3	0.834726	0.269592
A0A287APA1;A0A287ACQ7;A0A287ABB8;A0A286ZTN4;A0A287ASV4;A0A287ARJ3;A0A286ZJW6	NIPSNAP2	A0A287APA1;A0A287ACQ7;A0A287ABB8;A0A286ZTN4	tr|A0A287APA1|A0A287APA1_PIG Nipsnap homolog 2 OS=Sus scrofa OX=9823 GN=NIPSNAP2 PE=1 SV=1;tr|A0A287ACQ7|A0A287ACQ7_PIG Nipsnap homolog 2 OS=Sus scrofa OX=9823 GN=NIPSNAP2 PE=1 SV=1;tr|A0A287ABB8|A0A287ABB8_PIG Nipsnap homolog 2 OS=Sus scrofa OX=9823 GN=NI	7	7	7	7	17.2	31.341	268	38.418	6482700000	1324900	1268300	335420	1712500	1761500	913810	1.27791e+06	1.25146e+06	929566	1.51121e+06	1.23898e+06	883751	0.951842	0.798106
A0A287APJ0	NUDCD2	A0A287APJ0	tr|A0A287APJ0|A0A287APJ0_PIG NudC domain containing 2 OS=Sus scrofa OX=9823 GN=NUDCD2 PE=1 SV=1	1	2	2	2	13.4	17.646	157	20.512	565780000	168110	177520	116740	215550	285690	245840	162148	175163	323527	190214	200945	237753	1.05076	0.85264
A0A287APM4;F1SGI7;A0A287ATD0	KRT75	A0A287APM4;F1SGI7;A0A287ATD0	tr|A0A287APM4|A0A287APM4_PIG Keratin 75 OS=Sus scrofa OX=9823 GN=KRT75 PE=1 SV=1;tr|F1SGI7|F1SGI7_PIG Keratin 75 OS=Sus scrofa OX=9823 GN=KRT75 PE=1 SV=3;tr|A0A287ATD0|A0A287ATD0_PIG Keratin 75 OS=Sus scrofa OX=9823 GN=KRT75 PE=1 SV=1	3	2	1	1	3.6	57.426	528	4.462	361150000	158780	126270	57735	251460	354790	176960	153149	124594	160004	221904	249547	171139	0.681222	0.0547086
A0A287APZ8;A0A287A4Z2;Q95JF1;P28768;A0A287A8A8	SOD2	A0A287APZ8;A0A287A4Z2;Q95JF1;P28768;A0A287A8A8	tr|A0A287APZ8|A0A287APZ8_PIG Superoxide dismutase OS=Sus scrofa OX=9823 GN=SOD2 PE=1 SV=1;tr|A0A287A4Z2|A0A287A4Z2_PIG Superoxide dismutase OS=Sus scrofa OX=9823 GN=SOD2 PE=1 SV=1;tr|Q95JF1|Q95JF1_PIG Superoxide dismutase (Fragment) OS=Sus scrofa OX=9823 G	5	5	5	5	22.3	22.047	197	30.663	1552200000	424020	443480	175420	646980	895970	372680	408982	437592	486150	570934	630195	360421	0.853462	0.419744
A0A287AQ25;P43368;F1SI23;A0A287BSN0;F1SI20;Q2EF34;Q9XSJ2;O62687;Q6UVK3	CAPN3	A0A287AQ25;P43368;F1SI23;A0A287BSN0	tr|A0A287AQ25|A0A287AQ25_PIG Calpain-3 OS=Sus scrofa OX=9823 GN=CAPN3 PE=3 SV=1;sp|P43368|CAN3_PIG Calpain-3 OS=Sus scrofa OX=9823 GN=CAPN3 PE=2 SV=2;tr|F1SI23|F1SI23_PIG Calpain-3 OS=Sus scrofa OX=9823 GN=CAPN3 PE=3 SV=3;tr|A0A287BSN0|A0A287BSN0_PIG Calpa	9	19	19	19	27	94.602	822	271	13312000000	2039800	1973300	673620	1781500	3289500	2298700	1.96746e+06	1.9471e+06	1.86684e+06	1.5721e+06	2.31372e+06	2.22309e+06	0.946387	0.667159
A0A287AQ45;A0A287BKY4;A0A287B210;A0A287BAB3;A0A287BF37;A0A287AH00;A0A287A5Q8;A0A286ZZ43;A0A287BPG5;A0A287BMR8;A0A287B1M5;A0A286ZK97;A0A286ZML3;A0A286ZXD4;A0A287AZM7;A0A287B0L7;A0A287BAG6;A0A286ZYG0;A0A287ADJ4;A0A287BK39;A0A287A5R9;A0A287A8T9;A0A286ZVT2;A0A287A8Y9;A0A286ZXZ6;A0A287BGR0;A0A287BAU7;A0A287ACY6;A0A287B6S2;A0A287A8V0;A0A287ACB0;A0A287ARD6;A0A287B736	0	A0A287AQ45;A0A287BKY4;A0A287B210;A0A287BAB3;A0A287BF37;A0A287AH00;A0A287A5Q8;A0A286ZZ43;A0A287BPG5;A0A287BMR8;A0A287B1M5;A0A286ZK97;A0A286ZML3;A0A286ZXD4;A0A287AZM7;A0A287B0L7;A0A287BAG6;A0A286ZYG0;A0A287ADJ4;A0A287BK39;A0A287A5R9;A0A287A8T9;A0A286ZVT2;A0A287A8Y9;A0A286ZXZ6;A0A287BGR0;A0A287BAU7;A0A287ACY6;A0A287B6S2;A0A287A8V0;A0A287ACB0;A0A287ARD6;A0A287B736	tr|A0A287AQ45|A0A287AQ45_PIG Uncharacterized protein OS=Sus scrofa OX=9823 PE=4 SV=1;tr|A0A287BKY4|A0A287BKY4_PIG Uncharacterized protein OS=Sus scrofa OX=9823 PE=4 SV=1;tr|A0A287B210|A0A287B210_PIG Uncharacterized protein OS=Sus scrofa OX=9823 PE=4 SV=1;t	33	4	1	0	37.7	11.533	106	13.806	246780000	329330	304270	42992	231300	150920	180750	317650	300231	119146	204113	106152	174804	1.51942	0.29516
A0A287AQ80;A0A287A1V2;A0A287BRL7;A0A287ALU0;A0A287B5L2;F1RP22	PCCA	A0A287AQ80;A0A287A1V2;A0A287BRL7;A0A287ALU0;A0A287B5L2;F1RP22	tr|A0A287AQ80|A0A287AQ80_PIG Propionyl-CoA carboxylase alpha subunit OS=Sus scrofa OX=9823 GN=PCCA PE=1 SV=1;tr|A0A287A1V2|A0A287A1V2_PIG Propionyl-CoA carboxylase alpha subunit OS=Sus scrofa OX=9823 GN=PCCA PE=1 SV=1;tr|A0A287BRL7|A0A287BRL7_PIG Propionyl	6	8	8	8	13	75.148	683	38.791	977340000	798580	739360	328290	852750	1093700	726580	770258	729544	909807	752518	769272	702680	1.08323	0.348251
A0A287AQF9;A0A287A2L7;F1SL03	ABI3BP	A0A287AQF9;A0A287A2L7;F1SL03	tr|A0A287AQF9|A0A287AQF9_PIG ABI family member 3 binding protein OS=Sus scrofa OX=9823 GN=ABI3BP PE=1 SV=1;tr|A0A287A2L7|A0A287A2L7_PIG ABI family member 3 binding protein OS=Sus scrofa OX=9823 GN=ABI3BP PE=1 SV=1;tr|F1SL03|F1SL03_PIG ABI family member 3 b	3	1	1	1	1.1	90.462	822	1.6852	77243000	20007	19101	8293	24502	21752	29653	19297.4	18847.4	22982.8	21622	15299.6	28677.6	0.931834	0.733354
A0A287AQG4;A0A287B5C7	SYNCRIP	A0A287AQG4;A0A287B5C7	tr|A0A287AQG4|A0A287AQG4_PIG Synaptotagmin binding cytoplasmic RNA interacting protein OS=Sus scrofa OX=9823 GN=SYNCRIP PE=1 SV=1;tr|A0A287B5C7|A0A287B5C7_PIG Synaptotagmin binding cytoplasmic RNA interacting protein OS=Sus scrofa OX=9823 GN=SYNCRIP PE=1 S	2	9	9	1	18.7	62.656	562	37.099	1963100000	393930	387950	155050	475980	573410	388210	379959	382800	429698	420034	403317	375440	0.994716	0.923727
A0A287AQM4;A0A287ATH2;F1S2R7	EIF2B2	A0A287AQM4;A0A287ATH2;F1S2R7	tr|A0A287AQM4|A0A287AQM4_PIG Eukaryotic translation initiation factor 2B subunit beta OS=Sus scrofa OX=9823 GN=EIF2B2 PE=1 SV=1;tr|A0A287ATH2|A0A287ATH2_PIG Eukaryotic translation initiation factor 2B subunit beta OS=Sus scrofa OX=9823 GN=EIF2B2 PE=1 SV=1;	3	2	2	2	9.2	31.013	273	2.3747	115240000	77427	76261	16603	84168	104150	71274	74681	75248.6	46012.7	74274.9	73255.6	68929.5	0.905212	0.523296
A0A287AQS4;F1RIE0	MESD	A0A287AQS4;F1RIE0	tr|A0A287AQS4|A0A287AQS4_PIG Mesoderm development LRP chaperone OS=Sus scrofa OX=9823 GN=MESD PE=1 SV=1;tr|F1RIE0|F1RIE0_PIG Mesoderm development LRP chaperone OS=Sus scrofa OX=9823 GN=MESD PE=1 SV=1	2	1	1	1	4.3	23.107	208	4.2644	33074000	34947	30265	12216	30771	40468	28460	33707.6	29863.2	33854.8	27154.2	28463.8	27523.8	1.1718	0.0250848
A0A287AR42	FAM192A	A0A287AR42	tr|A0A287AR42|A0A287AR42_PIG Family with sequence similarity 192 member A OS=Sus scrofa OX=9823 GN=FAM192A PE=4 SV=1	1	1	1	1	5.9	28.675	254	7.0227	64195000	12806	13832	11411	19064	19998	14087	12351.8	13648.4	31623.9	16823.2	14065.9	13623.6	1.29455	0.52599
A0A287ARA7;A0A0B8RVS2;F1SNC6;A0A287AH75;A0A287BRS0	ECPAS	A0A287ARA7;A0A0B8RVS2;F1SNC6;A0A287AH75;A0A287BRS0	tr|A0A287ARA7|A0A287ARA7_PIG Ecm29 proteasome adaptor and scaffold OS=Sus scrofa OX=9823 GN=ECPAS PE=1 SV=1;tr|A0A0B8RVS2|A0A0B8RVS2_PIG Proteasome-associated protein ECM29-like protein OS=Sus scrofa domesticus OX=9825 GN=KIAA0368 PE=4 SV=1;tr|F1SNC6|F1SNC	5	8	8	8	5	204.12	1849	32.813	770630000	476490	467110	142880	594190	587230	453460	459591	460909	395971	524349	413038	438544	0.956785	0.645502
A0A287ARJ8;A0A287AVA9;F1SCC6;REV__I3LR88;REV__A0A287AI09;REV__A0A287A0T1;REV__A0A286ZKS1;REV__A0A287BPH6;REV__A0A287A1Q6;REV__A0A287AFH8;REV__A0A286ZVE6;REV__A0A287AZD3	LOC100153899	A0A287ARJ8	tr|A0A287ARJ8|A0A287ARJ8_PIG Uncharacterized protein OS=Sus scrofa OX=9823 GN=LOC100153899 PE=1 SV=1	12	7	2	2	18.4	46.926	423	3.7161	228120000	167980	165330	61099	237970	307490	166510	162023	163135	169327	209999	216278	161033	0.841948	0.153744
A0A287ARJ9;A0A287A3H0;F1RGX3;A0A287BFU2;A0A287AC67;F1SR21;A0A287AIC6	LUC7L2	A0A287ARJ9;A0A287A3H0;F1RGX3;A0A287BFU2;A0A287AC67;F1SR21;A0A287AIC6	tr|A0A287ARJ9|A0A287ARJ9_PIG LUC7 like 2, pre-mRNA splicing factor OS=Sus scrofa OX=9823 GN=LUC7L2 PE=1 SV=1;tr|A0A287A3H0|A0A287A3H0_PIG LUC7 like 2, pre-mRNA splicing factor OS=Sus scrofa OX=9823 GN=LUC7L2 PE=1 SV=1;tr|F1RGX3|F1RGX3_PIG LUC7 like OS=Sus	7	3	3	3	8.8	38.394	328	4.8003	137820000	132520	132070	65785	164510	198280	136180	127820	130317	182313	145174	139464	131701	1.05792	0.681377
A0A287ARU4;A0A287AGI9;A0A286ZL13	SKP1	A0A287ARU4	tr|A0A287ARU4|A0A287ARU4_PIG Uncharacterized protein OS=Sus scrofa OX=9823 GN=SKP1 PE=3 SV=1	3	6	6	6	42.3	18.658	163	38.472	1690700000	285320	277040	138500	322450	414030	281100	275201	273362	383832	284549	291215	271854	1.10002	0.487129
A0A287ARU5;A0A287BQ93;A0A287B826;Q4PS87	MAPK12	A0A287ARU5;A0A287BQ93;A0A287B826;Q4PS87	tr|A0A287ARU5|A0A287ARU5_PIG Mitogen-activated protein kinase OS=Sus scrofa OX=9823 GN=MAPK12 PE=3 SV=1;tr|A0A287BQ93|A0A287BQ93_PIG Mitogen-activated protein kinase OS=Sus scrofa OX=9823 GN=MAPK12 PE=3 SV=1;tr|A0A287B826|A0A287B826_PIG Mitogen-activated p	4	4	4	4	16.9	41.956	367	24.879	708050000	344120	324130	417860	301060	436350	346740	331916	319827	1.15804e+06	265674	306914	335334	1.99332	0.340599
A0A287ARU7;A0A287A2R9;K7GP62	YWHAE	A0A287ARU7;A0A287A2R9	tr|A0A287ARU7|A0A287ARU7_PIG Tyrosine 3-monooxygenase/tryptophan 5-monooxygenase activation protein epsilon OS=Sus scrofa OX=9823 GN=YWHAE PE=1 SV=1;tr|A0A287A2R9|A0A287A2R9_PIG Tyrosine 3-monooxygenase/tryptophan 5-monooxygenase activation protein epsilon	3	21	21	20	72.9	27.419	240	110.59	92402000000	4814200	4811800	1721700	5754600	7102900	4761600	4.64346e+06	4.74792e+06	4.77143e+06	5.07821e+06	4.99594e+06	4.60497e+06	0.964827	0.318519
A0A287ASF2;A0A287AQN9	C10orf71	A0A287ASF2;A0A287AQN9	tr|A0A287ASF2|A0A287ASF2_PIG Chromosome 10 open reading frame 71 OS=Sus scrofa OX=9823 GN=C10orf71 PE=4 SV=1;tr|A0A287AQN9|A0A287AQN9_PIG Chromosome 10 open reading frame 71 OS=Sus scrofa OX=9823 GN=C10orf71 PE=4 SV=1	2	2	2	2	1.4	146.73	1352	3.2417	88574000	53938	48129	40184	80715	71369	70423	52025.1	47490	111364	71227.8	50198.6	68106.5	1.11263	0.758315
A0A287AT06;A0A287B617;A0A287AAB5	HMGN3	A0A287AT06;A0A287B617;A0A287AAB5	tr|A0A287AT06|A0A287AT06_PIG High mobility group nucleosome-binding domain-containing protein 3 OS=Sus scrofa OX=9823 GN=HMGN3 PE=4 SV=1;tr|A0A287B617|A0A287B617_PIG High mobility group nucleosome-binding domain-containing protein 3 OS=Sus scrofa OX=9823 G	3	2	2	2	16.7	12.197	114	2.3827	430300000	89947	85639	49776	87742	106580	91091	86757	84502.1	137947	77428.8	74964.8	88094.7	1.28574	0.270083
A0A287AT18;A0A287BRR7;F1SBA5	PSMA7	A0A287AT18;A0A287BRR7	tr|A0A287AT18|A0A287AT18_PIG Proteasome subunit alpha type OS=Sus scrofa OX=9823 GN=PSMA7 PE=1 SV=1;tr|A0A287BRR7|A0A287BRR7_PIG Proteasome subunit alpha type OS=Sus scrofa OX=9823 GN=PSMA7 PE=1 SV=1	3	7	7	7	24.6	27.867	248	10.544	3886800000	397230	392160	265570	453780	499210	380050	383142	386954	735988	400443	351128	367549	1.34578	0.335325
A0A287AT40;A0A287A456;C3RZ98;A0A287A026;A0A287AKT7	PRMT5	A0A287AT40;A0A287A456;C3RZ98;A0A287A026;A0A287AKT7	tr|A0A287AT40|A0A287AT40_PIG Protein arginine N-methyltransferase 5 OS=Sus scrofa OX=9823 GN=PRMT5 PE=1 SV=1;tr|A0A287A456|A0A287A456_PIG Protein arginine N-methyltransferase 5 OS=Sus scrofa OX=9823 GN=PRMT5 PE=1 SV=1;tr|C3RZ98|C3RZ98_PIG Protein arginine	5	6	6	6	13.3	68.487	595	78.232	334740000	170540	186520	38623	218830	258730	169750	164492	184044	107038	193109	181982	164166	0.844817	0.320159
A0A287AT48	LOC100153899	A0A287AT48	tr|A0A287AT48|A0A287AT48_PIG Uncharacterized protein OS=Sus scrofa OX=9823 GN=LOC100153899 PE=1 SV=1	1	10	1	0	20.8	46.976	423	80.41	3470300000	243590	250110	84456	463320	487450	246740	234951	246790	234057	408862	342856	238624	0.722779	0.139527
A0A287ATD3;A0A0B8RSP3	KPNA4	A0A287ATD3;A0A0B8RSP3	tr|A0A287ATD3|A0A287ATD3_PIG Importin subunit alpha OS=Sus scrofa OX=9823 GN=KPNA4 PE=1 SV=1;tr|A0A0B8RSP3|A0A0B8RSP3_PIG Importin subunit alpha OS=Sus scrofa domesticus OX=9825 GN=KPNA4 PE=3 SV=1	2	5	5	3	14.2	57.873	521	105.09	2424700000	259940	240190	57052	253750	317600	218660	250721	237001	158111	223924	223389	211467	0.980346	0.88943
A0A287ATV4	RAC3	A0A287ATV4	tr|A0A287ATV4|A0A287ATV4_PIG Rac family small GTPase 3 OS=Sus scrofa OX=9823 GN=RAC3 PE=4 SV=1	1	5	1	1	27.1	21.379	192	4.7688	43168000	25260	27131	11553	34132	31321	26280	24364.1	26770.8	32017.4	30120.1	22030.1	25415.6	1.07202	0.598079
A0A287AU94;F1RGR7	KRTCAP2	A0A287AU94;F1RGR7	tr|A0A287AU94|A0A287AU94_PIG Keratinocyte-associated protein 2 OS=Sus scrofa OX=9823 GN=KRTCAP2 PE=1 SV=1;tr|F1RGR7|F1RGR7_PIG Keratinocyte-associated protein 2 OS=Sus scrofa OX=9823 GN=KRTCAP2 PE=1 SV=2	2	1	1	1	13.1	14.134	130	2.9691	40436000	28483	32136	7932.6	45333	45580	30634	27472.8	31709.4	21984	40004.6	32059.5	29626.3	0.79817	0.179684
A0A287AUA9;F1S5J3;A0A287B9A5;A0A287AMK9;Q3Y5G4;A0A287A005;A0A287AIB0;A0A287BDQ4;Q1HL05	NRAP	A0A287AUA9;F1S5J3;A0A287B9A5;A0A287AMK9;Q3Y5G4;A0A287A005;A0A287AIB0;A0A287BDQ4	tr|A0A287AUA9|A0A287AUA9_PIG Nebulin-related-anchoring protein OS=Sus scrofa OX=9823 GN=NRAP PE=4 SV=1;tr|F1S5J3|F1S5J3_PIG Nebulin-related-anchoring protein OS=Sus scrofa OX=9823 GN=NRAP PE=4 SV=3;tr|A0A287B9A5|A0A287B9A5_PIG Nebulin-related-anchoring pro	9	48	47	47	30	192.15	1692	323.31	20838000000	4556000	4052700	1085700	4107300	3563600	3338500	4.39442e+06	3.9989e+06	3.00886e+06	3.62453e+06	2.50652e+06	3.22868e+06	1.21822	0.265401
A0A287AUL3;A0A286ZS56;A0A287BKR0;A0A287B8E9	CTTN	A0A287AUL3;A0A286ZS56;A0A287BKR0;A0A287B8E9	tr|A0A287AUL3|A0A287AUL3_PIG Cortactin OS=Sus scrofa OX=9823 GN=CTTN PE=1 SV=1;tr|A0A286ZS56|A0A286ZS56_PIG Cortactin OS=Sus scrofa OX=9823 GN=CTTN PE=1 SV=1;tr|A0A287BKR0|A0A287BKR0_PIG Cortactin OS=Sus scrofa OX=9823 GN=CTTN PE=1 SV=1;tr|A0A287B8E9|A0A28	4	10	10	10	20.8	60.156	542	39.718	732960000	315110	296290	108260	349410	467480	311020	303935	292357	300026	308341	328810	300789	0.955624	0.19943
A0A287AUN4	VAMP5	A0A287AUN4	tr|A0A287AUN4|A0A287AUN4_PIG Vesicle associated membrane protein 5 OS=Sus scrofa OX=9823 GN=VAMP5 PE=1 SV=1	1	1	1	1	11.2	12.667	116	19.665	400770000	334230	314000	49266	301110	266240	274310	322376	309831	136533	265718	187264	265287	1.07027	0.809655
A0A287AUQ9;A0A287A3A3;A0A287BE06	AKAP12	A0A287AUQ9;A0A287A3A3;A0A287BE06	tr|A0A287AUQ9|A0A287AUQ9_PIG A-kinase anchoring protein 12 OS=Sus scrofa OX=9823 GN=AKAP12 PE=1 SV=1;tr|A0A287A3A3|A0A287A3A3_PIG A-kinase anchoring protein 12 OS=Sus scrofa OX=9823 GN=AKAP12 PE=1 SV=1;tr|A0A287BE06|A0A287BE06_PIG A-kinase anchoring protei	3	4	4	4	2.9	177.08	1639	14.98	183690000	125200	118650	61615	144180	182380	138880	120760	117075	170757	127233	128280	134312	1.04814	0.738139
A0A287AUW4;A0A286ZNR9	SUB1	A0A287AUW4;A0A286ZNR9	tr|A0A287AUW4|A0A287AUW4_PIG Uncharacterized protein OS=Sus scrofa OX=9823 GN=SUB1 PE=4 SV=1;tr|A0A286ZNR9|A0A286ZNR9_PIG Uncharacterized protein OS=Sus scrofa OX=9823 GN=LOC100512195 PE=4 SV=1	2	2	2	2	15.7	14.395	127	20.445	1138500000	13046	13572	6855.6	14424	17029	11923	12583.3	13391.8	18999.3	12728.6	11977.6	11530.8	1.24112	0.227969
A0A287AUY8	TNNI2	A0A287AUY8	tr|A0A287AUY8|A0A287AUY8_PIG Troponin I, fast skeletal muscle OS=Sus scrofa OX=9823 GN=TNNI2 PE=4 SV=1	1	13	1	1	59	18.833	161	1.6389	172540000	117340	128240	43439	210480	208980	252880	113179	126538	120385	185740	146990	244562	0.623776	0.0647299
A0A287AV31	LOC102160349	A0A287AV31	tr|A0A287AV31|A0A287AV31_PIG Uncharacterized protein OS=Sus scrofa OX=9823 GN=LOC102160349 PE=3 SV=1	1	5	2	2	1.8	211.99	1855	5.1502	164420000000	545550	545830	115420	523000	467690	601530	526202	538584	319869	461527	328958	581744	1.00906	0.969488
A0A287AV76;F2VR55	BAG2	A0A287AV76	tr|A0A287AV76|A0A287AV76_PIG BCL2 associated athanogene 2 OS=Sus scrofa OX=9823 GN=BAG2 PE=1 SV=1	2	4	4	4	16.7	23.644	210	11.764	204020000	133370	138990	173560	192690	284730	105370	128640	137145	480996	170041	200270	101904	1.58144	0.486961
A0A287AVA0	LSM12	A0A287AVA0	tr|A0A287AVA0|A0A287AVA0_PIG LSM12 homolog OS=Sus scrofa OX=9823 GN=LSM12 PE=1 SV=1	1	1	1	1	4.1	21.701	195	1.7213	137680000	116360	111840	42874	108330	120970	117040	112233	110355	118819	95596.9	85086.3	113190	1.16175	0.138883
A0A287AVF1;I3LGS4;F1SQG1	CEP152	A0A287AVF1;I3LGS4;F1SQG1	tr|A0A287AVF1|A0A287AVF1_PIG Centrosomal protein 152 OS=Sus scrofa OX=9823 GN=CEP152 PE=4 SV=1;tr|I3LGS4|I3LGS4_PIG Centrosomal protein 152 OS=Sus scrofa OX=9823 GN=CEP152 PE=4 SV=2;tr|F1SQG1|F1SQG1_PIG Centrosomal protein 152 OS=Sus scrofa OX=9823 GN=CEP1	3	1	1	1	1.1	173.69	1505	-2	251300000	5527.4	6425.5	70006	6887.1	11909	7784.3	5331.37	6340.2	194011	6077.59	8376.39	7528.25	9.35677	0.384261
A0A287AVJ6	TTC1	A0A287AVJ6	tr|A0A287AVJ6|A0A287AVJ6_PIG Uncharacterized protein OS=Sus scrofa OX=9823 GN=TTC1 PE=1 SV=1	1	1	1	1	3.8	33.704	292	2.5057	79941000	36398	39902	14184	48819	55769	37209	35107.1	39372.3	39308.8	43080.8	39226.1	35985.1	0.961927	0.579022
A0A287AVM5	0	A0A287AVM5	tr|A0A287AVM5|A0A287AVM5_PIG Uncharacterized protein OS=Sus scrofa OX=9823 PE=4 SV=1	1	1	1	1	5	27.23	259	3.3501	112070000	30144	28984	14702	29183	42797	35971	29074.9	28599.2	40744.4	25752.8	30102	34787.8	1.08579	0.614411
A0A287AVN3;A0A287BSZ9	DYNC1LI2	A0A287AVN3;A0A287BSZ9	tr|A0A287AVN3|A0A287AVN3_PIG Cytoplasmic dynein 1 light intermediate chain 2 OS=Sus scrofa OX=9823 GN=DYNC1LI2 PE=1 SV=1;tr|A0A287BSZ9|A0A287BSZ9_PIG Cytoplasmic dynein 1 light intermediate chain 2 OS=Sus scrofa OX=9823 GN=DYNC1LI2 PE=1 SV=1	2	4	4	4	10.2	53.874	490	46.873	465340000	84057	83992	18028	99985	84309	78730	81075.9	82876.9	49961.9	88232.8	59300.1	76140.3	0.956372	0.822523
A0A287AVN5	CMC1	A0A287AVN5	tr|A0A287AVN5|A0A287AVN5_PIG COX assembly mitochondrial protein OS=Sus scrofa OX=9823 GN=CMC1 PE=3 SV=1	1	1	1	1	9.3	12.555	107	1.8461	48148000	84814	85198	14453	94000	97366	71749	81806	84066.9	40054.3	82951.3	68484	69388.9	0.93254	0.758069
A0A287AVQ1;F4ZS18;F1RX16;A0A287BG53;A0A1B2TT47;I3LDV0;D3UD05;Q8HZ78;Q6GWX0;F1SLL4	DDX3X	A0A287AVQ1;F4ZS18;F1RX16;A0A287BG53;A0A1B2TT47;I3LDV0	tr|A0A287AVQ1|A0A287AVQ1_PIG ATP-dependent RNA helicase DDX3X OS=Sus scrofa OX=9823 GN=DDX3X PE=1 SV=1;tr|F4ZS18|F4ZS18_PIG X-linked DEAD (Asp-Glu-Ala-Asp) box polypeptide 3 OS=Sus scrofa OX=9823 GN=DDX3X PE=2 SV=1;tr|F1RX16|F1RX16_PIG ATP-dependent RNA he	10	8	8	8	13.7	72.946	659	34.553	983560000	527060	526450	213920	611290	671460	711370	508368	519461	592847	539439	472283	687970	0.953511	0.722141
A0A287AVR0;A0A0B8RZL4;A0A286ZP85	LOC110260088	A0A287AVR0;A0A0B8RZL4;A0A286ZP85	tr|A0A287AVR0|A0A287AVR0_PIG Eukaryotic translation initiation factor 3 subunit C OS=Sus scrofa OX=9823 GN=LOC110260088 PE=3 SV=1;tr|A0A0B8RZL4|A0A0B8RZL4_PIG Eukaryotic translation initiation factor 3 subunit C OS=Sus scrofa domesticus OX=9825 GN=EIF3C PE	3	4	4	4	5.8	105.62	913	75.26	355400000	52749	49524	24136	47622	54707	54878	50878.2	48866.5	66889.3	42024.5	38479.1	53072.9	1.24748	0.200598
A0A287AVW2	TSFM	A0A287AVW2	tr|A0A287AVW2|A0A287AVW2_PIG Elongation factor Ts, mitochondrial OS=Sus scrofa OX=9823 GN=TSFM PE=1 SV=1	1	4	4	4	10.7	41.811	383	12.071	350720000	161910	155750	57484	192660	190170	142830	156168	153682	159308	170015	133759	138132	1.06167	0.475254
A0A287AW63	CHCHD7	A0A287AW63	tr|A0A287AW63|A0A287AW63_PIG Uncharacterized protein OS=Sus scrofa OX=9823 GN=CHCHD7 PE=1 SV=1	1	1	1	1	22.4	9.7791	85	2.9646	61162000	12819	12820	16104	12190	19951	13597	12364.4	12649.8	44629.8	10757.2	14032.9	13149.7	1.83564	0.381329
A0A287AWH5;I3L9K5	NUCKS1	A0A287AWH5;I3L9K5	tr|A0A287AWH5|A0A287AWH5_PIG Nuclear ubiquitous casein and cyclin-dependent kinase substrate 1 OS=Sus scrofa OX=9823 GN=NUCKS1 PE=1 SV=1;tr|I3L9K5|I3L9K5_PIG Nuclear ubiquitous casein and cyclin-dependent kinase substrate 1 OS=Sus scrofa OX=9823 GN=NUCKS1	2	2	2	2	5.3	23.341	209	2.7222	278220000	23769	25891	10885	26129	40573	28819	22926	25547.3	30166.1	23057.8	28537.7	27871	0.989592	0.924451
A0A287AWI9;I3LII3;A0A287A1E0	EEF2	A0A287AWI9;I3LII3;A0A287A1E0	tr|A0A287AWI9|A0A287AWI9_PIG Eukaryotic translation elongation factor 2 OS=Sus scrofa OX=9823 GN=EEF2 PE=1 SV=1;tr|I3LII3|I3LII3_PIG Eukaryotic translation elongation factor 2 OS=Sus scrofa OX=9823 GN=EEF2 PE=1 SV=2;tr|A0A287A1E0|A0A287A1E0_PIG Eukaryotic	3	25	25	24	29.5	95.353	858	133.56	55634000000	3102200	3089700	1040600	3120100	4857200	2949900	2.99218e+06	3.04868e+06	2.88387e+06	2.75336e+06	3.41639e+06	2.85287e+06	0.98915	0.885134
A0A287AWN6	GET4	A0A287AWN6	tr|A0A287AWN6|A0A287AWN6_PIG Golgi to ER traffic protein 4 OS=Sus scrofa OX=9823 GN=GET4 PE=1 SV=1	1	1	1	1	4.6	36.455	328	6.7549	114450000	16265	12609	34315	13874	15997	13188	15688.2	12441.6	95098.9	12243.3	11251.8	12754.2	3.39949	0.343859
A0A287AWR6;A0A286ZWD9;F1RKE1;A0A286ZQ33;K9IVJ6	MED13L	A0A287AWR6;A0A286ZWD9;F1RKE1;A0A286ZQ33;K9IVJ6	tr|A0A287AWR6|A0A287AWR6_PIG Mediator of RNA polymerase II transcription subunit 13 OS=Sus scrofa OX=9823 GN=MED13L PE=3 SV=1;tr|A0A286ZWD9|A0A286ZWD9_PIG Mediator of RNA polymerase II transcription subunit 13 OS=Sus scrofa OX=9823 GN=MED13L PE=3 SV=1;tr|F	5	1	1	1	0.8	227.59	2075	-2	78692000	46722	31883	10861	54321	22011	26287	45065	31459.7	30099.6	47936.1	15481.8	25422.3	1.20018	0.609834
A0A287AWS3;A0A287AHT3;A0A287A9A6;A0A286ZP46	XPNPEP3	A0A287AWS3;A0A287AHT3;A0A287A9A6;A0A286ZP46	tr|A0A287AWS3|A0A287AWS3_PIG Uncharacterized protein OS=Sus scrofa OX=9823 GN=XPNPEP3 PE=3 SV=1;tr|A0A287AHT3|A0A287AHT3_PIG Uncharacterized protein OS=Sus scrofa OX=9823 GN=XPNPEP3 PE=3 SV=1;tr|A0A287A9A6|A0A287A9A6_PIG Uncharacterized protein OS=Sus scro	4	1	1	1	3.3	48.062	428	-2	496170000	49140	50113	54041	54466	83126	59003	47397.2	49447.7	149767	48064.1	58468.1	57062.2	1.50746	0.460686
A0A287AWV1;A0A287B8J2;A0A287B1I4;A0A286ZRC7;F1SNT8	DCTN1	A0A287AWV1;A0A287B8J2;A0A287B1I4;A0A286ZRC7;F1SNT8	tr|A0A287AWV1|A0A287AWV1_PIG Dynactin subunit 1 OS=Sus scrofa OX=9823 GN=DCTN1 PE=1 SV=1;tr|A0A287B8J2|A0A287B8J2_PIG Dynactin subunit 1 OS=Sus scrofa OX=9823 GN=DCTN1 PE=1 SV=1;tr|A0A287B1I4|A0A287B1I4_PIG Dynactin subunit 1 OS=Sus scrofa OX=9823 GN=DCTN1	5	8	8	8	8.3	121.99	1100	15.039	453910000	261170	272240	220340	340300	365740	329620	251908	268626	610639	300301	257249	318778	1.29081	0.512428
A0A287AX38;I3LRC4	YARS2	A0A287AX38;I3LRC4	tr|A0A287AX38|A0A287AX38_PIG Tyrosine--tRNA ligase OS=Sus scrofa OX=9823 GN=YARS2 PE=1 SV=1;tr|I3LRC4|I3LRC4_PIG Tyrosine--tRNA ligase OS=Sus scrofa OX=9823 GN=YARS2 PE=1 SV=2	2	1	1	1	5	46.856	421	2.701	18753000	12102	11334	4433.3	15008	17206	9753.2	11672.8	11183.5	12286.2	13244	12102.1	9432.38	1.01047	0.922614
A0A287AX77;A0A0B8RZ91;F1SQY0;A0A287AXB7	PPP1R2	A0A287AX77;A0A0B8RZ91	tr|A0A287AX77|A0A287AX77_PIG Uncharacterized protein OS=Sus scrofa OX=9823 GN=PPP1R2 PE=1 SV=1;tr|A0A0B8RZ91|A0A0B8RZ91_PIG Protein phosphatase 1, regulatory (Inhibitor) subunit 2 OS=Sus scrofa domesticus OX=9825 GN=PPP1R2 PE=4 SV=1	4	7	7	7	55.9	22.652	204	241.52	1820600000	351860	381160	167230	380350	506550	431210	339381	376100	463453	335644	356290	417026	1.0631	0.625359
A0A287AX97;F1SSE8;A0A287AFT5;F1SSE7;REV__F1SN87	COL15A1	A0A287AX97;F1SSE8;A0A287AFT5;F1SSE7	tr|A0A287AX97|A0A287AX97_PIG Collagen type XV alpha 1 chain OS=Sus scrofa OX=9823 GN=COL15A1 PE=1 SV=1;tr|F1SSE8|F1SSE8_PIG Collagen type XV alpha 1 chain OS=Sus scrofa OX=9823 GN=COL15A1 PE=1 SV=3;tr|A0A287AFT5|A0A287AFT5_PIG Collagen type XV alpha 1 chai	5	5	5	5	3.2	134.57	1321	8.3498	1122500000	577860	539900	243620	648200	794390	602330	557366	532732	675156	572011	558747	582517	1.03034	0.71675
A0A287AXE8;A0A287ANA6;F1SU87;A0A286ZLA2;A0A287BD52;A0A286ZXI0;A0A287A601	MICU1	A0A287AXE8;A0A287ANA6;F1SU87;A0A286ZLA2;A0A287BD52;A0A286ZXI0;A0A287A601	tr|A0A287AXE8|A0A287AXE8_PIG Calcium uptake protein 1, mitochondrial OS=Sus scrofa OX=9823 GN=MICU1 PE=4 SV=1;tr|A0A287ANA6|A0A287ANA6_PIG Calcium uptake protein 1, mitochondrial OS=Sus scrofa OX=9823 GN=MICU1 PE=4 SV=1;tr|F1SU87|F1SU87_PIG Calcium uptake	7	2	2	2	3.5	48.571	426	1.9441	50683000	34951	31734	9787.1	48526	50535	22771	33711.5	31312.7	27123.5	42822.3	35544.6	22022	0.917907	0.689453
A0A287AXF7;I3LKD2	FAM162A	A0A287AXF7;I3LKD2	tr|A0A287AXF7|A0A287AXF7_PIG Protein FAM162A OS=Sus scrofa OX=9823 GN=FAM162A PE=1 SV=1;tr|I3LKD2|I3LKD2_PIG Protein FAM162A OS=Sus scrofa OX=9823 GN=FAM162A PE=1 SV=1	2	4	4	4	25.9	16.451	143	15.824	1391900000	333290	305970	90341	363150	386420	252670	321470	301908	250367	320466	271795	244359	1.04438	0.707847
A0A287AXH2;I3L6E7	PHOSPHO1	A0A287AXH2;I3L6E7	tr|A0A287AXH2|A0A287AXH2_PIG Uncharacterized protein OS=Sus scrofa OX=9823 PE=4 SV=1;tr|I3L6E7|I3L6E7_PIG Uncharacterized protein OS=Sus scrofa OX=9823 GN=PHOSPHO1 PE=4 SV=2	2	5	5	5	15.5	31.685	284	7.0548	488340000	298290	286890	280720	326470	390960	296680	287711	283081	777973	288097	274988	286921	1.58677	0.3687
A0A287AXK4;A0A287AEC1;A0A287ADN3	MOB1A	A0A287AXK4;A0A287AEC1;A0A287ADN3	tr|A0A287AXK4|A0A287AXK4_PIG MOB kinase activator 1A OS=Sus scrofa OX=9823 GN=MOB1A PE=4 SV=1;tr|A0A287AEC1|A0A287AEC1_PIG Deoxycytidine kinase OS=Sus scrofa OX=9823 GN=DCK PE=4 SV=1;tr|A0A287ADN3|A0A287ADN3_PIG Uncharacterized protein OS=Sus scrofa OX=982	3	2	2	2	11.1	25.079	216	4.0425	129550000	46198	48107	15950	90887	122760	39305	44559.6	47468.3	44203	80204.2	86345.3	38012.1	0.665965	0.209017
A0A287AXP0;A0A287AR05;F1RUE3	ALDH5A1	A0A287AXP0;A0A287AR05;F1RUE3	tr|A0A287AXP0|A0A287AXP0_PIG Succinate-semialdehyde dehydrogenase, mitochondrial OS=Sus scrofa OX=9823 GN=ALDH5A1 PE=1 SV=1;tr|A0A287AR05|A0A287AR05_PIG Succinate-semialdehyde dehydrogenase, mitochondrial OS=Sus scrofa OX=9823 GN=ALDH5A1 PE=1 SV=1;tr|F1RUE	3	5	5	5	11.8	54.059	507	15.473	503700000	248260	241140	70713	292000	321380	164200	239455	237939	195971	257678	226048	158799	1.048	0.767253
A0A287AXQ2	0	A0A287AXQ2	tr|A0A287AXQ2|A0A287AXQ2_PIG Uncharacterized protein OS=Sus scrofa OX=9823 PE=4 SV=1	1	3	2	1	18.7	15.917	150	1.9552	2320000000	207820	217690	78988	236010	210390	289040	200450	214800	218903	208269	147981	279532	0.997436	0.989395
A0A287AXS3	SYPL2	A0A287AXS3	tr|A0A287AXS3|A0A287AXS3_PIG Synaptophysin like 2 OS=Sus scrofa OX=9823 GN=SYPL2 PE=1 SV=1	1	6	6	1	23.9	29.291	264	200.7	34042000000	2715900	2636700	695500	2912500	3313300	3354500	2.61958e+06	2.6017e+06	1.92747e+06	2.57017e+06	2.33046e+06	3.24416e+06	0.877708	0.403737
A0A287AXW6	CCNDBP1	A0A287AXW6	tr|A0A287AXW6|A0A287AXW6_PIG Cyclin D1 binding protein 1 OS=Sus scrofa OX=9823 GN=CCNDBP1 PE=4 SV=1	1	1	1	1	2.5	39.597	357	2.4801	69982000	23753	25295	9334.9	36173	36015	34775	22910.6	24959.2	25870.3	31921.2	25331.7	33631.1	0.811364	0.0996919
A0A287AXY7;F1RGD0	RIC8A	A0A287AXY7;F1RGD0	tr|A0A287AXY7|A0A287AXY7_PIG RIC8 guanine nucleotide exchange factor A OS=Sus scrofa OX=9823 GN=RIC8A PE=4 SV=1;tr|F1RGD0|F1RGD0_PIG RIC8 guanine nucleotide exchange factor A OS=Sus scrofa OX=9823 GN=RIC8A PE=4 SV=1	2	1	1	1	2.2	55.88	498	4.9324	123650000	37382	37583	21022	40893	44490	35975	36056.2	37084.1	58259.3	36086.5	31292.8	34791.7	1.28608	0.257041
A0A287AY28;A0A286ZZL4;F1S087;A0A287B6Q8;A0A286ZTA9	DYNC1I2	A0A287AY28;A0A286ZZL4;F1S087;A0A287B6Q8;A0A286ZTA9	tr|A0A287AY28|A0A287AY28_PIG Cytoplasmic dynein 1 intermediate chain 2 OS=Sus scrofa OX=9823 GN=DYNC1I2 PE=1 SV=1;tr|A0A286ZZL4|A0A286ZZL4_PIG Cytoplasmic dynein 1 intermediate chain 2 OS=Sus scrofa OX=9823 GN=DYNC1I2 PE=1 SV=1;tr|F1S087|F1S087_PIG Cytopla	5	5	5	5	13.3	68.349	611	35.941	520010000	227890	213950	69372	210140	215010	203620	219808	211110	192254	185440	151231	196922	1.16788	0.13454
A0A287AY56;A0A286ZU70;A0A287B8H1;F1ST14	SNX27	A0A287AY56;A0A286ZU70;A0A287B8H1;F1ST14	tr|A0A287AY56|A0A287AY56_PIG Sorting nexin family member 27 OS=Sus scrofa OX=9823 GN=SNX27 PE=1 SV=1;tr|A0A286ZU70|A0A286ZU70_PIG Sorting nexin family member 27 OS=Sus scrofa OX=9823 GN=SNX27 PE=1 SV=1;tr|A0A287B8H1|A0A287B8H1_PIG Sorting nexin family memb	4	1	1	1	2.9	55.38	491	5.8192	95084000	130690	119660	21176	150040	169210	117740	126055	118071	58686.1	132404	119017	113867	0.828969	0.396613
A0A287AYC6;A0A287AU53;I3LLW7;A0A286ZXQ5;A0A287AW91;A0A287BG93	LOC100626015	A0A287AYC6;A0A287AU53;I3LLW7;A0A286ZXQ5;A0A287AW91;A0A287BG93	tr|A0A287AYC6|A0A287AYC6_PIG Uncharacterized protein OS=Sus scrofa OX=9823 GN=LOC100626015 PE=1 SV=1;tr|A0A287AU53|A0A287AU53_PIG Uncharacterized protein OS=Sus scrofa OX=9823 GN=LOC100626015 PE=1 SV=1;tr|I3LLW7|I3LLW7_PIG Uncharacterized protein OS=Sus sc	6	3	3	3	3.4	125.59	1144	12.007	272110000	43121	47154	16268	55647	58403	46473	41591.7	46528	45084.3	49106.3	41078.7	44944.3	0.985752	0.82645
A0A287AYH4;A0A287A6I6;I3LFE8;A0A287BKH7	PPA2	A0A287AYH4;A0A287A6I6;I3LFE8;A0A287BKH7	tr|A0A287AYH4|A0A287AYH4_PIG Pyrophosphatase (inorganic) 2 OS=Sus scrofa OX=9823 GN=PPA2 PE=1 SV=1;tr|A0A287A6I6|A0A287A6I6_PIG Pyrophosphatase (inorganic) 2 OS=Sus scrofa OX=9823 GN=PPA2 PE=1 SV=1;tr|I3LFE8|I3LFE8_PIG Pyrophosphatase (inorganic) 2 OS=Sus	4	2	2	2	9.7	33.079	288	14.018	43052000	10475	9414.5	1489.9	16035	11738	8370.4	10103.5	9289.51	4129.04	14150.3	8256.12	8095.07	0.771178	0.442548
A0A287AYJ0;F1RLZ7	DPYSL3	A0A287AYJ0;F1RLZ7	tr|A0A287AYJ0|A0A287AYJ0_PIG Dihydropyrimidinase like 3 OS=Sus scrofa OX=9823 GN=DPYSL3 PE=1 SV=1;tr|F1RLZ7|F1RLZ7_PIG Dihydropyrimidinase like 3 OS=Sus scrofa OX=9823 GN=DPYSL3 PE=1 SV=3	2	4	3	3	10.3	57.77	534	5.3739	139550000	93058	97367	36875	111210	111920	108840	89757.7	96074.4	102194	98138.4	78720.8	105260	1.02094	0.832159
A0A287AYJ9;A0A287B5G8;A0A286ZNE6;A0A287BFR4;REV__I3LSJ0;REV__D7RA20;REV__F1SM42;REV__D7RA19;REV__A0A287A5J3;A0A287B9E8;A0A287AHR6;F1RVG6	NEB	A0A287AYJ9;A0A287B5G8	tr|A0A287AYJ9|A0A287AYJ9_PIG Nebulin OS=Sus scrofa OX=9823 GN=NEB PE=1 SV=1;tr|A0A287B5G8|A0A287B5G8_PIG Nebulin OS=Sus scrofa OX=9823 GN=NEB PE=1 SV=1	12	237	7	0	67.8	332.94	2864	24.891	21151000000	1379500	1353600	342880	1413100	1092900	906970	1.33058e+06	1.33563e+06	950241	1.247e+06	768709	877136	1.25013	0.279542
A0A287AYR8;A0A286ZWE6	0	A0A287AYR8;A0A286ZWE6	tr|A0A287AYR8|A0A287AYR8_PIG Uncharacterized protein OS=Sus scrofa OX=9823 PE=1 SV=1;tr|A0A286ZWE6|A0A286ZWE6_PIG Uncharacterized protein OS=Sus scrofa OX=9823 PE=1 SV=1	2	13	13	13	45.3	30.857	278	99.322	24093000000	1350200	1379200	483020	1710100	1644500	1421900	1.30231e+06	1.36089e+06	1.33862e+06	1.5091e+06	1.15669e+06	1.37513e+06	0.990327	0.906443
A0A287AYT7;F2Z5S3;I3LD13;I3LB49;A0A287B8U8;F2Z5D0	SEC61A1	A0A287AYT7;F2Z5S3;I3LD13;I3LB49;A0A287B8U8;F2Z5D0	tr|A0A287AYT7|A0A287AYT7_PIG Protein transport protein Sec61 subunit alpha OS=Sus scrofa OX=9823 GN=SEC61A1 PE=1 SV=1;tr|F2Z5S3|F2Z5S3_PIG Protein transport protein Sec61 subunit alpha OS=Sus scrofa OX=9823 GN=SEC61A1 PE=1 SV=2;tr|I3LD13|I3LD13_PIG Protein	6	2	2	2	5.1	43.624	396	3.2966	110360000	42113	40729	8943.3	41868	46707	45738	40619.5	40188.3	24785	36946.9	32852.1	44233.5	0.925988	0.67259
A0A287AYY7	LRRC47	A0A287AYY7	tr|A0A287AYY7|A0A287AYY7_PIG Leucine rich repeat containing 47 OS=Sus scrofa OX=9823 GN=LRRC47 PE=1 SV=1	1	4	4	4	8.7	63.95	583	6.5014	1000600000	42199	40661	27779	55599	69758	45525	40702.4	40121.2	76985.3	49063.9	49065.5	44027.5	1.1101	0.693428
A0A287AYY9;F1RHC3	NAPG	A0A287AYY9;F1RHC3	tr|A0A287AYY9|A0A287AYY9_PIG NSF attachment protein gamma OS=Sus scrofa OX=9823 GN=NAPG PE=1 SV=1;tr|F1RHC3|F1RHC3_PIG Tetratricopeptide repeat domain 9B OS=Sus scrofa OX=9823 GN=TTC9B PE=4 SV=2	2	2	2	2	5.1	34.858	314	2.3159	131190000	55895	57194	16763	72482	83076	54139	53912.7	56434.7	46456.1	63962.5	58432.9	52358.2	0.897284	0.253943
A0A287AZ05	CAVIN4	A0A287AZ05	tr|A0A287AZ05|A0A287AZ05_PIG Caveolae associated protein 4 OS=Sus scrofa OX=9823 GN=CAVIN4 PE=1 SV=1	1	14	14	14	42	41.358	362	51.225	15859000000	999310	996130	713700	1282400	1959900	954560	963869	982906	1.97791e+06	1.13167e+06	1.37853e+06	923161	1.14311	0.672602
A0A287AZ37;A0A287AHL4;A0A287AGU7;A0A287A6Y9;A0A287A0J1	LOC100624785	A0A287AZ37;A0A287AHL4;A0A287AGU7;A0A287A6Y9;A0A287A0J1	tr|A0A287AZ37|A0A287AZ37_PIG Tubulin beta chain OS=Sus scrofa OX=9823 GN=LOC100624785 PE=1 SV=1;tr|A0A287AHL4|A0A287AHL4_PIG Tubulin beta chain OS=Sus scrofa OX=9823 GN=LOC100624785 PE=1 SV=1;tr|A0A287AGU7|A0A287AGU7_PIG Tubulin beta chain OS=Sus scrofa OX	5	10	2	1	28.7	44.454	397	23.905	979270000	297750	311620	136240	397110	507440	318700	287190	307483	377569	350434	356916	308217	0.957339	0.668951
A0A287AZ47;A0A287A2B2;F1SI09	PPP1R7	A0A287AZ47;A0A287A2B2;F1SI09	tr|A0A287AZ47|A0A287AZ47_PIG Protein phosphatase 1 regulatory subunit 7 OS=Sus scrofa OX=9823 GN=PPP1R7 PE=1 SV=1;tr|A0A287A2B2|A0A287A2B2_PIG Protein phosphatase 1 regulatory subunit 7 OS=Sus scrofa OX=9823 GN=PPP1R7 PE=1 SV=1;tr|F1SI09|F1SI09_PIG Protein	3	4	4	4	12	33.9	292	4.6786	159020000	55046	48600	48218	66441	107250	47883	53093.8	47954.8	133629	58631.6	75436.1	46308	1.30105	0.566319
A0A287AZ96;A0A287BEH6;A0A287BS15;A0A286ZR92	PDLIM7	A0A287AZ96;A0A287BEH6	tr|A0A287AZ96|A0A287AZ96_PIG PDZ and LIM domain 7 OS=Sus scrofa OX=9823 GN=PDLIM7 PE=1 SV=1;tr|A0A287BEH6|A0A287BEH6_PIG PDZ and LIM domain 7 OS=Sus scrofa OX=9823 GN=PDLIM7 PE=1 SV=1	4	8	1	1	12.9	51.899	481	-2	38771000	80668	94066	25852	144110	198100	83559	77807.1	92817.2	71645	127171	139337	80810.4	0.697541	0.137657
A0A287AZA3;F1SB16	COPS3	A0A287AZA3;F1SB16	tr|A0A287AZA3|A0A287AZA3_PIG COP9 signalosome complex subunit 3 OS=Sus scrofa OX=9823 GN=COPS3 PE=1 SV=1;tr|F1SB16|F1SB16_PIG COP9 signalosome complex subunit 3 OS=Sus scrofa OX=9823 GN=COPS3 PE=1 SV=2	2	4	4	4	11.2	40.354	356	86.173	1366500000	581750	557240	368370	562940	670610	582270	561118	549842	1.02088e+06	496772	471685	563117	1.39193	0.272926
A0A287AZA7;P63053;A0A286ZNL1;A4US66;A7U5U2;P0CG68;A0A0B8RT13;A0A2C9F3G2;A0A287BGF7;A0A287A8V5	RPS27A	A0A287AZA7;P63053;A0A286ZNL1;A4US66;A7U5U2;P0CG68;A0A0B8RT13;A0A2C9F3G2	tr|A0A287AZA7|A0A287AZA7_PIG Ribosomal protein S27a OS=Sus scrofa OX=9823 GN=RPS27A PE=1 SV=1;sp|P63053|RL40_PIG Ubiquitin-60S ribosomal protein L40 OS=Sus scrofa OX=9823 GN=UBA52 PE=1 SV=2;tr|A0A286ZNL1|A0A286ZNL1_PIG Uncharacterized protein OS=Sus scrofa	10	7	7	6	36.5	17.965	156	47.467	67497000000	2381400	2421600	748020	2660200	3301500	2592500	2.29694e+06	2.38945e+06	2.07303e+06	2.34752e+06	2.32216e+06	2.50722e+06	0.941829	0.275835
A0A287AZD8	BCL2L13	A0A287AZD8	tr|A0A287AZD8|A0A287AZD8_PIG BCL2 like 13 OS=Sus scrofa OX=9823 GN=BCL2L13 PE=1 SV=1	1	3	3	3	7.4	49.888	470	13.467	455780000	145770	144060	76171	127670	154950	122370	140600	142147	211097	112664	108987	118345	1.4525	0.0935661
A0A287AZF9	CYC1	A0A287AZF9	tr|A0A287AZF9|A0A287AZF9_PIG Cytochrome c1 OS=Sus scrofa OX=9823 GN=CYC1 PE=1 SV=1	1	5	5	5	23.3	35.442	326	47.996	3430800000	362100	333120	128750	422140	441970	232690	349258	328698	356811	372522	310867	225036	1.13908	0.388616
A0A287AZH1;I6NCL0;A0A287AEQ6;F1RYA4;K9JX42	NAP1L4	A0A287AZH1;I6NCL0;A0A287AEQ6;F1RYA4	tr|A0A287AZH1|A0A287AZH1_PIG Nucleosome assembly protein 1-like 4 OS=Sus scrofa OX=9823 GN=NAP1L4 PE=1 SV=1;tr|I6NCL0|I6NCL0_PIG Nucleosome assembly protein 1-like 4 OS=Sus scrofa OX=9823 GN=NAP1L4 PE=2 SV=1;tr|A0A287AEQ6|A0A287AEQ6_PIG Nucleosome assembly	5	6	6	5	21.6	42.602	375	36.288	3609700000	436590	437320	315500	433580	612180	387350	421106	431514	874361	382617	430587	374609	1.45392	0.298105
A0A287AZJ4;A0A287A790;A0A287A5V9;F1SAJ5	DDX6	A0A287AZJ4;A0A287A790;A0A287A5V9;F1SAJ5	tr|A0A287AZJ4|A0A287AZJ4_PIG DEAD-box helicase 6 OS=Sus scrofa OX=9823 GN=DDX6 PE=1 SV=1;tr|A0A287A790|A0A287A790_PIG DEAD-box helicase 6 OS=Sus scrofa OX=9823 GN=DDX6 PE=1 SV=1;tr|A0A287A5V9|A0A287A5V9_PIG DEAD-box helicase 6 OS=Sus scrofa OX=9823 GN=DDX6	4	4	4	4	13.1	49.104	434	49.117	126700000	160080	153850	66611	194260	249640	149680	154403	151808	184602	171427	175588	144756	0.99805	0.983219
A0A287AZM3;I3LUD5	UBXN1	A0A287AZM3;I3LUD5	tr|A0A287AZM3|A0A287AZM3_PIG UBX domain protein 1 OS=Sus scrofa OX=9823 GN=UBXN1 PE=1 SV=1;tr|I3LUD5|I3LUD5_PIG UBX domain protein 1 OS=Sus scrofa OX=9823 GN=UBXN1 PE=1 SV=1	2	3	3	3	10.7	29.731	262	3.9229	507800000	197990	198060	245680	178420	235000	197760	190968	195431	680865	157449	165291	191255	2.07641	0.3208
A0A287AZN3;A0A287BA71;F1S1G1	EMC2	A0A287AZN3;A0A287BA71;F1S1G1	tr|A0A287AZN3|A0A287AZN3_PIG ER membrane protein complex subunit 2 OS=Sus scrofa OX=9823 GN=EMC2 PE=1 SV=1;tr|A0A287BA71|A0A287BA71_PIG ER membrane protein complex subunit 2 OS=Sus scrofa OX=9823 GN=EMC2 PE=1 SV=1;tr|F1S1G1|F1S1G1_PIG ER membrane protein c	3	2	2	2	8.1	33.151	283	4.4524	51832000	38993	37183	37220	59691	84394	25173	37610.1	36689.4	103150	52674.9	59359.9	24345	1.30114	0.605835
A0A287AZV4;A0A0K1TQS4;F1S0C1;A0A287A865;A0A287BPT2;A0A287A703	ADH5	A0A287AZV4;A0A0K1TQS4;F1S0C1	tr|A0A287AZV4|A0A287AZV4_PIG S-(hydroxymethyl)glutathione dehydrogenase OS=Sus scrofa OX=9823 GN=ADH5 PE=1 SV=1;tr|A0A0K1TQS4|A0A0K1TQS4_PIG S-(hydroxymethyl)glutathione dehydrogenase OS=Sus scrofa OX=9823 GN=ADH5 PE=2 SV=1;tr|F1S0C1|F1S0C1_PIG S-(hydroxym	6	8	8	8	18.9	38.801	366	23.284	2019600000	540260	505950	224840	682310	871570	472100	521100	499233	623110	602112	613033	456571	0.983088	0.888765
A0A287AZY0;I3LNC2	MICU2	A0A287AZY0;I3LNC2	tr|A0A287AZY0|A0A287AZY0_PIG Mitochondrial calcium uptake 2 OS=Sus scrofa OX=9823 GN=MICU2 PE=4 SV=1;tr|I3LNC2|I3LNC2_PIG Mitochondrial calcium uptake 2 OS=Sus scrofa OX=9823 GN=MICU2 PE=4 SV=2	2	1	1	1	4.2	45.847	403	6.2906	67081000	33044	25017	6748.9	29464	36070	22044	31872.1	24684.9	18703.6	26000.8	25370.4	21318.9	1.03536	0.843916
A0A287B039;A0A286ZIN8;A0A287B9T5;F1ST98	CBX3	A0A287B039;A0A286ZIN8;A0A287B9T5;F1ST98	tr|A0A287B039|A0A287B039_PIG Uncharacterized protein OS=Sus scrofa OX=9823 GN=CBX3 PE=1 SV=1;tr|A0A286ZIN8|A0A286ZIN8_PIG Uncharacterized protein OS=Sus scrofa OX=9823 PE=4 SV=1;tr|A0A287B9T5|A0A287B9T5_PIG Uncharacterized protein OS=Sus scrofa OX=9823 GN=	4	1	1	1	19.7	8.2514	71	4.5084	127800000	63705	62659	16908	75430	79991	65333	61445.7	61827.1	46858	66564	56263	63184	0.914628	0.411975
A0A287B088;Q29384	PSMB4	A0A287B088;Q29384	tr|A0A287B088|A0A287B088_PIG Proteasome subunit beta OS=Sus scrofa OX=9823 GN=PSMB4 PE=1 SV=1;sp|Q29384|PSB4_PIG Proteasome subunit beta type-4 (Fragment) OS=Sus scrofa OX=9823 GN=PSMB4 PE=2 SV=1	2	3	3	3	17	29.053	264	116.87	926950000	219990	235010	57296	335050	298610	210680	212188	231890	158787	295668	210032	203750	0.849764	0.389252
A0A287B0I3;Q29180	ARHGDIB	A0A287B0I3;Q29180	tr|A0A287B0I3|A0A287B0I3_PIG Rho GDP-dissociation inhibitor 2 OS=Sus scrofa OX=9823 GN=ARHGDIB PE=1 SV=1;tr|Q29180|Q29180_PIG Rho protein dissociation inhibitor homolog (Fragment) OS=Sus scrofa OX=9823 PE=2 SV=1	2	2	2	2	13.5	22.848	200	40.934	169010000	39604	38717	13644	47687	49663	46934	38199.4	38203	37812.3	42081.9	34931.3	45390.2	0.933101	0.426821
A0A287B0I4;A0A287A2L0;F1SFL1	ARL8B	A0A287B0I4;A0A287A2L0;F1SFL1	tr|A0A287B0I4|A0A287B0I4_PIG ADP-ribosylation factor-like protein 8B OS=Sus scrofa OX=9823 GN=ARL8B PE=1 SV=1;tr|A0A287A2L0|A0A287A2L0_PIG ADP ribosylation factor like GTPase 8A OS=Sus scrofa OX=9823 GN=ARL8A PE=1 SV=1;tr|F1SFL1|F1SFL1_PIG ADP-ribosylation	3	2	2	2	10.2	21.554	186	3.9885	487940000	191270	184260	69789	210710	230230	190660	184487	181814	193410	185943	161936	184389	1.05156	0.343024
A0A287B0I6	VKORC1	A0A287B0I6	tr|A0A287B0I6|A0A287B0I6_PIG Vitamin K epoxide reductase complex subunit 1 OS=Sus scrofa OX=9823 GN=VKORC1 PE=1 SV=1	1	1	1	1	8	18.139	163	2.9518	424230000	77019	81653	50755	84431	110520	78358	74287.5	80569	140660	74507	77736.1	75780.5	1.29599	0.347934
A0A287B0N7	NOL3	A0A287B0N7	tr|A0A287B0N7|A0A287B0N7_PIG Nucleolar protein 3 OS=Sus scrofa OX=9823 GN=NOL3 PE=1 SV=1	1	1	1	1	8	25.865	237	21.948	416810000	151810	136250	137650	156850	141610	116210	146426	134441	381476	138414	99603.8	112387	1.89022	0.269712
A0A287B0Q6;A0A287B2F9;A0A287BMW9;F1SGD1;A0A287AAX5;I3LR66	DNM1L	A0A287B0Q6;A0A287B2F9;A0A287BMW9;F1SGD1;A0A287AAX5;I3LR66	tr|A0A287B0Q6|A0A287B0Q6_PIG Dynamin 1 like OS=Sus scrofa OX=9823 GN=DNM1L PE=1 SV=1;tr|A0A287B2F9|A0A287B2F9_PIG Dynamin 1 like OS=Sus scrofa OX=9823 GN=DNM1L PE=1 SV=1;tr|A0A287BMW9|A0A287BMW9_PIG Dynamin 1 like OS=Sus scrofa OX=9823 GN=DNM1L PE=1 SV=1;t	6	2	2	2	2.9	78.084	699	2.259	49674000	41589	42633	12717	54957	61376	33252	40114	42067	35243.3	48497.4	43169.8	32158.2	0.948305	0.703723
A0A287B0R3;A0A287BD91;A0A287A7X6;F1REW5;A0A287B7U5;A0A287AFQ3;A0A286ZX08	CLIP1	A0A287B0R3;A0A287BD91;A0A287A7X6;F1REW5;A0A287B7U5;A0A287AFQ3	tr|A0A287B0R3|A0A287B0R3_PIG CAP-Gly domain containing linker protein 1 OS=Sus scrofa OX=9823 GN=CLIP1 PE=1 SV=1;tr|A0A287BD91|A0A287BD91_PIG CAP-Gly domain containing linker protein 1 OS=Sus scrofa OX=9823 GN=CLIP1 PE=1 SV=1;tr|A0A287A7X6|A0A287A7X6_PIG C	7	20	20	19	15.4	156.09	1391	113.43	2475700000	976180	938510	348270	977810	1115400	954050	941559	926050	965178	862879	784535	922668	1.10222	0.102959
A0A287B0S5;F1S2V7;A6XAC5	PPP2R5A	A0A287B0S5;F1S2V7;A6XAC5	tr|A0A287B0S5|A0A287B0S5_PIG Serine/threonine-protein phosphatase 2A 56 kDa regulatory subunit OS=Sus scrofa OX=9823 GN=PPP2R5A PE=1 SV=1;tr|F1S2V7|F1S2V7_PIG Serine/threonine-protein phosphatase 2A 56 kDa regulatory subunit OS=Sus scrofa OX=9823 GN=PPP2R5	3	3	2	2	7	56.315	485	3.9686	114700000	74496	78785	19797	104250	130390	73299	71854	77739.1	54864.4	91996.5	91712	70887.9	0.803065	0.163044
A0A287B101;F2Z5F9;A0A287AMM0;A0A287BGY3	TIAL1	A0A287B101;F2Z5F9;A0A287AMM0;A0A287BGY3	tr|A0A287B101|A0A287B101_PIG Uncharacterized protein OS=Sus scrofa OX=9823 GN=TIAL1 PE=1 SV=1;tr|F2Z5F9|F2Z5F9_PIG Uncharacterized protein OS=Sus scrofa OX=9823 GN=TIAL1 PE=1 SV=3;tr|A0A287AMM0|A0A287AMM0_PIG Uncharacterized protein OS=Sus scrofa OX=9823 G	4	2	2	2	5.7	37.222	336	3.6672	169190000	97287	95596	26663	104810	131250	104150	93836.7	94326.9	73892.5	92490.7	92316.9	100724	0.917783	0.342963
A0A287B160;I3LNA4	TARDBP	A0A287B160;I3LNA4	tr|A0A287B160|A0A287B160_PIG Uncharacterized protein OS=Sus scrofa OX=9823 GN=TARDBP PE=1 SV=1;tr|I3LNA4|I3LNA4_PIG Uncharacterized protein OS=Sus scrofa OX=9823 GN=TARDBP PE=1 SV=2	2	1	1	1	3	33.596	298	2.2134	168320000	172280	162830	68134	195480	214420	205910	166170	160668	188823	172503	150816	199137	0.986995	0.896933
A0A287B182	TMEM263	A0A287B182	tr|A0A287B182|A0A287B182_PIG Transmembrane protein 263 OS=Sus scrofa OX=9823 GN=TMEM263 PE=1 SV=1	1	1	1	1	12.9	11.691	116	7.5201	84682000	34931	36786	12577	65167	74586	36237	33692.2	36297.6	34855.3	57507.3	52461.3	35045	0.723001	0.12213
A0A287B1B1	SEC61G	A0A287B1B1	tr|A0A287B1B1|A0A287B1B1_PIG Sec61 translocon gamma subunit OS=Sus scrofa OX=9823 GN=SEC61G PE=1 SV=1	1	1	1	1	18.2	7.6271	66	2.4215	92694000	21050	19472	23174	23561	32891	23889	20303.5	19213.5	64223.3	20791.7	23134.4	23103.2	1.54769	0.456081
A0A287B1B5;A0A287B1U8;F1SVD5;C3RZA5;A0A287ALA4;C3RZA0	SMYD1	A0A287B1B5;A0A287B1U8;F1SVD5;C3RZA5;A0A287ALA4	tr|A0A287B1B5|A0A287B1B5_PIG Histone-lysine N-methyltransferase SMYD1 OS=Sus scrofa OX=9823 GN=SMYD1 PE=1 SV=1;tr|A0A287B1U8|A0A287B1U8_PIG Histone-lysine N-methyltransferase SMYD1 OS=Sus scrofa OX=9823 GN=SMYD1 PE=1 SV=1;tr|F1SVD5|F1SVD5_PIG Histone-lysin	6	16	16	16	30	55.043	477	108.49	42190000000	2401700	2407500	689720	2830800	4183400	2374400	2.31652e+06	2.37554e+06	1.91146e+06	2.49807e+06	2.94246e+06	2.2963e+06	0.853517	0.190909
A0A287B1N7;I3LR51	FKBP3	A0A287B1N7;I3LR51	tr|A0A287B1N7|A0A287B1N7_PIG Peptidylprolyl isomerase OS=Sus scrofa OX=9823 GN=FKBP3 PE=1 SV=1;tr|I3LR51|I3LR51_PIG Peptidylprolyl isomerase OS=Sus scrofa OX=9823 GN=FKBP3 PE=1 SV=2	2	7	7	7	22.6	27.691	243	40.964	4940700000	771940	761230	262890	801920	1217300	760130	744563	751124	728560	707663	856208	735127	0.967486	0.617703
A0A287B1X5;A0A286ZMW9;A0A287B0P4	TPD52L2	A0A287B1X5;A0A286ZMW9;A0A287B0P4	tr|A0A287B1X5|A0A287B1X5_PIG Uncharacterized protein OS=Sus scrofa OX=9823 GN=TPD52L2 PE=1 SV=1;tr|A0A286ZMW9|A0A286ZMW9_PIG Uncharacterized protein OS=Sus scrofa OX=9823 GN=TPD52L2 PE=1 SV=1;tr|A0A287B0P4|A0A287B0P4_PIG Uncharacterized protein OS=Sus scro	3	4	4	4	25.2	21.845	202	45.089	282900000	116730	119000	78269	162250	223800	142460	112590	117420	216911	143179	157413	137774	1.01951	0.938095
A0A287B207	UBE2R2	A0A287B207	tr|A0A287B207|A0A287B207_PIG Ubiquitin conjugating enzyme E2 R2 OS=Sus scrofa OX=9823 GN=UBE2R2 PE=3 SV=1	1	2	2	2	9.2	27.166	238	2.0109	101120000	72021	71149	32987	89543	112650	78117	69466.8	70204.4	91418.5	79018.2	79234.3	75547.4	0.988408	0.907431
A0A287B226	ARL2-SNX15	A0A287B226	tr|A0A287B226|A0A287B226_PIG ARL2-SNX15 readthrough (NMD candidate) OS=Sus scrofa OX=9823 GN=ARL2-SNX15 PE=1 SV=1	1	2	2	2	9	23.936	211	2.516	119220000	65574	65033	99164	88175	134070	68644	63248.4	64169.6	274818	77810.9	94300.4	66386.1	1.68654	0.483979
A0A287B278;P08132;D0G0C5;A0A287B583;F1SLC4	ANXA4	A0A287B278;P08132;D0G0C5;A0A287B583;F1SLC4	tr|A0A287B278|A0A287B278_PIG Annexin OS=Sus scrofa OX=9823 GN=ANXA4 PE=3 SV=1;sp|P08132|ANXA4_PIG Annexin A4 OS=Sus scrofa OX=9823 GN=ANXA4 PE=1 SV=2;tr|D0G0C5|D0G0C5_PIG Annexin OS=Sus scrofa OX=9823 GN=ANXA4 PE=2 SV=1;tr|A0A287B583|A0A287B583_PIG Annexin	5	7	7	7	23.9	35.669	318	53.897	1459200000	411610	386590	360220	451350	497350	401660	397012	381458	998296	398299	349819	388448	1.56328	0.353747
A0A287B2C4;F1SGV6;A0A286ZPI7	VPS26C	A0A287B2C4;F1SGV6;A0A286ZPI7	tr|A0A287B2C4|A0A287B2C4_PIG VPS26 endosomal protein sorting factor C OS=Sus scrofa OX=9823 GN=VPS26C PE=1 SV=1;tr|F1SGV6|F1SGV6_PIG VPS26 endosomal protein sorting factor C OS=Sus scrofa OX=9823 GN=VPS26C PE=1 SV=3;tr|A0A286ZPI7|A0A286ZPI7_PIG VPS26 endos	3	1	1	1	7.7	27.299	247	7.1628	59003000	26755	28062	3535.8	31211	40026	27086	25806.1	27689.5	9798.94	27542.5	28153	26195	0.772917	0.338347
A0A287B2M3;Q4GWZ2;Q29231;A0A287BE17	RPSA	A0A287B2M3;Q4GWZ2;Q29231	tr|A0A287B2M3|A0A287B2M3_PIG 40S ribosomal protein SA OS=Sus scrofa OX=9823 GN=RPSA PE=1 SV=1;sp|Q4GWZ2|RSSA_PIG 40S ribosomal protein SA OS=Sus scrofa OX=9823 GN=RPSA PE=1 SV=3;tr|Q29231|Q29231_PIG Potential laminin-binding protein (Fragment) OS=Sus scrof	4	7	7	7	36	30.707	275	78.219	3618600000	781010	745990	344170	811430	1110100	720630	753311	736086	953816	716055	780807	696926	1.1137	0.326077
A0A287B2P1;A0A0B8S0A2;A0A287B250;Q29238;A0A286ZVF0	CLIC1	A0A287B2P1;A0A0B8S0A2;A0A287B250;Q29238	tr|A0A287B2P1|A0A287B2P1_PIG Chloride intracellular channel protein OS=Sus scrofa OX=9823 GN=CLIC1 PE=3 SV=1;tr|A0A0B8S0A2|A0A0B8S0A2_PIG Chloride intracellular channel protein OS=Sus scrofa domesticus OX=9825 GN=CLIC1 PE=3 SV=1;tr|A0A287B250|A0A287B250_PI	5	6	6	6	40.2	26.977	241	57.804	554470000	163530	156390	106760	191110	274930	189200	157730	154314	295869	168647	193377	182977	1.11544	0.67964
A0A287B2T5;A0A287AIJ7;F6Q1C8;Q3HUX1;A0A0B8RW07;A0A287BGC6;A0A287B4L1;A0A287B2R0;K7GRI9	CD36	A0A287B2T5;A0A287AIJ7;F6Q1C8;Q3HUX1;A0A0B8RW07	tr|A0A287B2T5|A0A287B2T5_PIG Platelet glycoprotein 4 OS=Sus scrofa OX=9823 GN=CD36 PE=1 SV=1;tr|A0A287AIJ7|A0A287AIJ7_PIG Platelet glycoprotein 4 OS=Sus scrofa OX=9823 GN=CD36 PE=1 SV=1;tr|F6Q1C8|F6Q1C8_PIG Platelet glycoprotein 4 OS=Sus scrofa OX=9823 GN=	9	4	4	4	10.6	43.33	388	8.3186	4976800000	567670	506160	260820	555230	478410	308230	547537	499440	722824	489969	336498	298091	1.57378	0.0745046
A0A287B2U6;A0A287AHK8	SNAP23	A0A287B2U6;A0A287AHK8	tr|A0A287B2U6|A0A287B2U6_PIG Synaptosomal-associated protein OS=Sus scrofa OX=9823 GN=SNAP23 PE=1 SV=1;tr|A0A287AHK8|A0A287AHK8_PIG Synaptosomal-associated protein OS=Sus scrofa OX=9823 GN=SNAP23 PE=1 SV=1	2	1	1	1	5.7	23.258	211	2.7756	48492000	5125.8	4749.5	3391.1	5062.9	5800.3	3841.2	4944.01	4686.45	9397.93	4467.81	4079.74	3714.85	1.55177	0.21807
A0A287B350;F1SFH7	LPP	A0A287B350;F1SFH7	tr|A0A287B350|A0A287B350_PIG LIM domain containing preferred translocation partner in lipoma OS=Sus scrofa OX=9823 GN=LPP PE=1 SV=1;tr|F1SFH7|F1SFH7_PIG LIM domain containing preferred translocation partner in lipoma OS=Sus scrofa OX=9823 GN=LPP PE=1 SV=3	2	2	2	2	3.1	61.632	576	1.667	60680000	44799	46670	114170	32051	37784	33635	43210.2	46050.4	316405	28283.7	26576	32528.6	4.6421	0.306656
A0A287B356;A0A286ZPS5;A0A287B4A3	EIF5A	A0A287B356	tr|A0A287B356|A0A287B356_PIG Eukaryotic translation initiation factor 5A OS=Sus scrofa OX=9823 GN=EIF5A PE=1 SV=1	3	10	10	10	49.4	16.832	154	323.31	19801000000	1935200	1880000	843800	2092200	3408500	2047500	1.86657e+06	1.85504e+06	2.33847e+06	1.84628e+06	2.39743e+06	1.98015e+06	0.973684	0.824043
A0A287B379;F1SMB6;A0A287B6B2	HSPB2	A0A287B379;F1SMB6;A0A287B6B2	tr|A0A287B379|A0A287B379_PIG Uncharacterized protein OS=Sus scrofa OX=9823 GN=HSPB2 PE=1 SV=1;tr|F1SMB6|F1SMB6_PIG Uncharacterized protein OS=Sus scrofa OX=9823 GN=HSPB2 PE=1 SV=2;tr|A0A287B6B2|A0A287B6B2_PIG Uncharacterized protein OS=Sus scrofa OX=9823 G	3	4	4	4	21.5	19.71	181	23.146	1289600000	276270	258170	146720	300230	387050	252990	266472	254743	406613	264941	272238	244668	1.18671	0.381061
A0A287B391	NEDD8-MDP1	A0A287B391	tr|A0A287B391|A0A287B391_PIG NEDD8-MDP1 readthrough OS=Sus scrofa OX=9823 GN=NEDD8-MDP1 PE=1 SV=1	1	1	1	1	6.7	18.636	164	2.0624	132810000	34511	30410	20233	32125	46049	30385	33287.1	30006.3	56072.7	28349	32389.3	29385.5	1.32447	0.304674
A0A287B3D6;F1RL80;A0A287BER5	BCAT2	A0A287B3D6;F1RL80;A0A287BER5	tr|A0A287B3D6|A0A287B3D6_PIG Branched-chain-amino-acid aminotransferase OS=Sus scrofa OX=9823 GN=BCAT2 PE=1 SV=1;tr|F1RL80|F1RL80_PIG Branched-chain-amino-acid aminotransferase OS=Sus scrofa OX=9823 GN=BCAT2 PE=3 SV=3;tr|A0A287BER5|A0A287BER5_PIG Branched-	3	4	4	4	11.9	40.012	353	13.215	1499100000	116480	118840	57009	192680	206080	116800	112349	117262	157992	170032	144950	112958	0.905741	0.573364
A0A287B3K3;Q3ZEL3;B5L0Y6;A0A286ZQD7;A0A287A6P4;P12675;A0A287A526;A0A288CFT7;B5L0Y4;A0A286ZNA7;B5L0Y5;B5L0Y2;B5L0Y3;A0A287B4X6;Q6Q781;F6PU32;Q70F03;Q70F04;Q70F05;B5L0Y7;Q6PMH8;Q2LAL8;Q2LAL7;Q6QWR2;B5L0Y8	CAST	A0A287B3K3;Q3ZEL3;B5L0Y6;A0A286ZQD7;A0A287A6P4;P12675;A0A287A526;A0A288CFT7;B5L0Y4;A0A286ZNA7;B5L0Y5;B5L0Y2;B5L0Y3;A0A287B4X6;Q6Q781;F6PU32	tr|A0A287B3K3|A0A287B3K3_PIG Calpastatin OS=Sus scrofa OX=9823 GN=CAST PE=4 SV=1;tr|Q3ZEL3|Q3ZEL3_PIG Type III calpastatin OS=Sus scrofa OX=9823 PE=2 SV=1;tr|B5L0Y6|B5L0Y6_PIG Calpastatin OS=Sus scrofa OX=9823 GN=CAST PE=4 SV=1;tr|A0A286ZQD7|A0A286ZQD7_PIG	25	14	14	14	33.2	71.028	660	131.11	3252600000	837600	831500	240320	1088100	1210800	853350	807894	820461	666011	960205	851636	825280	0.870027	0.151089
A0A287B3M2;F1S0P4	DNAJC7	A0A287B3M2;F1S0P4	tr|A0A287B3M2|A0A287B3M2_PIG Uncharacterized protein OS=Sus scrofa OX=9823 GN=DNAJC7 PE=1 SV=1;tr|F1S0P4|F1S0P4_PIG Uncharacterized protein OS=Sus scrofa OX=9823 GN=DNAJC7 PE=1 SV=2	2	8	8	8	15.7	54.75	483	30.05	931210000	576850	565130	309060	568240	668000	605410	556392	557627	856514	501449	469849	585496	1.26576	0.261716
A0A287B3N0;A0A287AT83;A0A287BJS1	EIF4B	A0A287B3N0;A0A287AT83;A0A287BJS1	tr|A0A287B3N0|A0A287B3N0_PIG Uncharacterized protein OS=Sus scrofa OX=9823 PE=4 SV=1;tr|A0A287AT83|A0A287AT83_PIG Uncharacterized protein OS=Sus scrofa OX=9823 PE=4 SV=1;tr|A0A287BJS1|A0A287BJS1_PIG Uncharacterized protein OS=Sus scrofa OX=9823 PE=4 SV=1	3	8	8	8	15.7	67.163	599	88.607	1608400000	244250	233120	136110	202560	326770	207120	235588	230025	377209	178751	229839	200307	1.38418	0.196642
A0A287B3U6	0	A0A287B3U6	tr|A0A287B3U6|A0A287B3U6_PIG Uncharacterized protein OS=Sus scrofa OX=9823 PE=1 SV=1	1	2	2	2	11.7	20.983	188	3.8472	68971000	98077	97376	50453	130440	117430	100300	94598.7	96083.3	139823	115108	82596.3	97000.8	1.12148	0.534162
A0A287B3W7	0	A0A287B3W7	tr|A0A287B3W7|A0A287B3W7_PIG Uncharacterized protein OS=Sus scrofa OX=9823 PE=4 SV=1	1	2	1	1	36.4	10.751	99	8.9785	28397000	5485.7	4600.5	1946.4	7515.3	7940.3	5665.9	5291.15	4539.42	5394.16	6631.95	5584.94	5479.53	0.860328	0.14504
A0A287B3W8;A7UIU7;G1FJ20;H9BYW4;A0A0B8RW53;F1S0N2	ACLY	A0A287B3W8;A7UIU7;G1FJ20;H9BYW4;A0A0B8RW53;F1S0N2	tr|A0A287B3W8|A0A287B3W8_PIG ATP-citrate synthase isoform 2 OS=Sus scrofa OX=9823 GN=ACLY PE=1 SV=1;tr|A7UIU7|A7UIU7_PIG ATP-citrate synthase OS=Sus scrofa OX=9823 GN=ACL PE=2 SV=1;tr|G1FJ20|G1FJ20_PIG ATP-citrate synthase OS=Sus scrofa OX=9823 PE=2 SV=1;t	6	2	2	2	2.4	110.87	1012	2.9222	89648000	23047	17033	57180	8654.1	36519	14618	22229.6	16806.9	158466	7636.9	25686.2	14137.2	4.16142	0.343972
A0A287B401	RBM14	A0A287B401	tr|A0A287B401|A0A287B401_PIG RNA-binding protein 14 OS=Sus scrofa OX=9823 GN=RBM14 PE=1 SV=1	1	1	1	1	1.8	69.561	669	4.6364	101150000	65963	67082	22848	70585	77515	72742	63623.6	66191.4	63319.8	62288.5	54521.5	70349.3	1.03193	0.691015
A0A287B410;K9IVI1;A0A287ARP4;F1SSH8;A0A286ZWR6;F1SDW6	OGDH	A0A287B410;K9IVI1;A0A287ARP4;F1SSH8	tr|A0A287B410|A0A287B410_PIG Oxoglutarate dehydrogenase OS=Sus scrofa OX=9823 GN=OGDH PE=1 SV=1;tr|K9IVI1|K9IVI1_PIG 2-oxoglutarate dehydrogenase, mitochondrial isoform 1 OS=Sus scrofa OX=9823 GN=OGDH PE=1 SV=1;tr|A0A287ARP4|A0A287ARP4_PIG Oxoglutarate deh	6	24	24	24	24	115.22	1019	214.97	15479000000	2739200	2580200	932040	2914600	3299200	2023300	2.64205e+06	2.54595e+06	2.58301e+06	2.57202e+06	2.32055e+06	1.95675e+06	1.13457	0.16445
A0A287B462;F1S9I9;P0C2C3;F1S9I6;A0A287B6R1	43161	A0A287B462;F1S9I9	tr|A0A287B462|A0A287B462_PIG Mitochondrial amidoxime reducing component 2 OS=Sus scrofa OX=9823 GN=MARC2 PE=1 SV=1;tr|F1S9I9|F1S9I9_PIG Mitochondrial amidoxime reducing component 2 OS=Sus scrofa OX=9823 GN=MARC2 PE=1 SV=3	5	3	3	3	11	37.497	335	24.277	550990000	165520	148810	66563	216720	163010	173090	159650	146834	184469	191247	114656	167396	1.0373	0.826688
A0A287B4A9	MLF1	A0A287B4A9	tr|A0A287B4A9|A0A287B4A9_PIG Myeloid leukemia factor 1 OS=Sus scrofa OX=9823 GN=MLF1 PE=4 SV=1	1	2	2	2	7.5	29.628	255	2.3894	62403000	110580	111020	198070	91230	138270	86239	106658	109546	548921	80506.9	97254.5	83402.3	2.92968	0.316981
A0A287B4D8;A0A286ZPT0;F1SL54	COPB2	A0A287B4D8;A0A286ZPT0;F1SL54	tr|A0A287B4D8|A0A287B4D8_PIG Coatomer protein complex subunit beta 2 OS=Sus scrofa OX=9823 GN=COPB2 PE=1 SV=1;tr|A0A286ZPT0|A0A286ZPT0_PIG Coatomer subunit beta OS=Sus scrofa OX=9823 GN=COPB2 PE=1 SV=1;tr|F1SL54|F1SL54_PIG Coatomer subunit beta OS=Sus sc	3	2	2	2	2.6	83.333	737	19.594	174920000	70213	69865	28238	78651	83579	72298	67722.9	68937.5	78257.4	69406.4	58786.7	69919.9	1.08482	0.318742
A0A287B4E8;F1SD87	FBLN5	A0A287B4E8;F1SD87	tr|A0A287B4E8|A0A287B4E8_PIG Fibulin 5 OS=Sus scrofa OX=9823 GN=FBLN5 PE=1 SV=1;tr|F1SD87|F1SD87_PIG Fibulin 5 OS=Sus scrofa OX=9823 GN=FBLN5 PE=1 SV=3	2	3	3	3	6.5	50.145	448	21.392	905610000	131650	126520	62828	182140	141030	209500	126981	124840	174118	160731	99195.8	202609	0.920879	0.738376
A0A287B4F9;F1S2Z4	0	A0A287B4F9;F1S2Z4	tr|A0A287B4F9|A0A287B4F9_PIG Uncharacterized protein OS=Sus scrofa OX=9823 PE=1 SV=1;tr|F1S2Z4|F1S2Z4_PIG Uncharacterized protein OS=Sus scrofa OX=9823 PE=1 SV=3	2	12	12	12	16.8	101.66	925	115.46	3882900000	804520	823820	251740	1049600	1161300	855250	775987	812883	697660	926230	816820	827118	0.889642	0.124122
A0A287B4G4;I3LKU0;A0A286ZSH1;F1RSX1;K9IWC9;I3LRE4	RAC1	A0A287B4G4;I3LKU0	tr|A0A287B4G4|A0A287B4G4_PIG Ras-related C3 botulinum toxin substrate 1 OS=Sus scrofa OX=9823 GN=RAC1 PE=1 SV=1;tr|I3LKU0|I3LKU0_PIG Rac family small GTPase 2 OS=Sus scrofa OX=9823 GN=RAC2 PE=1 SV=1	6	6	6	2	31.2	21.45	192	17.813	3769100000	725950	720330	341060	791240	928640	719260	700204	710767	945197	698238	653174	695601	1.15103	0.273646
A0A287B4H7;A0A286ZU53;A0A0B8RZZ9	SURF1	A0A287B4H7;A0A286ZU53;A0A0B8RZZ9	tr|A0A287B4H7|A0A287B4H7_PIG SURF1-like protein OS=Sus scrofa OX=9823 GN=SURF1 PE=3 SV=1;tr|A0A286ZU53|A0A286ZU53_PIG SURF1-like protein OS=Sus scrofa OX=9823 GN=SURF1 PE=3 SV=1;tr|A0A0B8RZZ9|A0A0B8RZZ9_PIG SURF1-like protein OS=Sus scrofa domesticus OX=98	3	2	2	2	10.2	33.25	293	3.0769	364220000	101260	93228	25957	99641	123910	87301	97668.8	91990.3	71935.9	87929.2	87154.2	84429.4	1.00802	0.93402
A0A287B4I0;A0A287B0C3;F1SMF9;A0A286ZXB0	ATP5PD	A0A287B4I0;A0A287B0C3	tr|A0A287B4I0|A0A287B4I0_PIG ATP synthase subunit d, mitochondrial OS=Sus scrofa OX=9823 GN=ATP5PD PE=1 SV=1;tr|A0A287B0C3|A0A287B0C3_PIG ATP synthase subunit d, mitochondrial OS=Sus scrofa OX=9823 GN=ATP5PD PE=1 SV=1	4	10	10	10	55.9	18.515	161	53.691	10522000000	2670800	2416800	502660	2954500	3430600	1780700	2.57608e+06	2.38471e+06	1.39305e+06	2.60723e+06	2.41297e+06	1.72213e+06	0.942381	0.789844
A0A287B4P8;Q6W6X3	PSMC4	A0A287B4P8	tr|A0A287B4P8|A0A287B4P8_PIG Proteasome 26S subunit, ATPase 4 OS=Sus scrofa OX=9823 GN=PSMC4 PE=3 SV=1	2	3	3	3	9.8	47.366	418	16.964	233310000	203180	201280	120130	252900	281790	189610	195974	198608	332922	223174	198202	183373	1.20299	0.430247
A0A287B501	RBX1	A0A287B501	tr|A0A287B501|A0A287B501_PIG Ring-box 1 OS=Sus scrofa OX=9823 GN=RBX1 PE=4 SV=1	1	2	2	2	24.1	12.274	108	15.429	469260000	30324	29241	28144	30606	36615	32608	29248.6	28852.8	77996.9	27008.6	25753.8	31535.4	1.61449	0.352066
A0A287B502;A0A287A992;I3LSY9	PBDC1	A0A287B502;A0A287A992;I3LSY9	tr|A0A287B502|A0A287B502_PIG Polysaccharide biosynthesis domain containing 1 OS=Sus scrofa OX=9823 GN=PBDC1 PE=1 SV=1;tr|A0A287A992|A0A287A992_PIG Polysaccharide biosynthesis domain containing 1 OS=Sus scrofa OX=9823 GN=PBDC1 PE=1 SV=1;tr|I3LSY9|I3LSY9_PIG	3	2	2	2	13.7	19.21	168	4.711	196940000	36429	37887	9415.7	41615	71757	39580	35137	37384	26094.2	36723.6	50471.5	38278.1	0.785947	0.182003
A0A287B574;O19069;A0A287BA50;F1SNZ7;F1SNZ6	SUCLG1	A0A287B574;O19069;A0A287BA50;F1SNZ7;F1SNZ6	tr|A0A287B574|A0A287B574_PIG Succinate--CoA ligase [ADP/GDP-forming] subunit alpha, mitochondrial OS=Sus scrofa OX=9823 GN=SUCLG1 PE=3 SV=1;sp|O19069|SUCA_PIG Succinate--CoA ligase [ADP/GDP-forming] subunit alpha, mitochondrial OS=Sus scrofa OX=9823 GN=SUC	5	5	5	5	19.4	35.534	335	72.061	5854000000	525240	514920	107100	602050	703070	388080	506612	508084	296812	531285	494516	375315	0.936045	0.741586
A0A287B5G9;F1RFI2;A0A287B6H9;A0A286ZWT0	AP1B1	A0A287B5G9;F1RFI2;A0A287B6H9	tr|A0A287B5G9|A0A287B5G9_PIG AP complex subunit beta OS=Sus scrofa OX=9823 GN=AP1B1 PE=1 SV=1;tr|F1RFI2|F1RFI2_PIG AP complex subunit beta OS=Sus scrofa OX=9823 GN=AP1B1 PE=1 SV=3;tr|A0A287B6H9|A0A287B6H9_PIG AP complex subunit beta OS=Sus scrofa OX=9823 G	4	4	1	1	4.9	103.74	939	1.963	39805000	27571	18376	23531	17383	17814	20068	26593.2	18132	65212.6	15339.8	12529.8	19407.9	2.32538	0.226503
A0A287B5H5;A0A287BMB7	TUBA8	A0A287B5H5;A0A287BMB7	tr|A0A287B5H5|A0A287B5H5_PIG Tubulin alpha chain OS=Sus scrofa OX=9823 GN=TUBA8 PE=1 SV=1;tr|A0A287BMB7|A0A287BMB7_PIG Tubulin alpha chain OS=Sus scrofa OX=9823 GN=TUBA8 PE=1 SV=1	2	8	5	4	18.1	49.324	443	55.197	1229900000	365090	356650	209250	399800	507610	295680	352142	351915	579905	352808	357036	285954	1.28938	0.292824
A0A287B5J2;A0A287BGX8;A0A287AAY6;A0A287BQI3	MYBPC1	A0A287B5J2;A0A287BGX8;A0A287AAY6;A0A287BQI3	tr|A0A287B5J2|A0A287B5J2_PIG Myosin binding protein C, slow type OS=Sus scrofa OX=9823 GN=MYBPC1 PE=1 SV=1;tr|A0A287BGX8|A0A287BGX8_PIG Myosin binding protein C, slow type OS=Sus scrofa OX=9823 GN=MYBPC1 PE=4 SV=1;tr|A0A287AAY6|A0A287AAY6_PIG Myosin bindin	4	73	1	1	57	134.18	1199	22.791	12437000000	202400	185530	116130	193050	163690	158960	195222	183067	321837	170359	115134	153731	1.594	0.13975
A0A287B5N7;A0A287A3V2	TPM1	A0A287B5N7;A0A287A3V2	tr|A0A287B5N7|A0A287B5N7_PIG Tropomyosin alpha-1 chain OS=Sus scrofa OX=9823 GN=TPM1 PE=1 SV=1;tr|A0A287A3V2|A0A287A3V2_PIG Tropomyosin alpha-1 chain OS=Sus scrofa OX=9823 GN=TPM1 PE=1 SV=1	2	59	4	1	65.7	44.172	391	8.7882	1304000000	101960	95542	38876	95018	131970	103860	98344	94273.6	107739	83849.6	92823.3	100444	1.08386	0.282039
A0A287B5W3;F1RR62	KYAT1	A0A287B5W3;F1RR62	tr|A0A287B5W3|A0A287B5W3_PIG Kynurenine aminotransferase 1 OS=Sus scrofa OX=9823 GN=KYAT1 PE=1 SV=1;tr|F1RR62|F1RR62_PIG Kynurenine aminotransferase 1 OS=Sus scrofa OX=9823 GN=KYAT1 PE=1 SV=3	2	3	3	3	7.1	47.786	424	15.886	273640000	222390	209630	43965	300450	441070	142430	214503	206847	121842	265135	310234	137745	0.761719	0.395571
A0A287B5X4	0	A0A287B5X4	tr|A0A287B5X4|A0A287B5X4_PIG Uncharacterized protein OS=Sus scrofa OX=9823 PE=4 SV=1	1	2	2	2	19	10.987	100	4.05	1189200000	165340	153910	61251	175250	252900	157150	159476	151867	169748	154651	177881	151981	0.992936	0.912228
A0A287B5Y2;A0A287AL59	PCYT2	A0A287B5Y2;A0A287AL59	tr|A0A287B5Y2|A0A287B5Y2_PIG Phosphate cytidylyltransferase 2, ethanolamine OS=Sus scrofa OX=9823 GN=PCYT2 PE=4 SV=1;tr|A0A287AL59|A0A287AL59_PIG Phosphate cytidylyltransferase 2, ethanolamine OS=Sus scrofa OX=9823 GN=PCYT2 PE=4 SV=1	2	2	2	2	6.2	43.935	389	10.683	85879000	23665	25792	2872.9	22372	26740	27344	22825.7	25449.6	7961.81	19742.4	18808	26444.6	0.865253	0.649507
A0A287B600;A0A287B3V0	SYNM	A0A287B600;A0A287B3V0	tr|A0A287B600|A0A287B600_PIG Synemin OS=Sus scrofa OX=9823 GN=SYNM PE=1 SV=1;tr|A0A287B3V0|A0A287B3V0_PIG Synemin OS=Sus scrofa OX=9823 GN=SYNM PE=1 SV=1	2	64	64	64	40.5	162.86	1457	318.4	58141000000	6424500	6205800	2685500	6672000	8079000	6097900	6.19665e+06	6.12341e+06	7.44246e+06	5.88778e+06	5.6825e+06	5.89732e+06	1.13138	0.152529
A0A287B654	NENF	A0A287B654	tr|A0A287B654|A0A287B654_PIG Neudesin neurotrophic factor OS=Sus scrofa OX=9823 GN=NENF PE=1 SV=1	1	2	2	2	11.8	18.415	169	2.7949	160020000	112990	115750	33641	130600	151530	129980	108983	114213	93231	115249	106581	125704	0.91049	0.283919
A0A287B6J6;F1RI15;A0A286ZIK8;F1RRA7;A0A287AGN3	HSPA4	A0A287B6J6;F1RI15	tr|A0A287B6J6|A0A287B6J6_PIG Heat shock protein family A (Hsp70) member 4 OS=Sus scrofa OX=9823 GN=HSPA4 PE=1 SV=1;tr|F1RI15|F1RI15_PIG Heat shock protein family A (Hsp70) member 4 OS=Sus scrofa OX=9823 GN=HSPA4 PE=1 SV=2	5	21	21	19	28.9	95.423	848	216.77	7794300000	2006100	1968500	576240	2212200	2530100	1562700	1.93495e+06	1.94237e+06	1.59696e+06	1.95218e+06	1.77959e+06	1.5113e+06	1.0441	0.676505
A0A287B6S5	ENO1	A0A287B6S5	tr|A0A287B6S5|A0A287B6S5_PIG Enolase 1 OS=Sus scrofa OX=9823 GN=ENO1 PE=1 SV=1	1	31	22	2	68	47.432	434	323.31	258380000000	16133000	15889000	3501700	16901000	26429000	16385000	1.55608e+07	1.56781e+07	9.70444e+06	1.49145e+07	1.85893e+07	1.5846e+07	0.829656	0.282685
A0A287B6V8;A0A286ZM10;F1S066	MAP3K20	A0A287B6V8;A0A286ZM10;F1S066	tr|A0A287B6V8|A0A287B6V8_PIG Mitogen-activated protein kinase kinase kinase 20 OS=Sus scrofa OX=9823 GN=MAP3K20 PE=4 SV=1;tr|A0A286ZM10|A0A286ZM10_PIG Mitogen-activated protein kinase kinase kinase 20 OS=Sus scrofa OX=9823 GN=MAP3K20 PE=4 SV=1;tr|F1S066|F1	3	7	7	7	16.6	52.105	459	11.182	1365600000	567400	568000	163800	699710	756770	600350	547277	560459	453947	617466	532287	580602	0.902522	0.248077
A0A287B719	MRPS36	A0A287B719	tr|A0A287B719|A0A287B719_PIG Uncharacterized protein OS=Sus scrofa OX=9823 GN=MRPS36 PE=1 SV=1	1	3	3	3	29.4	11.463	102	6.8276	1283800000	177540	170300	52876	170940	186190	111670	171243	168039	146538	150848	130960	107997	1.24632	0.0936194
A0A287B771;F1RQ91;Q6LEP1;A0A287B3U3;A0A286ZPN2	RPS4X	A0A287B771;F1RQ91;Q6LEP1	tr|A0A287B771|A0A287B771_PIG 40S ribosomal protein S4 OS=Sus scrofa OX=9823 GN=RPS4X PE=1 SV=1;tr|F1RQ91|F1RQ91_PIG 40S ribosomal protein S4 OS=Sus scrofa OX=9823 GN=RPS4X PE=1 SV=2;tr|Q6LEP1|Q6LEP1_PIG Ribosomal protein S4 (Fragment) OS=Sus scrofa OX=9823	5	5	5	5	24.5	27.504	245	61.8	1757200000	387740	397710	193540	501070	667320	380050	373989	392430	536367	442174	469371	367549	1.01852	0.901107
A0A287B7C9;A0A286ZP03;A0A286ZN59;A0A1P8NW34;F1RHU6;A0A1P8NW32;F1SKY6;A0A286ZTQ4;A0A286ZLD5	PRMT1	A0A287B7C9;A0A286ZP03;A0A286ZN59;A0A1P8NW34;F1RHU6;A0A1P8NW32	tr|A0A287B7C9|A0A287B7C9_PIG Protein arginine methyltransferase 1 OS=Sus scrofa OX=9823 GN=PRMT1 PE=1 SV=1;tr|A0A286ZP03|A0A286ZP03_PIG Protein arginine methyltransferase 1 OS=Sus scrofa OX=9823 GN=PRMT1 PE=1 SV=1;tr|A0A286ZN59|A0A286ZN59_PIG Protein argin	9	3	3	3	11.1	37.681	325	18.482	578840000	344530	330970	203620	372610	392340	303800	332311	326576	564302	328814	275959	293807	1.36125	0.246753
A0A287B7G2;F1SU06	HP1BP3	A0A287B7G2;F1SU06	tr|A0A287B7G2|A0A287B7G2_PIG Heterochromatin protein 1 binding protein 3 OS=Sus scrofa OX=9823 GN=HP1BP3 PE=1 SV=1;tr|F1SU06|F1SU06_PIG Heterochromatin protein 1 binding protein 3 OS=Sus scrofa OX=9823 GN=HP1BP3 PE=1 SV=2	2	4	4	4	8	57.153	515	7.8893	270270000	215320	221910	71616	281690	341920	256830	207684	218964	198473	248580	240495	248382	0.84767	0.00449436
A0A287B7J9;A0A287AQR5;I3LJP6;A0A287ACL6;F1S2E5;A0A286ZZJ8;I3LK07;F1SNB6;A0A287B9M4	RPS24	A0A287B7J9;A0A287AQR5;I3LJP6;A0A287ACL6	tr|A0A287B7J9|A0A287B7J9_PIG 40S ribosomal protein S24 OS=Sus scrofa OX=9823 GN=RPS24 PE=3 SV=1;tr|A0A287AQR5|A0A287AQR5_PIG 40S ribosomal protein S24 OS=Sus scrofa OX=9823 GN=RPS24 PE=3 SV=1;tr|I3LJP6|I3LJP6_PIG 40S ribosomal protein S24 OS=Sus scrofa OX=	9	3	3	3	24.4	13.704	119	41.498	908940000	157150	142230	33855	170140	215080	141940	151577	140342	93824.1	150142	151280	137271	0.879299	0.388014
A0A287B7T5;A0A287AKZ9	ATP6V1G1	A0A287B7T5;A0A287AKZ9	tr|A0A287B7T5|A0A287B7T5_PIG V-type proton ATPase subunit G OS=Sus scrofa OX=9823 GN=ATP6V1G1 PE=1 SV=1;tr|A0A287AKZ9|A0A287AKZ9_PIG V-type proton ATPase subunit G OS=Sus scrofa OX=9823 GN=ATP6V1G1 PE=1 SV=1	2	1	1	1	10.1	12.79	109	1.6344	84916000	30094	25892	13002	29480	28131	25263	29026.7	25548.3	36033.1	26014.9	19786.4	24432	1.2901	0.132723
A0A287B7U0;F1RYZ0;Q29315;F1RNZ2	RPLP2	A0A287B7U0;F1RYZ0;Q29315;F1RNZ2	tr|A0A287B7U0|A0A287B7U0_PIG 60S acidic ribosomal protein P2 OS=Sus scrofa OX=9823 GN=RPLP2 PE=1 SV=1;tr|F1RYZ0|F1RYZ0_PIG 60S acidic ribosomal protein P2 OS=Sus scrofa OX=9823 GN=RPLP2 PE=1 SV=1;sp|Q29315|RLA2_PIG 60S acidic ribosomal protein P2 OS=Sus sc	4	2	2	2	44.1	10.31	102	28.567	1469300000	373770	381010	75251	623480	943710	317080	360514	375952	208547	550196	663774	306650	0.621465	0.179601
A0A287B7X5;A0A287B8Y7;A0A287AXS8;A0A287BD78;A0A287AFR1;A0A287AP62;F1SU05;A0A287AF76	EIF4G3	A0A287B7X5;A0A287B8Y7;A0A287AXS8;A0A287BD78;A0A287AFR1;A0A287AP62;F1SU05;A0A287AF76	tr|A0A287B7X5|A0A287B7X5_PIG Eukaryotic translation initiation factor 4 gamma 3 OS=Sus scrofa OX=9823 GN=EIF4G3 PE=1 SV=1;tr|A0A287B8Y7|A0A287B8Y7_PIG Eukaryotic translation initiation factor 4 gamma 3 OS=Sus scrofa OX=9823 GN=EIF4G3 PE=1 SV=1;tr|A0A287AXS	8	8	5	5	5	168.8	1519	8.01	362320000	95249	96428	47659	88700	109950	78949	91871	95147.8	132080	78274.2	77335.2	76352.1	1.37565	0.0875485
A0A287B7Y0	0	A0A287B7Y0	tr|A0A287B7Y0|A0A287B7Y0_PIG Uncharacterized protein OS=Sus scrofa OX=9823 PE=1 SV=1	1	1	1	1	8.6	23.328	210	16.377	34143000	16654	16205	8928.4	14546	21080	20778	16063.4	15989.9	24743.7	12836.3	14827	20094.5	1.18927	0.452467
A0A287B820;Q0MVN8;Q19QT8;A0A287AHU8	CRYZ	A0A287B820;Q0MVN8;Q19QT8;A0A287AHU8	tr|A0A287B820|A0A287B820_PIG Quinone oxidoreductase OS=Sus scrofa OX=9823 GN=CRYZ PE=4 SV=1;sp|Q0MVN8|QOR_PIG Quinone oxidoreductase OS=Sus scrofa OX=9823 GN=CRYZ PE=2 SV=1;tr|Q19QT8|Q19QT8_PIG Quinone oxidoreductase OS=Sus scrofa OX=9823 GN=CRYZ PE=2 SV=1	4	4	4	4	12.5	31.62	296	8.0325	56971000000	157170	153120	78787	135110	196310	131810	151596	151087	218346	119229	138078	127474	1.35409	0.119443
A0A287B830;A0A286ZXV0	MAPT	A0A287B830;A0A286ZXV0	tr|A0A287B830|A0A287B830_PIG Microtubule-associated protein OS=Sus scrofa OX=9823 GN=MAPT PE=1 SV=1;tr|A0A286ZXV0|A0A286ZXV0_PIG Microtubule-associated protein OS=Sus scrofa OX=9823 GN=MAPT PE=1 SV=1	2	10	10	1	15.6	68.184	655	14.486	2129700000	592920	561340	131240	651020	648180	551980	571892	553888	363712	574499	455908	533823	0.95222	0.756858
A0A287B837;F1SFF3;A0A287ALN1;A0A287AKJ2	NID2	A0A287B837;F1SFF3;A0A287ALN1;A0A287AKJ2	tr|A0A287B837|A0A287B837_PIG Nidogen 2 OS=Sus scrofa OX=9823 GN=NID2 PE=1 SV=1;tr|F1SFF3|F1SFF3_PIG Nidogen 2 OS=Sus scrofa OX=9823 GN=NID2 PE=1 SV=3;tr|A0A287ALN1|A0A287ALN1_PIG Nidogen 2 OS=Sus scrofa OX=9823 GN=NID2 PE=1 SV=1;tr|A0A287AKJ2|A0A287AKJ2_PI	4	8	8	8	7.1	144.18	1309	47.786	1437700000	834110	760930	424850	714300	1088300	757960	804528	750828	1.17741e+06	630341	765474	733028	1.28369	0.224353
A0A287B880;A0A286ZWG1;I3L829	NPLOC4	A0A287B880;A0A286ZWG1;I3L829	tr|A0A287B880|A0A287B880_PIG NPL4 homolog, ubiquitin recognition factor OS=Sus scrofa OX=9823 GN=NPLOC4 PE=1 SV=1;tr|A0A286ZWG1|A0A286ZWG1_PIG NPL4 homolog, ubiquitin recognition factor OS=Sus scrofa OX=9823 GN=NPLOC4 PE=1 SV=1;tr|I3L829|I3L829_PIG NPL4 ho	3	10	10	10	15.8	69.192	625	18.861	1766400000	614480	588750	364520	646030	721770	620940	592687	580934	1.01021e+06	570096	507669	600515	1.30123	0.306264
A0A287B895;A0A286ZK64;A0A287BEB5;F1S8Q4	COQ8A	A0A287B895;A0A286ZK64;A0A287BEB5;F1S8Q4	tr|A0A287B895|A0A287B895_PIG Coenzyme Q8A OS=Sus scrofa OX=9823 GN=COQ8A PE=1 SV=1;tr|A0A286ZK64|A0A286ZK64_PIG Coenzyme Q8A OS=Sus scrofa OX=9823 GN=COQ8A PE=1 SV=1;tr|A0A287BEB5|A0A287BEB5_PIG Coenzyme Q8A OS=Sus scrofa OX=9823 GN=COQ8A PE=1 SV=1;tr|F1S8	4	8	8	8	16.2	67.324	599	248.62	1113300000	323540	284960	160490	282800	323060	213110	312066	281177	444774	249560	227230	206100	1.52004	0.0840013
A0A287B8B1;F1SRB9;A0A0B8RVG5;A0A287BSH9;A0A286ZII3;A0A287A4U0	ST13	A0A287B8B1;F1SRB9;A0A0B8RVG5	tr|A0A287B8B1|A0A287B8B1_PIG Uncharacterized protein OS=Sus scrofa OX=9823 GN=ST13 PE=1 SV=1;tr|F1SRB9|F1SRB9_PIG Uncharacterized protein OS=Sus scrofa OX=9823 GN=ST13 PE=1 SV=1;tr|A0A0B8RVG5|A0A0B8RVG5_PIG Suppression of tumorigenicity 13 (Colon carcinoma	6	12	12	12	29.9	40.733	361	69.087	6721800000	1822500	1901400	703920	2357100	2463400	1778500	1.75786e+06	1.87616e+06	1.95081e+06	2.08005e+06	1.73267e+06	1.72e+06	1.00942	0.900652
A0A287B8Q9;A0A288CFT8;E7CXS1;A0A287BEL7	VLDLR	A0A287B8Q9;A0A288CFT8;E7CXS1;A0A287BEL7	tr|A0A287B8Q9|A0A287B8Q9_PIG Very low-density lipoprotein receptor precursor OS=Sus scrofa OX=9823 GN=VLDLR PE=1 SV=1;tr|A0A288CFT8|A0A288CFT8_PIG Very low-density lipoprotein receptor precursor OS=Sus scrofa OX=9823 GN=VLDLR PE=1 SV=1;tr|E7CXS1|E7CXS1_PIG	4	1	1	1	1.5	88.796	803	7.5708	85056000	56754	62588	11674	68916	62812	53881	54741.2	61757.1	32352.7	60815.6	44179.9	52108.7	0.947467	0.79851
A0A287B900;F1SUG3	VPS26A	A0A287B900;F1SUG3	tr|A0A287B900|A0A287B900_PIG VPS26, retromer complex component A OS=Sus scrofa OX=9823 GN=VPS26A PE=1 SV=1;tr|F1SUG3|F1SUG3_PIG VPS26, retromer complex component A OS=Sus scrofa OX=9823 GN=VPS26A PE=1 SV=3	2	3	3	3	14.6	35.428	302	8.7986	208420000	105380	106240	90077	123750	159780	121440	101643	104830	249635	109204	112384	117445	1.34531	0.469262
A0A287B929;Q95307;Q00P24;A0A287A6T6;A0A287B236	RPL13A	A0A287B929;Q95307	tr|A0A287B929|A0A287B929_PIG 60S ribosomal protein L13a OS=Sus scrofa OX=9823 GN=RPL13A PE=1 SV=1;sp|Q95307|RL13A_PIG 60S ribosomal protein L13a (Fragment) OS=Sus scrofa OX=9823 GN=RPL13A PE=2 SV=2	5	7	7	7	27.9	23.709	204	8.3344	2567400000	373690	365800	354180	364430	465730	361380	360437	360944	981557	321595	327579	349493	1.70521	0.320378
A0A287B931;A0A287APX6;A0A287B157	RAP1B	A0A287B931;A0A287APX6	tr|A0A287B931|A0A287B931_PIG RAP1B, member of RAS oncogene family OS=Sus scrofa OX=9823 GN=RAP1B PE=1 SV=1;tr|A0A287APX6|A0A287APX6_PIG RAP1B, member of RAS oncogene family OS=Sus scrofa OX=9823 GN=RAP1B PE=1 SV=1	3	6	1	1	35.7	17.682	157	6.0368	200310000	32116	28319	5933.2	36100	42345	31515	30977	27943	16443	31856.8	29784.1	30478.4	0.818103	0.279431
A0A287B9C6;F1RY43;A0A287A5F9	PDP1	A0A287B9C6;F1RY43;A0A287A5F9	tr|A0A287B9C6|A0A287B9C6_PIG Pyruvate dehyrogenase phosphatase catalytic subunit 1 OS=Sus scrofa OX=9823 GN=PDP1 PE=1 SV=1;tr|F1RY43|F1RY43_PIG Pyruvate dehyrogenase phosphatase catalytic subunit 1 OS=Sus scrofa OX=9823 GN=PDP1 PE=1 SV=1;tr|A0A287A5F9|A0A2	3	1	1	1	1.9	60.399	531	1.6353	62273000	44205	36685	19910	46778	62091	34222	42637.3	36198	55177.6	41279.7	43672.7	33096.3	1.13523	0.454226
A0A287B9H3	PDLIM7	A0A287B9H3	tr|A0A287B9H3|A0A287B9H3_PIG PDZ and LIM domain 7 OS=Sus scrofa OX=9823 GN=PDLIM7 PE=1 SV=1	1	9	8	2	26.6	25.194	229	43.127	22634000000	1226700	1364200	1066600	782970	1023600	584510	1.18319e+06	1.34609e+06	2.95592e+06	690940	719966	565283	2.77565	0.10841
A0A287B9J3;F1RZU8;A0A287A7G6;A0A287AHQ7;A0A287BAP9;A0A287A6B6;A0A287ARN2;A0A287A0I5;A0A287A2M3;A0A286ZPP2	DST	A0A287B9J3;F1RZU8;A0A287A7G6;A0A287AHQ7;A0A287BAP9;A0A287A6B6;A0A287ARN2;A0A287A0I5;A0A287A2M3;A0A286ZPP2	tr|A0A287B9J3|A0A287B9J3_PIG Dystonin OS=Sus scrofa OX=9823 GN=DST PE=1 SV=1;tr|F1RZU8|F1RZU8_PIG Dystonin OS=Sus scrofa OX=9823 GN=DST PE=1 SV=3;tr|A0A287A7G6|A0A287A7G6_PIG Dystonin OS=Sus scrofa OX=9823 GN=DST PE=1 SV=1;tr|A0A287AHQ7|A0A287AHQ7_PIG Dyst	10	1	1	1	0.3	810.99	7232	3.0675	54991000	11991	13403	3179.6	17661	16935	16884	11565.7	13225.1	8811.79	15585.1	11911.5	16328.6	0.76674	0.143536
A0A287B9W3;A1Z624;Q29349	DYNC1H1	A0A287B9W3	tr|A0A287B9W3|A0A287B9W3_PIG Dynein cytoplasmic 1 heavy chain 1 OS=Sus scrofa OX=9823 GN=DYNC1H1 PE=1 SV=1	3	32	32	32	9	428.4	3742	92.27	3457200000	1067800	992400	426140	1182800	1200900	1021300	1.02993e+06	979225	1.18098e+06	1.04377e+06	844673	987706	1.10917	0.284514
A0A287BA45;A0A287ABW8;P53590;A0A286ZWJ9;F1SFR6	SUCLG2	A0A287BA45;A0A287ABW8;P53590;A0A286ZWJ9;F1SFR6	tr|A0A287BA45|A0A287BA45_PIG Succinate--CoA ligase [GDP-forming] subunit beta, mitochondrial OS=Sus scrofa OX=9823 GN=SUCLG2 PE=3 SV=1;tr|A0A287ABW8|A0A287ABW8_PIG Succinate--CoA ligase [GDP-forming] subunit beta, mitochondrial OS=Sus scrofa OX=9823 GN=SUC	5	10	10	10	32.3	44.836	415	66.106	1302700000	682950	669180	315260	796420	1081000	524050	658729	660296	873696	702809	760339	506812	1.11308	0.517785
A0A287BA60;A0A286ZJ82;F1RHM8	RANBP1	A0A287BA60;A0A286ZJ82;F1RHM8	tr|A0A287BA60|A0A287BA60_PIG Ran-specific GTPase-activating protein OS=Sus scrofa OX=9823 GN=RANBP1 PE=1 SV=1;tr|A0A286ZJ82|A0A286ZJ82_PIG Ran-specific GTPase-activating protein OS=Sus scrofa OX=9823 GN=RANBP1 PE=1 SV=1;tr|F1RHM8|F1RHM8_PIG Ran-specific GT	3	3	3	3	18	20.048	172	5.2563	182120000	116270	110990	40943	132280	191620	108720	112146	109517	113467	116732	134779	105144	0.939649	0.455899
A0A287BA78;F1S393	CYB5B	A0A287BA78;F1S393	tr|A0A287BA78|A0A287BA78_PIG Cytochrome b5 type B OS=Sus scrofa OX=9823 GN=CYB5B PE=1 SV=1;tr|F1S393|F1S393_PIG Cytochrome b5 type B OS=Sus scrofa OX=9823 GN=CYB5B PE=1 SV=2	2	3	3	3	25.7	16.199	144	11.328	491060000	146930	132170	41132	124630	154550	116160	141719	130415	113991	109981	108705	112339	1.16645	0.0864916
A0A287BAB5;A0A0B8RZQ8	BOLA2	A0A287BAB5;A0A0B8RZQ8	tr|A0A287BAB5|A0A287BAB5_PIG Uncharacterized protein OS=Sus scrofa OX=9823 PE=1 SV=1;tr|A0A0B8RZQ8|A0A0B8RZQ8_PIG BolA family member 2 OS=Sus scrofa domesticus OX=9825 GN=BOLA2 PE=3 SV=1	2	2	2	2	29.1	10.086	86	3.3778	113580000	2813.9	2632.6	8852.1	3145.3	5169.5	3846.4	2714.1	2597.65	24532.3	2775.6	3636.05	3719.88	2.94566	0.418861
A0A287BAF3;A4Z6H0;A0A287BAM7;A4Z6H1	ADSSL1	A0A287BAF3;A4Z6H0	tr|A0A287BAF3|A0A287BAF3_PIG Adenylosuccinate synthetase isozyme 1 OS=Sus scrofa OX=9823 GN=ADSSL1 PE=3 SV=1;sp|A4Z6H0|PURA1_PIG Adenylosuccinate synthetase isozyme 1 OS=Sus scrofa OX=9823 GN=ADSSL1 PE=2 SV=1	4	18	18	18	40.3	50.198	457	176.3	40599000000	2184200	2206400	986910	2798400	4446000	2144500	2.10674e+06	2.17711e+06	2.73507e+06	2.46948e+06	3.12717e+06	2.07396e+06	0.915041	0.584626
A0A287BAK1;F1SFZ8;A0A287AC34;A0A287BLY8;A0A287AIU5	TLN1	A0A287BAK1;F1SFZ8;A0A287AC34;A0A287BLY8;A0A287AIU5	tr|A0A287BAK1|A0A287BAK1_PIG Talin 1 OS=Sus scrofa OX=9823 GN=TLN1 PE=1 SV=1;tr|F1SFZ8|F1SFZ8_PIG Talin-1 OS=Sus scrofa OX=9823 GN=TLN1 PE=1 SV=3;tr|A0A287AC34|A0A287AC34_PIG Talin 1 OS=Sus scrofa OX=9823 GN=TLN1 PE=1 SV=1;tr|A0A287BLY8|A0A287BLY8_PIG Tali	5	25	17	17	12.8	267.67	2519	68.586	1273200000	554890	540820	179760	656080	736330	550450	535211	533640	498178	578965	517910	532344	0.961829	0.400119
A0A287BAW0	NDUFA5	A0A287BAW0	tr|A0A287BAW0|A0A287BAW0_PIG Uncharacterized protein OS=Sus scrofa OX=9823 GN=NDUFA5 PE=1 SV=1	1	2	2	2	8.6	13.45	116	5.1089	1607500000	350110	330890	143150	303500	495930	242830	337693	326497	396719	267827	348821	234842	1.24594	0.157983
A0A287BAX8;F1SN05	EIF3J	A0A287BAX8;F1SN05	tr|A0A287BAX8|A0A287BAX8_PIG Eukaryotic translation initiation factor 3 subunit J OS=Sus scrofa OX=9823 GN=EIF3J PE=1 SV=1;tr|F1SN05|F1SN05_PIG Eukaryotic translation initiation factor 3 subunit J OS=Sus scrofa OX=9823 GN=EIF3J PE=1 SV=2	2	8	8	8	30.1	23.684	206	17.627	2178500000	657220	620190	199150	712090	872770	545850	633912	611956	551914	628391	613877	527895	1.0156	0.828425
A0A287BB12;I3L7H0;A0A287AU07;I3L6I2	DCUN1D1	A0A287BB12;I3L7H0	tr|A0A287BB12|A0A287BB12_PIG DCN1-like protein OS=Sus scrofa OX=9823 GN=DCUN1D1 PE=1 SV=1;tr|I3L7H0|I3L7H0_PIG DCN1-like protein OS=Sus scrofa OX=9823 GN=DCUN1D1 PE=1 SV=1	4	3	3	3	14.7	29.993	258	62.688	2559900000	954580	883290	308890	959490	1204900	859180	920726	871564	856042	846712	847486	830918	1.0488	0.112178
A0A287BB89;F1RWH7;A0A287BDC6	PNPO	A0A287BB89;F1RWH7	tr|A0A287BB89|A0A287BB89_PIG Pyridoxamine 5-phosphate oxidase OS=Sus scrofa OX=9823 GN=PNPO PE=1 SV=1;tr|F1RWH7|F1RWH7_PIG Pyridoxamine 5-phosphate oxidase OS=Sus scrofa OX=9823 GN=PNPO PE=1 SV=3	3	6	6	6	31	30.111	261	44.218	4582600000	674150	747130	293940	933080	728650	629020	650241	737211	814611	823406	512508	608329	1.13261	0.452869
A0A287BBE2;A0A287AJZ1;E7CR03;A0A2C9F3G4;Q19S50;E7CR02	STAT3	A0A287BBE2;A0A287AJZ1;E7CR03;A0A2C9F3G4;Q19S50;E7CR02	tr|A0A287BBE2|A0A287BBE2_PIG Signal transducer and activator of transcription OS=Sus scrofa OX=9823 GN=STAT3 PE=3 SV=1;tr|A0A287AJZ1|A0A287AJZ1_PIG Signal transducer and activator of transcription OS=Sus scrofa OX=9823 GN=STAT3 PE=3 SV=1;tr|E7CR03|E7CR03_P	6	2	2	2	2.7	81.238	705	3.4781	37791000	71086	73666	18741	92217	102600	88247	68564.9	72688	51937.9	81377.9	72165.4	85344.2	0.80871	0.110271
A0A287BBK6;A0A287B9W0;A0A287ARH5	NEB	A0A287BBK6;A0A287B9W0;A0A287ARH5	tr|A0A287BBK6|A0A287BBK6_PIG Nebulin OS=Sus scrofa OX=9823 GN=NEB PE=1 SV=1;tr|A0A287B9W0|A0A287B9W0_PIG Nebulin OS=Sus scrofa OX=9823 GN=NEB PE=1 SV=1;tr|A0A287ARH5|A0A287ARH5_PIG Nebulin OS=Sus scrofa OX=9823 GN=NEB PE=1 SV=1	3	236	1	0	68	333.56	2869	79.759	479760000	141900	135450	75937	163420	218710	119050	136867	133652	210448	144212	153833	115134	1.16407	0.459628
A0A287BBL8;F1SRH2;A0A287B7P9;A0A287ASF1;A0A287AL54	ANO4	A0A287BBL8;F1SRH2;A0A287B7P9;A0A287ASF1;A0A287AL54	tr|A0A287BBL8|A0A287BBL8_PIG Anoctamin OS=Sus scrofa OX=9823 GN=ANO4 PE=3 SV=1;tr|F1SRH2|F1SRH2_PIG Anoctamin OS=Sus scrofa OX=9823 GN=ANO4 PE=3 SV=3;tr|A0A287B7P9|A0A287B7P9_PIG Anoctamin OS=Sus scrofa OX=9823 GN=ANO4 PE=3 SV=1;tr|A0A287ASF1|A0A287ASF1_PI	5	1	1	1	1.1	107.57	920	1.6453	416380000	55592	56790	4546.1	51745	38165	54185	53620.4	56036.1	12598.8	45662.9	26844	52402.7	0.978751	0.958644
A0A287BCR3	EMCN	A0A287BCR3	tr|A0A287BCR3|A0A287BCR3_PIG Endomucin OS=Sus scrofa OX=9823 GN=EMCN PE=4 SV=1	1	1	1	1	6.1	24.67	231	4.9974	64703000	22815	22948	16085	27987	30678	24115	22005.9	22643.3	44577.2	24697.4	21577.9	23321.8	1.28204	0.43078
A0A287BCR7;A0A286ZT96;F1RPV1	TIPRL	A0A287BCR7;A0A286ZT96;F1RPV1	tr|A0A287BCR7|A0A287BCR7_PIG TOR signaling pathway regulator OS=Sus scrofa OX=9823 GN=TIPRL PE=1 SV=1;tr|A0A286ZT96|A0A286ZT96_PIG TOR signaling pathway regulator OS=Sus scrofa OX=9823 GN=TIPRL PE=1 SV=1;tr|F1RPV1|F1RPV1_PIG TOR signaling pathway regulator	3	3	3	3	12.5	27.486	240	4.8459	456460000	133370	131080	45602	154590	207490	120590	128640	129340	126379	136420	145942	116623	0.963343	0.604369
A0A287BCT2;A0A287B5Z7	ACOT4	A0A287BCT2;A0A287B5Z7	tr|A0A287BCT2|A0A287BCT2_PIG Acyl-CoA thioesterase 4 OS=Sus scrofa OX=9823 GN=ACOT4 PE=1 SV=1;tr|A0A287B5Z7|A0A287B5Z7_PIG Acyl-CoA thioesterase 4 OS=Sus scrofa OX=9823 GN=ACOT4 PE=1 SV=1	2	5	5	1	9.9	55.152	507	25.968	1509900000	366950	395190	309870	487040	296750	380670	353936	389944	858758	429794	208724	368148	1.59203	0.320767
A0A287BCW7	FAHD1	A0A287BCW7	tr|A0A287BCW7|A0A287BCW7_PIG Fumarylacetoacetate hydrolase domain containing 1 OS=Sus scrofa OX=9823 GN=FAHD1 PE=1 SV=1	1	2	2	2	9.4	24.868	224	4.7434	396540000	93845	83335	13711	113030	97309	87635	90516.8	82228.7	37998	99744.5	68443.9	84752.4	0.833173	0.492468
A0A287BCY9;A0A287AVW1;D2WKD8;A0A287B7W0;A0A286ZRG2;D2WKD7;A0A286ZRK2;I3L8L8;P19156;F1RM59;O62815;Q95M24	ATP1A2	A0A287BCY9;A0A287AVW1;D2WKD8;A0A287B7W0;A0A286ZRG2	tr|A0A287BCY9|A0A287BCY9_PIG Sodium/potassium-transporting ATPase subunit alpha OS=Sus scrofa OX=9823 GN=ATP1A2 PE=1 SV=1;tr|A0A287AVW1|A0A287AVW1_PIG Sodium/potassium-transporting ATPase subunit alpha OS=Sus scrofa OX=9823 GN=ATP1A2 PE=1 SV=1;sp|D2WKD8|AT	12	25	25	12	29.3	103.61	947	323.31	12651000000	2857500	2720100	1107700	3143700	3141700	2246700	2.75616e+06	2.68399e+06	3.06982e+06	2.77419e+06	2.20977e+06	2.1728e+06	1.18908	0.118786
A0A287BDL6;A1XQV4	TPM3	A0A287BDL6;A1XQV4	tr|A0A287BDL6|A0A287BDL6_PIG Tropomyosin alpha-3 chain OS=Sus scrofa OX=9823 GN=TPM3 PE=1 SV=1;sp|A1XQV4|TPM3_PIG Tropomyosin alpha-3 chain OS=Sus scrofa OX=9823 GN=TPM3 PE=2 SV=1	2	53	1	0	88.7	32.818	284	71.477	87230000000	2595900	2323900	490070	2417800	1289600	1696900	2.50384e+06	2.29305e+06	1.35816e+06	2.13361e+06	907062	1.64108e+06	1.31469	0.382418
A0A287BDL9;Q6YT37;I3LG42	LRRC2	A0A287BDL9;Q6YT37;I3LG42	tr|A0A287BDL9|A0A287BDL9_PIG Leucine-rich repeat-containing protein 2 OS=Sus scrofa OX=9823 GN=LRRC2 PE=4 SV=1;tr|Q6YT37|Q6YT37_PIG Leucine-rich repeat-containing 2 OS=Sus scrofa OX=9823 GN=LRRC2 PE=4 SV=1;tr|I3LG42|I3LG42_PIG Leucine-rich repeat-containin	3	2	2	2	5.4	43.08	371	15.863	123830000	20230	18760	5376.5	27370	26186	26023	19512.5	18510.9	14900.2	24152.9	18418.4	25167	0.781296	0.122165
A0A287BDP1	JAGN1	A0A287BDP1	tr|A0A287BDP1|A0A287BDP1_PIG Jagunal homolog 1 OS=Sus scrofa OX=9823 GN=JAGN1 PE=1 SV=1	1	1	1	1	8.1	16.736	148	9.8676	283240000	31450	28006	35095	26319	29657	25429	30334.6	27634.2	97260.5	23225.5	20859.7	24592.5	2.26026	0.274394
A0A287BDW8;F1S9S8;A0A287AN24;I3LAY6;A0A287B906;I3LCF4	NEXN	A0A287BDW8;F1S9S8;A0A287AN24;I3LAY6;A0A287B906	tr|A0A287BDW8|A0A287BDW8_PIG Uncharacterized protein OS=Sus scrofa OX=9823 GN=NEXN PE=1 SV=1;tr|F1S9S8|F1S9S8_PIG Uncharacterized protein OS=Sus scrofa OX=9823 GN=NEXN PE=1 SV=2;tr|A0A287AN24|A0A287AN24_PIG Uncharacterized protein OS=Sus scrofa OX=9823 GN=	6	14	14	14	23.2	71.345	596	98.396	2439700000	653000	606430	428170	559630	686330	476960	629841	598379	1.18661e+06	493851	482742	461271	1.67946	0.163887
A0A287BDX0;A0A287BT22;I3LAT0;A0A287BB88	RASA4B	A0A287BDX0;A0A287BT22;I3LAT0;A0A287BB88	tr|A0A287BDX0|A0A287BDX0_PIG Uncharacterized protein OS=Sus scrofa OX=9823 GN=RASA4B PE=4 SV=1;tr|A0A287BT22|A0A287BT22_PIG Uncharacterized protein OS=Sus scrofa OX=9823 GN=RASA4B PE=4 SV=1;tr|I3LAT0|I3LAT0_PIG Uncharacterized protein OS=Sus scrofa OX=9823	4	4	4	4	5.7	81.748	736	27.089	56226000	61172	60468	16704	63084	70555	63116	59002.5	59665.2	46292.6	55669.1	49626	61039.9	0.991736	0.93714
A0A287BE42;F1S5F4	NEK7	A0A287BE42;F1S5F4	tr|A0A287BE42|A0A287BE42_PIG NIMA related kinase 7 OS=Sus scrofa OX=9823 GN=NEK7 PE=1 SV=1;tr|F1S5F4|F1S5F4_PIG NIMA related kinase 7 OS=Sus scrofa OX=9823 GN=NEK7 PE=1 SV=3	2	8	8	8	28.8	34.595	302	24.635	3039700000	284140	279530	199630	294420	502460	328810	274063	275819	553245	259814	353414	317994	1.1846	0.585339
A0A287BE87;A0A287ABC7;F1RUN0;A0A286ZW77;A0A286ZW19;F1SID9;A0A286ZQK4;A0A287BQM0	CELF2	A0A287BE87;A0A287ABC7;F1RUN0;A0A286ZW77;A0A286ZW19;F1SID9;A0A286ZQK4;A0A287BQM0	tr|A0A287BE87|A0A287BE87_PIG Uncharacterized protein OS=Sus scrofa OX=9823 GN=CELF2 PE=4 SV=1;tr|A0A287ABC7|A0A287ABC7_PIG CUGBP Elav-like family member 1 OS=Sus scrofa OX=9823 GN=CELF1 PE=1 SV=1;tr|F1RUN0|F1RUN0_PIG Uncharacterized protein OS=Sus scrofa O	8	1	1	1	1.7	51.622	484	1.8275	39978000	23919	23321	10726	24163	26297	26656	23070.7	23011.4	29725.5	21322.9	18496.4	25779.2	1.15563	0.330574
A0A287BEC7;A0A287A9H6;A0A286ZY50;A0A287BGB3;F1SL42;A0A287BBQ2	VAMP3	A0A287BEC7;A0A287A9H6;A0A286ZY50	tr|A0A287BEC7|A0A287BEC7_PIG Vesicle associated membrane protein 3 OS=Sus scrofa OX=9823 GN=VAMP3 PE=1 SV=1;tr|A0A287A9H6|A0A287A9H6_PIG Uncharacterized protein OS=Sus scrofa OX=9823 GN=VAMP2 PE=1 SV=1;tr|A0A286ZY50|A0A286ZY50_PIG Uncharacterized protein O	6	4	4	4	29.4	15.263	136	155.25	1413100000	713960	677920	272380	646650	948010	709170	688639	668920	754860	570643	666799	685843	1.09834	0.226231
A0A287BED1	PFDN1	A0A287BED1	tr|A0A287BED1|A0A287BED1_PIG Prefoldin subunit 1 OS=Sus scrofa OX=9823 GN=PFDN1 PE=1 SV=1	1	6	6	6	35.2	14.237	122	3.5394	776070000	287140	290410	150830	331220	483370	335010	276956	286555	418003	292289	339986	323990	1.0264	0.868275
A0A287BED9;A0A287AK19;F1RTN3;P26042	MSN	A0A287BED9;A0A287AK19;F1RTN3;P26042	tr|A0A287BED9|A0A287BED9_PIG Moesin OS=Sus scrofa OX=9823 GN=MSN PE=1 SV=1;tr|A0A287AK19|A0A287AK19_PIG Moesin OS=Sus scrofa OX=9823 GN=MSN PE=1 SV=1;tr|F1RTN3|F1RTN3_PIG Moesin OS=Sus scrofa OX=9823 GN=MSN PE=1 SV=2;sp|P26042|MOES_PIG Moesin OS=Sus scrofa	4	16	11	11	23.6	67.786	577	21.446	2711300000	435860	417750	189610	478110	527080	453780	420402	412204	525476	421913	370730	438854	1.10279	0.370105
A0A287BET5	ALYREF	A0A287BET5	tr|A0A287BET5|A0A287BET5_PIG Uncharacterized protein OS=Sus scrofa OX=9823 GN=ALYREF PE=1 SV=1	1	2	2	2	7.8	26.869	256	4.1468	283150000	146500	135780	68458	146620	194070	143380	141304	133977	189721	129386	136502	138664	1.14943	0.318776
A0A287BEZ5;F1S4Y0;B8XY19	ACSS2	A0A287BEZ5;F1S4Y0;B8XY19	tr|A0A287BEZ5|A0A287BEZ5_PIG Acetyl-coenzyme A synthetase, cytoplasmic OS=Sus scrofa OX=9823 GN=ACSS2 PE=1 SV=1;tr|F1S4Y0|F1S4Y0_PIG Acetyl-coenzyme A synthetase, cytoplasmic OS=Sus scrofa OX=9823 GN=ACSS2 PE=1 SV=2;tr|B8XY19|B8XY19_PIG Acyl-CoA synthetase	3	4	4	4	7.3	80.298	714	10.542	199880000	119410	115760	85787	155200	231870	106850	115175	114223	237746	136958	163090	103335	1.15807	0.657948
A0A287BF29;A0A287AV28	GPD1	A0A287BF29;A0A287AV28	tr|A0A287BF29|A0A287BF29_PIG Glycerol-3-phosphate dehydrogenase [NAD(+)] OS=Sus scrofa OX=9823 PE=1 SV=1;tr|A0A287AV28|A0A287AV28_PIG Glycerol-3-phosphate dehydrogenase [NAD(+)] OS=Sus scrofa OX=9823 PE=1 SV=1	2	8	1	1	16.8	38.977	357	3.8396	214670000	34755	29201	5176.5	42820	61457	23111	33522.4	28813.3	14345.9	37787	43226.8	22350.8	0.741856	0.354838
A0A287BF30;A0A286ZMK6	AARSD1	A0A287BF30;A0A286ZMK6	tr|A0A287BF30|A0A287BF30_PIG Alanyl-tRNA synthetase domain containing 1 OS=Sus scrofa OX=9823 GN=AARSD1 PE=4 SV=1;tr|A0A286ZMK6|A0A286ZMK6_PIG Alanyl-tRNA synthetase domain containing 1 OS=Sus scrofa OX=9823 GN=AARSD1 PE=4 SV=1	2	5	5	5	15.5	45.266	412	112.21	445560000	170060	168510	96164	123510	284890	167630	164029	166273	266504	108993	200382	162116	1.26578	0.385753
A0A287BFB8;F1SDJ8	GLRX3	A0A287BFB8;F1SDJ8	tr|A0A287BFB8|A0A287BFB8_PIG Glutaredoxin-3 OS=Sus scrofa OX=9823 GN=GLRX3 PE=1 SV=1;tr|F1SDJ8|F1SDJ8_PIG Glutaredoxin-3 OS=Sus scrofa OX=9823 GN=GLRX3 PE=1 SV=2	2	3	3	3	8.7	37.196	334	5.7149	2278700000	482860	483400	207860	534280	674070	592620	465735	476982	576053	471481	474118	573127	1.00003	0.999769
A0A287BFC9;Q9GMB0;A0A287BR84;F1SPG2	RPN1	A0A287BFC9;Q9GMB0;A0A287BR84;F1SPG2	tr|A0A287BFC9|A0A287BFC9_PIG Dolichyl-diphosphooligosaccharide--protein glycosyltransferase subunit 1 OS=Sus scrofa OX=9823 GN=RPN1 PE=3 SV=1;sp|Q9GMB0|RPN1_PIG Dolichyl-diphosphooligosaccharide--protein glycosyltransferase subunit 1 OS=Sus scrofa OX=9823	4	13	13	13	21.5	66.955	599	32.334	1810900000	630050	616600	253840	672450	733630	648910	607705	608414	703480	593411	516011	627565	1.10513	0.25486
A0A287BG35	RNF170	A0A287BG35	tr|A0A287BG35|A0A287BG35_PIG Ring finger protein 170 OS=Sus scrofa OX=9823 GN=RNF170 PE=4 SV=1	1	1	1	1	5.4	29.681	258	4.7562	56301000	15947	17869	13430	16656	21483	20070	15381.4	17631.8	37219.2	14698.3	15110.4	19409.8	1.42695	0.379492
A0A287BG47;F1S398;A0A287BFZ5	CLTB	A0A287BG47;F1S398	tr|A0A287BG47|A0A287BG47_PIG Clathrin light chain OS=Sus scrofa OX=9823 GN=CLTB PE=1 SV=1;tr|F1S398|F1S398_PIG Clathrin light chain OS=Sus scrofa OX=9823 GN=CLTB PE=1 SV=3	3	4	4	4	19.4	23.182	211	7.2352	833300000	192430	179470	64344	192100	240420	199730	185605	177087	178320	169521	169103	193160	1.01735	0.73224
A0A287BG49;A0A287AP64;A0A287A8Y8;A0A0B8RTY5;P79273;F1RJH2	ACADS	A0A287BG49;A0A287AP64;A0A287A8Y8;A0A0B8RTY5;P79273;F1RJH2	tr|A0A287BG49|A0A287BG49_PIG Short-chain-specific acyl-CoA dehydrogenase, mitochondrial OS=Sus scrofa OX=9823 GN=ACADS PE=1 SV=1;tr|A0A287AP64|A0A287AP64_PIG Short-chain-specific acyl-CoA dehydrogenase, mitochondrial OS=Sus scrofa OX=9823 GN=ACADS PE=1 SV=	6	8	8	8	22.9	42.811	393	54.996	4194800000	822350	795920	346590	1001500	1167900	675220	793185	785353	960522	883784	821462	653010	1.07667	0.537711
A0A287BG87;A0A287AVP4;A0A287BP50;F1S1X9	TXNL1	A0A287BG87;A0A287AVP4;A0A287BP50;F1S1X9	tr|A0A287BG87|A0A287BG87_PIG Thioredoxin-like protein 1 OS=Sus scrofa OX=9823 GN=TXNL1 PE=1 SV=1;tr|A0A287AVP4|A0A287AVP4_PIG Thioredoxin-like protein 1 OS=Sus scrofa OX=9823 GN=TXNL1 PE=1 SV=1;tr|A0A287BP50|A0A287BP50_PIG Thioredoxin-like protein 1 OS=Sus	4	9	9	9	50.4	28.229	254	181.8	5161700000	1070100	1067600	304400	1274900	1671900	1165200	1.03215e+06	1.05343e+06	843599	1.12505e+06	1.17596e+06	1.12687e+06	0.854515	0.072876
A0A287BGB6;A0A286ZQ14;I3LDY1;I3LKT2;A0A287B084;A0A287BP33	EML1	A0A287BGB6;A0A286ZQ14;I3LDY1;I3LKT2;A0A287B084;A0A287BP33	tr|A0A287BGB6|A0A287BGB6_PIG Echinoderm microtubule associated protein like 1 OS=Sus scrofa OX=9823 GN=EML1 PE=1 SV=1;tr|A0A286ZQ14|A0A286ZQ14_PIG Echinoderm microtubule associated protein like 1 OS=Sus scrofa OX=9823 GN=EML1 PE=1 SV=1;tr|I3LDY1|I3LDY1_PIG	6	12	12	12	14.4	90.273	822	69.144	2423700000	1293200	1262900	507890	1313600	1829400	1450200	1.24734e+06	1.24613e+06	1.40754e+06	1.1592e+06	1.28674e+06	1.4025e+06	1.01366	0.852478
A0A287BGD6;A0A286ZN24;F1SH92;P79263;A0A286ZT99	ITIH4	A0A287BGD6;A0A286ZN24;F1SH92;P79263;A0A286ZT99	tr|A0A287BGD6|A0A287BGD6_PIG Inter-alpha-trypsin inhibitor heavy chain H4 OS=Sus scrofa OX=9823 GN=ITIH4 PE=1 SV=1;tr|A0A286ZN24|A0A286ZN24_PIG Inter-alpha-trypsin inhibitor heavy chain H4 OS=Sus scrofa OX=9823 GN=ITIH4 PE=1 SV=1;tr|F1SH92|F1SH92_PIG Inter	5	18	18	18	24.1	102.4	925	191.69	10504000000	1791100	1659600	753820	2823800	1989700	1866000	1.72758e+06	1.63757e+06	2.0891e+06	2.49189e+06	1.39949e+06	1.80462e+06	0.957557	0.827953
A0A287BGN7;F2Z5Q6;A0A287BCW5;A1XQU8;A0A287B5K0;F1SML8;A0A286ZT71	RPS6	A0A287BGN7;F2Z5Q6;A0A287BCW5;A1XQU8	tr|A0A287BGN7|A0A287BGN7_PIG Uncharacterized protein OS=Sus scrofa OX=9823 GN=RPS6 PE=1 SV=1;tr|F2Z5Q6|F2Z5Q6_PIG 40S ribosomal protein S6 OS=Sus scrofa OX=9823 GN=RPS6 PE=1 SV=3;tr|A0A287BCW5|A0A287BCW5_PIG 40S ribosomal protein S6 OS=Sus scrofa OX=9823 G	7	4	2	1	22.3	22.575	197	1.701	490170000	92992	94562	49324	105010	121940	89207	89694	93306.6	136694	92667.2	85768.5	86272.7	1.20772	0.296051
A0A287BGV6;F1S285;K7GT00	COL14A1	A0A287BGV6;F1S285;K7GT00	tr|A0A287BGV6|A0A287BGV6_PIG Collagen type XIV alpha 1 chain OS=Sus scrofa OX=9823 GN=COL14A1 PE=1 SV=1;tr|F1S285|F1S285_PIG Collagen type XIV alpha 1 chain OS=Sus scrofa OX=9823 GN=COL14A1 PE=1 SV=3;tr|K7GT00|K7GT00_PIG Collagen type XIV alpha 1 chain OS=	3	26	26	26	18.6	190.57	1739	180.24	6783100000	1403200	1373700	624800	2363300	2115700	3351200	1.35344e+06	1.35546e+06	1.73154e+06	2.08552e+06	1.48811e+06	3.24097e+06	0.651607	0.209413
A0A287BGW4	ALAD	A0A287BGW4	tr|A0A287BGW4|A0A287BGW4_PIG Delta-aminolevulinic acid dehydratase OS=Sus scrofa OX=9823 GN=ALAD PE=1 SV=1	1	4	4	4	12.3	34.743	318	60.652	827940000	255420	223640	148720	208040	265990	200310	246361	220671	412155	183587	187088	193721	1.55775	0.155649
A0A287BGW5	ARMCX3	A0A287BGW5	tr|A0A287BGW5|A0A287BGW5_PIG Armadillo repeat containing, X-linked 3 OS=Sus scrofa OX=9823 GN=ARMCX3 PE=1 SV=1	1	1	1	1	5	42.618	379	27.39	85202000	52975	53964	30138	57959	57623	74316	51096.2	53247.6	83523	51146.5	40530.1	71871.5	1.14869	0.592063
A0A287BHA1;A0A287AQS9;A0A286ZYV1;P26044;F1SV14;A0A287AN48;A0A287AB04;F1SB42	RDX	A0A287BHA1;A0A287AQS9;A0A286ZYV1;P26044;F1SV14;A0A287AN48;A0A287AB04	tr|A0A287BHA1|A0A287BHA1_PIG Radixin OS=Sus scrofa OX=9823 GN=RDX PE=1 SV=1;tr|A0A287AQS9|A0A287AQS9_PIG Radixin OS=Sus scrofa OX=9823 GN=RDX PE=1 SV=1;tr|A0A286ZYV1|A0A286ZYV1_PIG Radixin OS=Sus scrofa OX=9823 GN=RDX PE=1 SV=1;sp|P26044|RADI_PIG Radixin O	8	24	24	19	30.7	68.581	583	80.447	13027000000	2492300	2486100	1004200	2754300	3556200	2436400	2.40391e+06	2.45309e+06	2.78299e+06	2.43056e+06	2.50131e+06	2.35626e+06	1.04828	0.405182
A0A287BHE7	RPS14	A0A287BHE7	tr|A0A287BHE7|A0A287BHE7_PIG 40S ribosomal protein S14 OS=Sus scrofa OX=9823 GN=RPS14 PE=3 SV=1	1	2	2	2	9.3	16.273	151	9.5556	1405500000	90239	83864	206330	77099	110410	87537	87038.6	82750.6	571813	68036.8	77658.7	84657.6	3.21941	0.353181
A0A287BHL2	PGP	A0A287BHL2	tr|A0A287BHL2|A0A287BHL2_PIG Phosphoglycolate phosphatase OS=Sus scrofa OX=9823 GN=PGP PE=1 SV=1	1	10	10	10	36.4	34.29	321	116.45	5864800000	651990	663650	308730	734770	1042300	578340	628867	654839	855599	648405	733119	559316	1.10226	0.491543
A0A287BHM1	TPM1	A0A287BHM1	tr|A0A287BHM1|A0A287BHM1_PIG Tropomyosin alpha-1 chain OS=Sus scrofa OX=9823 GN=TPM1 PE=1 SV=1	1	60	37	0	82.5	35.363	309	323.31	2374200000000	38675000	39013000	10678000	41579000	87814000	48390000	3.73034e+07	3.84951e+07	2.95925e+07	3.66918e+07	6.17654e+07	4.67983e+07	0.725555	0.163639
A0A287BI08;F1SS77;P79322;P68211	ENSA	A0A287BI08;F1SS77;P79322;P68211	tr|A0A287BI08|A0A287BI08_PIG Alpha-endosulfine OS=Sus scrofa OX=9823 GN=ENSA PE=3 SV=1;tr|F1SS77|F1SS77_PIG Alpha-endosulfine OS=Sus scrofa OX=9823 GN=ENSA PE=3 SV=2;tr|P79322|P79322_PIG cAMP-regulated phosphoprotein 19k (Fragment) OS=Sus scrofa OX=9823 PE	4	2	1	1	28.4	12.862	116	40.918	105170000	18864	21204	3820.4	22689	23205	21743	18195	20922.5	10587.7	20022.1	16321.6	21027.8	0.866373	0.494958
A0A287BI30	0	A0A287BI30	tr|A0A287BI30|A0A287BI30_PIG Uncharacterized protein OS=Sus scrofa OX=9823 PE=4 SV=1	1	2	2	2	9.7	25.9	236	23.476	507790000	412370	419650	166030	530210	531120	366320	397745	414079	460127	467889	373572	354270	1.06374	0.557588
A0A287BI36;A0A287A7G2;F1RWW4;A0A287AN95;A0A287A1G4;A0A287A3D2	PDLIM5	A0A287BI36;A0A287A7G2;F1RWW4;A0A287AN95;A0A287A1G4;A0A287A3D2	tr|A0A287BI36|A0A287BI36_PIG PDZ and LIM domain 5 OS=Sus scrofa OX=9823 GN=PDLIM5 PE=1 SV=1;tr|A0A287A7G2|A0A287A7G2_PIG PDZ and LIM domain 5 OS=Sus scrofa OX=9823 GN=PDLIM5 PE=1 SV=1;tr|F1RWW4|F1RWW4_PIG PDZ and LIM domain 5 OS=Sus scrofa OX=9823 GN=PDLIM	6	17	17	16	75.2	23.839	214	195.08	58693000000	2735100	2581700	762220	3018100	3838800	2225100	2.6381e+06	2.54743e+06	2.11238e+06	2.66335e+06	2.70008e+06	2.15191e+06	0.971067	0.777751
A0A287BI67;Q2MJV8;A0A286ZKH7	PALM	A0A287BI67;Q2MJV8;A0A286ZKH7	tr|A0A287BI67|A0A287BI67_PIG Paralemmin-1 OS=Sus scrofa OX=9823 GN=PALM PE=4 SV=1;sp|Q2MJV8|PALM_PIG Paralemmin-1 OS=Sus scrofa OX=9823 GN=PALM PE=2 SV=1;tr|A0A286ZKH7|A0A286ZKH7_PIG Paralemmin-1 OS=Sus scrofa OX=9823 GN=PALM PE=4 SV=1	3	1	1	1	4.1	37.479	343	3.6218	10744000	3444.9	0	3866.2	2876.4	2365.4	1888.9	3322.73	0	10714.6	2538.31	1663.74	1826.77	3.49255	0.168988
A0A287BIG0;A0A286ZRU7;A0A287BFJ8;F1SV63;D9YJ44;A0A287BNJ6;F1SV62;D9YJ46;F1SV64;D9YJ47;A0A287B8N3;A0A286ZL92;I3L5V9	AGO3	A0A287BIG0;A0A286ZRU7;A0A287BFJ8;F1SV63;D9YJ44;A0A287BNJ6;F1SV62;D9YJ46;F1SV64;D9YJ47;A0A287B8N3;A0A286ZL92;I3L5V9	tr|A0A287BIG0|A0A287BIG0_PIG Protein argonaute-3 OS=Sus scrofa OX=9823 GN=AGO3 PE=1 SV=1;tr|A0A286ZRU7|A0A286ZRU7_PIG Protein argonaute-3 OS=Sus scrofa OX=9823 GN=AGO3 PE=1 SV=1;tr|A0A287BFJ8|A0A287BFJ8_PIG Protein argonaute-4 OS=Sus scrofa OX=9823 GN=AGO3	13	1	1	1	2.3	80.025	706	8.3405	38278000	13788	13911	3606.1	19194	21129	15809	13299	13726.3	9993.77	16937.9	14861.4	15289	0.786162	0.0662389
A0A287BIH9;A0A286ZP61;F1SJI5;F1SJI2;M1FV56;A0A286ZZI6;A0A287B990;I3LUF5	LRRFIP1	A0A287BIH9;A0A286ZP61;F1SJI5;F1SJI2;M1FV56;A0A286ZZI6;A0A287B990;I3LUF5	tr|A0A287BIH9|A0A287BIH9_PIG Uncharacterized protein OS=Sus scrofa OX=9823 GN=LRRFIP1 PE=1 SV=1;tr|A0A286ZP61|A0A286ZP61_PIG Uncharacterized protein OS=Sus scrofa OX=9823 GN=LRRFIP1 PE=1 SV=1;tr|F1SJI5|F1SJI5_PIG Uncharacterized protein OS=Sus scrofa OX=98	8	2	2	2	4.1	58.706	509	6.8468	261650000	116860	112620	146800	88960	121160	84901	112716	111125	406834	78503.7	85219.9	82108.3	2.56547	0.262006
A0A287BIL8;F1RS36;P34935;Q7M2S5	HSPA5	A0A287BIL8;F1RS36	tr|A0A287BIL8|A0A287BIL8_PIG Endoplasmic reticulum chaperone BiP OS=Sus scrofa OX=9823 GN=HSPA5 PE=1 SV=1;tr|F1RS36|F1RS36_PIG Endoplasmic reticulum chaperone BiP OS=Sus scrofa OX=9823 GN=HSPA5 PE=1 SV=3	4	23	21	21	34.9	72.268	654	201.69	20201000000	3058400	3019300	948370	3452500	4158900	3161100	2.94993e+06	2.97922e+06	2.62827e+06	3.04669e+06	2.92523e+06	3.05712e+06	0.947765	0.260762
A0A287BIN1;A0A286ZUS5	APOBEC2	A0A287BIN1	tr|A0A287BIN1|A0A287BIN1_PIG Apolipoprotein B mRNA editing enzyme catalytic subunit 2 OS=Sus scrofa OX=9823 GN=APOBEC2 PE=1 SV=1	2	9	9	9	33.5	25.824	224	117.49	40949000000	867010	863760	461110	1159400	982470	700830	836261	852293	1.2779e+06	1.02312e+06	691037	677777	1.24019	0.355601
A0A287BIN3;A0A288CG38;A0A286ZV56;O77773;A0A287B843;B7TB07;B7TB01;B7TB06	CACNA2D1	A0A287BIN3;A0A288CG38;A0A286ZV56;O77773;A0A287B843	tr|A0A287BIN3|A0A287BIN3_PIG Voltage-dependent calcium channel subunit alpha-2/delta-1 preproprotein OS=Sus scrofa OX=9823 GN=CACNA2D1 PE=1 SV=1;tr|A0A288CG38|A0A288CG38_PIG Voltage-dependent calcium channel subunit alpha-2/delta-1 preproprotein OS=Sus scr	8	22	22	22	22	120.4	1064	222.99	10671000000	1631300	1686900	656730	1875700	2437000	2029900	1.57345e+06	1.6645e+06	1.82003e+06	1.65523e+06	1.7141e+06	1.96313e+06	0.948526	0.483782
A0A287BIS4;I3LV20;A0A287BS59;A0A286ZTZ3;F1S1E9;A0A287AV42;A0A286ZZ79	OXR1	A0A287BIS4;I3LV20;A0A287BS59;A0A286ZTZ3;F1S1E9;A0A287AV42;A0A286ZZ79	tr|A0A287BIS4|A0A287BIS4_PIG Oxidation resistance 1 OS=Sus scrofa OX=9823 GN=OXR1 PE=1 SV=1;tr|I3LV20|I3LV20_PIG Oxidation resistance 1 OS=Sus scrofa OX=9823 GN=OXR1 PE=1 SV=2;tr|A0A287BS59|A0A287BS59_PIG Oxidation resistance 1 OS=Sus scrofa OX=9823 GN=OXR	7	1	1	1	1.9	87.628	779	15.274	48946000	39602	43303	14052	33297	53660	30530	38197.5	42728.1	38943	29383.3	37742.7	29525.8	1.24021	0.0669411
A0A287BIV4;Q29096	PSMA4	A0A287BIV4;Q29096	tr|A0A287BIV4|A0A287BIV4_PIG Proteasome subunit alpha type OS=Sus scrofa OX=9823 GN=PSMA4 PE=1 SV=1;tr|Q29096|Q29096_PIG Proteasome endopeptidase complex (Fragment) OS=Sus scrofa OX=9823 PE=2 SV=2	2	5	5	5	22.2	29.483	261	39.214	10205000000	475610	458780	232130	571200	602590	482930	458742	452689	643314	504061	423842	467045	1.11455	0.469343
A0A287BJ41;D0QCY6;A0A286ZJ54;A0A286ZZX1;A0A287B0G6;F1RZB5;A0A287BG70;Q9N0Y9	TMOD1	A0A287BJ41	tr|A0A287BJ41|A0A287BJ41_PIG Tropomodulin 1 OS=Sus scrofa OX=9823 GN=TMOD1 PE=1 SV=1	8	9	9	9	29.8	40.473	359	64.394	8699300000	685310	702210	268340	908890	897040	790200	661005	692888	743664	802059	630948	764207	0.954644	0.592565
A0A287BJ88;F2Z5H8;A0A287A7E7	BTF3	A0A287BJ88;F2Z5H8;A0A287A7E7	tr|A0A287BJ88|A0A287BJ88_PIG Transcription factor BTF3 OS=Sus scrofa OX=9823 GN=BTF3 PE=1 SV=1;tr|F2Z5H8|F2Z5H8_PIG Transcription factor BTF3 OS=Sus scrofa OX=9823 GN=BTF3 PE=1 SV=3;tr|A0A287A7E7|A0A287A7E7_PIG Transcription factor BTF3 OS=Sus scrofa OX=98	3	2	2	2	22.2	17.699	162	33.355	1095100000	101150	97623	49852	100140	124270	95491	97562.7	96327	138157	88369.6	87407.4	92350	1.23839	0.198132
A0A287BJA3;A0A287BDH3;A0A287A148;F1S959;F1S9U2;A0A286ZZ30	MYO9B	A0A287BJA3;A0A287BDH3;A0A287A148;F1S959;F1S9U2;A0A286ZZ30	tr|A0A287BJA3|A0A287BJA3_PIG Myosin IXB OS=Sus scrofa OX=9823 GN=MYO9B PE=3 SV=1;tr|A0A287BDH3|A0A287BDH3_PIG Myosin IXB OS=Sus scrofa OX=9823 GN=MYO9B PE=3 SV=1;tr|A0A287A148|A0A287A148_PIG Myosin IXB OS=Sus scrofa OX=9823 GN=MYO9B PE=3 SV=1;tr|F1S959|F1S	6	1	1	1	0.8	222.6	1974	2.5926	13604000	9351.1	9359.2	2703.4	11764	14445	9942.1	9019.46	9234.95	7492.07	10381.3	10160.1	9615.07	0.853763	0.0685825
A0A287BJB7;A0A287AZJ9;A0A0B8RSJ6	NAE1	A0A287BJB7;A0A287AZJ9;A0A0B8RSJ6	tr|A0A287BJB7|A0A287BJB7_PIG NEDD8-activating enzyme E1 regulatory subunit OS=Sus scrofa OX=9823 GN=NAE1 PE=1 SV=1;tr|A0A287AZJ9|A0A287AZJ9_PIG NEDD8-activating enzyme E1 regulatory subunit OS=Sus scrofa OX=9823 GN=NAE1 PE=1 SV=1;tr|A0A0B8RSJ6|A0A0B8RSJ6_P	3	3	3	3	10.2	56.727	501	38.568	385680000	94895	96523	27079	107810	120190	112870	91529.5	95241.6	75045.4	95138.1	84537.6	109157	0.906463	0.394704
A0A287BJF8;A0A287BN33	MLIP	A0A287BJF8;A0A287BN33	tr|A0A287BJF8|A0A287BJF8_PIG Muscular LMNA interacting protein OS=Sus scrofa OX=9823 GN=MLIP PE=1 SV=1;tr|A0A287BN33|A0A287BN33_PIG Muscular LMNA interacting protein OS=Sus scrofa OX=9823 GN=MLIP PE=1 SV=1	2	16	16	0	29.8	85.723	810	299.61	3623600000	1585400	1682700	546020	1945800	2439500	1940000	1.52917e+06	1.66036e+06	1.51321e+06	1.71709e+06	1.71586e+06	1.87619e+06	0.885783	0.0460945
A0A287BJU0;A0A287BJL0;F1RUQ0;A0A287B5V2	JCHAIN	A0A287BJU0;A0A287BJL0;F1RUQ0;A0A287B5V2	tr|A0A287BJU0|A0A287BJU0_PIG Joining chain of multimeric IgA and IgM OS=Sus scrofa OX=9823 GN=JCHAIN PE=1 SV=1;tr|A0A287BJL0|A0A287BJL0_PIG Joining chain of multimeric IgA and IgM OS=Sus scrofa OX=9823 GN=JCHAIN PE=1 SV=1;tr|F1RUQ0|F1RUQ0_PIG Joining chain	4	1	1	1	9.2	14.907	131	1.9779	77547000	67743	62739	22553	56018	91757	75439	65340.5	61906.1	62502.3	49433.7	64538.8	72957.5	1.01508	0.899171
A0A287BK05;A0A287A063	JSRP1	A0A287BK05;A0A287A063	tr|A0A287BK05|A0A287BK05_PIG Uncharacterized protein OS=Sus scrofa OX=9823 GN=JSRP1 PE=4 SV=1;tr|A0A287A063|A0A287A063_PIG Uncharacterized protein OS=Sus scrofa OX=9823 GN=JSRP1 PE=4 SV=1	2	15	15	15	52.1	37.115	338	84.425	13579000000	769260	764260	315860	915470	1260900	885700	741978	754114	875359	807866	886875	856566	0.929504	0.283209
A0A287BK56;Q29073;A0A287B7R3	PTGR1	A0A287BK56;Q29073;A0A287B7R3	tr|A0A287BK56|A0A287BK56_PIG Prostaglandin reductase 1 OS=Sus scrofa OX=9823 GN=PTGR1 PE=4 SV=1;sp|Q29073|PTGR1_PIG Prostaglandin reductase 1 OS=Sus scrofa OX=9823 GN=PTGR1 PE=1 SV=1;tr|A0A287B7R3|A0A287B7R3_PIG Prostaglandin reductase 1 OS=Sus scrofa OX=9	3	1	1	1	3.7	28.761	268	1.9942	264400000	63270	48101	51661	23623	23382	101320	61026.1	47462.4	143171	20846.4	16446.1	97987.2	1.86029	0.386385
A0A287BKA5	LOC110259216	A0A287BKA5	tr|A0A287BKA5|A0A287BKA5_PIG Uncharacterized protein OS=Sus scrofa OX=9823 GN=LOC110259216 PE=4 SV=1	1	8	8	8	26.3	41.395	392	81.606	3066700000	410360	454560	409620	446740	689310	447660	395806	448525	1.1352e+06	394230	484838	432935	1.50879	0.405638
A0A287BKD9;A0A286ZYY2;A0A287AW32;A0A286ZI52;A0A287AEJ3;A0A287A453;M3UZ37;Q9TUP1;A0A287BLE9;F1SCM6;F1SCL3;F1SA35	HNRNPA2B1	A0A287BKD9;A0A286ZYY2;A0A287AW32;A0A286ZI52;A0A287AEJ3;A0A287A453;M3UZ37	tr|A0A287BKD9|A0A287BKD9_PIG Heterogeneous nuclear ribonucleoprotein A2/B1 OS=Sus scrofa OX=9823 GN=HNRNPA2B1 PE=1 SV=1;tr|A0A286ZYY2|A0A286ZYY2_PIG Heterogeneous nuclear ribonucleoprotein A2/B1 OS=Sus scrofa OX=9823 GN=HNRNPA2B1 PE=1 SV=1;tr|A0A287AW32|A0	12	10	10	10	34.7	35.958	329	91.327	3777900000	902360	814350	487730	923390	1271000	779610	870358	803539	1.35167e+06	814855	893979	753966	1.22851	0.349822
A0A287BKE1;F1S6V4	EIF4G2	A0A287BKE1;F1S6V4	tr|A0A287BKE1|A0A287BKE1_PIG Uncharacterized protein OS=Sus scrofa OX=9823 GN=EIF4G2 PE=1 SV=1;tr|F1S6V4|F1S6V4_PIG Uncharacterized protein OS=Sus scrofa OX=9823 GN=EIF4G2 PE=1 SV=3	2	9	9	9	9.8	102.91	911	14.418	1729700000	295410	304030	118560	364910	341370	326390	284933	299994	328571	322019	240108	315654	1.04069	0.704862
A0A287BKE6;I3LCE2	FYTTD1	A0A287BKE6;I3LCE2	tr|A0A287BKE6|A0A287BKE6_PIG Forty-two-three domain containing 1 OS=Sus scrofa OX=9823 GN=FYTTD1 PE=1 SV=1;tr|I3LCE2|I3LCE2_PIG Forty-two-three domain containing 1 OS=Sus scrofa OX=9823 GN=FYTTD1 PE=1 SV=1	2	1	1	1	6.2	30.577	274	3.4942	30563000	11958	11165	4783.1	12421	18111	10727	11533.9	11016.8	13255.6	10961	12738.7	10374.2	1.05084	0.587895
A0A287BKE9	0	A0A287BKE9	tr|A0A287BKE9|A0A287BKE9_PIG Uncharacterized protein OS=Sus scrofa OX=9823 PE=4 SV=1	1	1	1	1	7.2	17.924	153	1.8134	74773000	20930	22930	11806	31943	78070	29860	20187.7	22625.6	32718.6	28188.4	54911.8	28877.8	0.674524	0.274184
A0A287BKM2;A0A287AHZ3;Q865C8;F1S1Y1	XIRP2	A0A287BKM2;A0A287AHZ3	tr|A0A287BKM2|A0A287BKM2_PIG Xin actin binding repeat containing 2 OS=Sus scrofa OX=9823 GN=XIRP2 PE=3 SV=1;tr|A0A287AHZ3|A0A287AHZ3_PIG Xin actin binding repeat containing 2 OS=Sus scrofa OX=9823 GN=XIRP2 PE=3 SV=1	4	8	8	8	3.2	371.02	3264	44.705	427720000	281070	249270	60901	234490	210330	182970	271102	245961	168778	206928	147939	176951	1.28961	0.218249
A0A287BKN5;A0A287A4H9;A0A286ZRP4	RPL3L	A0A287BKN5;A0A287A4H9;A0A286ZRP4	tr|A0A287BKN5|A0A287BKN5_PIG Ribosomal protein L3 like OS=Sus scrofa OX=9823 GN=RPL3L PE=3 SV=1;tr|A0A287A4H9|A0A287A4H9_PIG Ribosomal protein L3 like OS=Sus scrofa OX=9823 GN=RPL3L PE=3 SV=1;tr|A0A286ZRP4|A0A286ZRP4_PIG Ribosomal protein L3 like OS=Sus sc	3	13	13	12	26.3	46.572	407	41.501	4122200000	892520	880690	288610	832820	974960	876300	860867	868998	799839	734931	685754	847475	1.11531	0.172805
A0A287BKP9;F1RJE3	VWA1	A0A287BKP9;F1RJE3	tr|A0A287BKP9|A0A287BKP9_PIG von Willebrand factor A domain containing 1 OS=Sus scrofa OX=9823 GN=VWA1 PE=1 SV=1;tr|F1RJE3|F1RJE3_PIG von Willebrand factor A domain containing 1 OS=Sus scrofa OX=9823 GN=VWA1 PE=1 SV=2	2	2	2	2	3.8	47.71	452	2.2505	55649000	8877.6	7196.8	27898	7729.3	10253	6501.5	8562.75	7101.26	77315.1	6820.8	7211.62	6287.64	4.57573	0.354823
A0A287BKX6	TTC13	A0A287BKX6	tr|A0A287BKX6|A0A287BKX6_PIG Tetratricopeptide repeat domain 13 OS=Sus scrofa OX=9823 GN=TTC13 PE=4 SV=1	1	1	1	1	4.5	31.88	290	-2	262230000	135840	139800	31622	161600	282060	207270	131022	137944	87635.6	142606	198392	200452	0.658607	0.0666839
A0A287BL70	0	A0A287BL70	tr|A0A287BL70|A0A287BL70_PIG Uncharacterized protein OS=Sus scrofa OX=9823 PE=1 SV=1	1	1	1	1	30.8	4.2922	39	7.2683	1343800000	71251	66061	40812	81822	93732	69524	68724.1	65184	113104	72204.7	65928	67237.1	1.20277	0.42209
A0A287BLB5;A0A287A919;A0A287BHX7;A0A287BL99	PCNP	A0A287BLB5	tr|A0A287BLB5|A0A287BLB5_PIG PEST proteolytic signal containing nuclear protein OS=Sus scrofa OX=9823 GN=PCNP PE=1 SV=1	4	3	3	3	22.5	18.963	178	21.377	679430000	322390	310050	169270	312920	388260	332780	310956	305934	469106	276140	273089	321834	1.24675	0.268808
A0A287BLD2;A0A287A1S6;A0A1S7J210	COL1A1	A0A287BLD2;A0A287A1S6;A0A1S7J210	tr|A0A287BLD2|A0A287BLD2_PIG Collagen type I alpha 1 chain OS=Sus scrofa OX=9823 GN=COL1A1 PE=1 SV=1;tr|A0A287A1S6|A0A287A1S6_PIG Collagen type I alpha 1 chain OS=Sus scrofa OX=9823 GN=COL1A1 PE=1 SV=1;tr|A0A1S7J210|A0A1S7J210_PIG Alpha1 chain of type I co	3	19	19	19	12.9	138.05	1451	310.9	114540000000	2777100	2594600	1329700	4222700	2543600	4881600	2.67861e+06	2.56015e+06	3.68506e+06	3.72637e+06	1.78908e+06	4.72103e+06	0.871768	0.663139
A0A287BLK2;F1RHU3	TBC1D17	A0A287BLK2;F1RHU3	tr|A0A287BLK2|A0A287BLK2_PIG TBC1 domain family member 17 OS=Sus scrofa OX=9823 GN=TBC1D17 PE=1 SV=1;tr|F1RHU3|F1RHU3_PIG TBC1 domain family member 17 OS=Sus scrofa OX=9823 GN=TBC1D17 PE=1 SV=2	2	1	1	1	1.7	72.216	643	1.7	129850000	58483	55401	89030	50297	65377	49735	56408.9	54665.5	246733	44385.1	45984	48099	2.58404	0.315326
A0A287BLM4;A0A287BL81;A0A286ZLV2;A0A286ZMC0;A0A286ZPQ1;A0A287B163;A0A286ZVG7;Q1T7A5	COL6A3	A0A287BLM4;A0A287BL81;A0A286ZLV2;A0A286ZMC0;A0A286ZPQ1;A0A287B163;A0A286ZVG7	tr|A0A287BLM4|A0A287BLM4_PIG Collagen type VI alpha 3 chain OS=Sus scrofa OX=9823 GN=COL6A3 PE=1 SV=1;tr|A0A287BL81|A0A287BL81_PIG Collagen type VI alpha 3 chain OS=Sus scrofa OX=9823 GN=COL6A3 PE=1 SV=1;tr|A0A286ZLV2|A0A286ZLV2_PIG Collagen type VI alpha	8	44	3	2	26.6	181.7	1673	23.446	1087400000	185350	167740	54545	246590	639810	412430	178777	165513	151163	217606	450021	398864	0.464564	0.055086
A0A287BLR5;F1S6G0;A0A287AX51;A0A287BE83;A0A287B0Y7	EPS15	A0A287BLR5;F1S6G0;A0A287AX51;A0A287BE83;A0A287B0Y7	tr|A0A287BLR5|A0A287BLR5_PIG Epidermal growth factor receptor pathway substrate 15 OS=Sus scrofa OX=9823 GN=EPS15 PE=1 SV=1;tr|F1S6G0|F1S6G0_PIG Epidermal growth factor receptor pathway substrate 15 OS=Sus scrofa OX=9823 GN=EPS15 PE=1 SV=3;tr|A0A287AX51|A0	5	3	3	3	5.5	87.921	799	28.862	899660000	115800	110600	214710	116820	172260	108390	111693	109132	595037	103089	121162	104825	2.47925	0.372267
A0A287BLV7;F1SHD7	NDUFS1	A0A287BLV7;F1SHD7	tr|A0A287BLV7|A0A287BLV7_PIG NADH:ubiquinone oxidoreductase core subunit S1 OS=Sus scrofa OX=9823 GN=NDUFS1 PE=1 SV=1;tr|F1SHD7|F1SHD7_PIG NADH:ubiquinone oxidoreductase core subunit S1 OS=Sus scrofa OX=9823 GN=NDUFS1 PE=1 SV=3	2	16	16	16	23.9	79.539	727	77.276	16513000000	1301400	1262000	525290	1367900	1639600	996420	1.25525e+06	1.24525e+06	1.45576e+06	1.20712e+06	1.15324e+06	963644	1.19021	0.104645
A0A287BLV8;A0A287AWK4;F1S912;A0A286ZS80	FKBP8	A0A287BLV8;A0A287AWK4;F1S912;A0A286ZS80	tr|A0A287BLV8|A0A287BLV8_PIG Peptidylprolyl isomerase OS=Sus scrofa OX=9823 GN=FKBP8 PE=1 SV=1;tr|A0A287AWK4|A0A287AWK4_PIG Peptidylprolyl isomerase OS=Sus scrofa OX=9823 GN=FKBP8 PE=1 SV=1;tr|F1S912|F1S912_PIG Peptidylprolyl isomerase OS=Sus scrofa OX=982	4	3	3	3	8	44.632	414	8.6984	104230000	85461	76466	68878	73531	86729	69365	82430.1	75450.8	190885	64888.2	61002.3	67083.3	1.80732	0.237418
A0A287BLZ2;A0A287BP37;A0A287AMA1;A0A286ZNU5;F1SEH8	ATE1	A0A287BLZ2;A0A287BP37;A0A287AMA1;A0A286ZNU5;F1SEH8	tr|A0A287BLZ2|A0A287BLZ2_PIG Arginyl-tRNA--protein transferase 1 OS=Sus scrofa OX=9823 GN=ATE1 PE=1 SV=1;tr|A0A287BP37|A0A287BP37_PIG Arginyl-tRNA--protein transferase 1 OS=Sus scrofa OX=9823 GN=ATE1 PE=1 SV=1;tr|A0A287AMA1|A0A287AMA1_PIG Arginyl-tRNA--pro	5	3	3	3	8.9	58.601	514	18.59	193850000	52400	46335	26170	44614	61504	48290	50541.6	45719.9	72526.2	39370.1	43259.9	46701.6	1.30508	0.197442
A0A287BM51;A0A286ZV33	UBFD1	A0A287BM51;A0A286ZV33	tr|A0A287BM51|A0A287BM51_PIG Ubiquitin family domain containing 1 OS=Sus scrofa OX=9823 GN=UBFD1 PE=1 SV=1;tr|A0A286ZV33|A0A286ZV33_PIG Ubiquitin family domain containing 1 OS=Sus scrofa OX=9823 GN=UBFD1 PE=1 SV=1	2	4	4	4	16	32.658	300	7.8502	392700000	314500	287980	53622	291420	300590	245400	303346	284157	148605	257167	211425	237328	1.04277	0.851678
A0A287BM53;A0A0B8RSA9;A0A286ZQA5;Q29375;A0A287BIE2	RPL7A	A0A287BM53;A0A0B8RSA9;A0A286ZQA5	tr|A0A287BM53|A0A287BM53_PIG 60S ribosomal protein L7a OS=Sus scrofa OX=9823 GN=RPL7A PE=1 SV=1;tr|A0A0B8RSA9|A0A0B8RSA9_PIG Ribosomal protein L7a OS=Sus scrofa domesticus OX=9825 GN=RPL7A PE=4 SV=1;tr|A0A286ZQA5|A0A286ZQA5_PIG 60S ribosomal protein L7a OS	5	5	5	5	18.8	29.995	266	8.9962	1394400000	343410	347200	70587	395200	460280	400890	331231	342591	195621	348748	323746	387703	0.820076	0.278451
A0A287BMG2;A0A287BLP6	TECR	A0A287BMG2;A0A287BLP6	tr|A0A287BMG2|A0A287BMG2_PIG Trans-2,3-enoyl-CoA reductase OS=Sus scrofa OX=9823 GN=TECR PE=1 SV=1;tr|A0A287BLP6|A0A287BLP6_PIG Trans-2,3-enoyl-CoA reductase OS=Sus scrofa OX=9823 GN=TECR PE=1 SV=1	2	3	3	3	8.1	36.011	308	3.8932	1189200000	347590	351020	122240	428500	484220	425490	335263	346360	338770	378134	340584	411494	0.902832	0.152351
A0A287BMU4;F2Z5P0	SEC61B	A0A287BMU4;F2Z5P0	tr|A0A287BMU4|A0A287BMU4_PIG Protein transport protein Sec61 subunit beta OS=Sus scrofa OX=9823 GN=SEC61B PE=1 SV=1;tr|F2Z5P0|F2Z5P0_PIG Protein transport protein Sec61 subunit beta OS=Sus scrofa OX=9823 GN=SEC61B PE=1 SV=2	2	3	3	3	37.5	9.9743	96	8.0521	175070000	169010	172040	63670	175090	221980	175650	163016	169756	176452	154510	156133	169872	1.05974	0.199217
A0A287BMW6	NDUFB11	A0A287BMW6	tr|A0A287BMW6|A0A287BMW6_PIG NADH:ubiquinone oxidoreductase subunit B11 OS=Sus scrofa OX=9823 GN=NDUFB11 PE=1 SV=1	1	5	5	5	38.3	17.365	154	15.417	2158600000	386020	348870	137130	373280	471550	258560	372330	344238	380035	329405	331673	250055	1.20356	0.099642
A0A287BMX7;A0A287A3N8;A0A287AMS3;F1S4G7;A0A287A5K6;A0A287BPD8;A0A287A444	LIMCH1	A0A287BMX7;A0A287A3N8;A0A287AMS3;F1S4G7;A0A287A5K6;A0A287BPD8;A0A287A444	tr|A0A287BMX7|A0A287BMX7_PIG LIM and calponin homology domains 1 OS=Sus scrofa OX=9823 GN=LIMCH1 PE=1 SV=1;tr|A0A287A3N8|A0A287A3N8_PIG LIM and calponin homology domains 1 OS=Sus scrofa OX=9823 GN=LIMCH1 PE=1 SV=1;tr|A0A287AMS3|A0A287AMS3_PIG LIM and calpo	7	7	7	7	9.3	115.41	1022	23.447	529990000	133570	134610	64613	145300	164950	125450	128833	132823	179065	128222	116020	121323	1.20559	0.203613
A0A287BMY7;A0A287AIP7;A0A0B8S0C6;Q6B339;F1RSZ3;Q6RVD5;D0G0B4;A0A287AQX2;A0A287A844;A0A287BFF2;F1RJV7;F1S5J8;D3K5K4;A0A287ALQ2;A0A287BLC7	ACSL1	A0A287BMY7;A0A287AIP7;A0A0B8S0C6;Q6B339;F1RSZ3	tr|A0A287BMY7|A0A287BMY7_PIG Long-chain-fatty-acid--CoA ligase 1 OS=Sus scrofa OX=9823 GN=ACSL1 PE=1 SV=1;tr|A0A287AIP7|A0A287AIP7_PIG Long-chain-fatty-acid--CoA ligase 1 OS=Sus scrofa OX=9823 GN=ACSL1 PE=1 SV=1;tr|A0A0B8S0C6|A0A0B8S0C6_PIG Acyl-CoA synthe	15	21	21	21	33.5	78.032	699	126.58	9723100000	3059100	2743300	982840	3942700	4002000	2166100	2.95061e+06	2.70688e+06	2.72379e+06	3.47928e+06	2.81487e+06	2.09485e+06	0.99908	0.995265
A0A287BN04;A0A287BNK7;A0A287B217;A0A287B0Y8;A0A287B2H9;A0A287A8C7;A0A287AA88;A0A287B9H1;A0A287BSB3;A0A287AYV2;A0A287A6K2;REV__A0A287AM34;REV__A0A287AQN8;REV__F1RN27;REV__A0A287B8B4;REV__A0A287ADG4;REV__A0A287AJG4;REV__A0A286ZMX7;REV__F1S7P0;REV__A0A287AD34;REV__A0A287AC41;REV__A0A286ZNM8;REV__A0A287A9M1;REV__A0A287A521;REV__F1RUT9;REV__A0A287A7Q8;REV__A0A287A3C8;A0A287AA14;REV__F1S397	PLEC	A0A287BN04;A0A287BNK7;A0A287B217;A0A287B0Y8;A0A287B2H9;A0A287A8C7;A0A287AA88;A0A287B9H1;A0A287BSB3;A0A287AYV2	tr|A0A287BN04|A0A287BN04_PIG Plectin OS=Sus scrofa OX=9823 GN=PLEC PE=1 SV=1;tr|A0A287BNK7|A0A287BNK7_PIG Plectin OS=Sus scrofa OX=9823 GN=PLEC PE=1 SV=1;tr|A0A287B217|A0A287B217_PIG Plectin OS=Sus scrofa OX=9823 GN=PLEC PE=1 SV=1;tr|A0A287B0Y8|A0A287B0Y8_	29	243	243	31	49.9	515.73	4539	323.31	335430000000	31633000	30325000	14979000	30211000	31630000	29603000	3.05111e+07	2.99224e+07	4.15121e+07	2.666e+07	2.22475e+07	2.86293e+07	1.3148	0.125757
A0A287BN06;A0A287A1B4;A0A287BDU7;A0A287AG58	PZP	A0A287BN06;A0A287A1B4;A0A287BDU7;A0A287AG58	tr|A0A287BN06|A0A287BN06_PIG Uncharacterized protein OS=Sus scrofa OX=9823 GN=PZP PE=1 SV=1;tr|A0A287A1B4|A0A287A1B4_PIG Uncharacterized protein OS=Sus scrofa OX=9823 GN=PZP PE=1 SV=1;tr|A0A287BDU7|A0A287BDU7_PIG Uncharacterized protein OS=Sus scrofa OX=98	4	14	14	3	11.9	158.23	1416	87.595	4052000000	1353600	1137700	369940	1128700	1380000	986310	1.30559e+06	1.1226e+06	1.02523e+06	996033	970646	953867	1.18246	0.0993411
A0A287BN18;A0A287BPU2	NEB	A0A287BN18;A0A287BPU2	tr|A0A287BN18|A0A287BN18_PIG Nebulin OS=Sus scrofa OX=9823 GN=NEB PE=1 SV=1;tr|A0A287BPU2|A0A287BPU2_PIG Nebulin OS=Sus scrofa OX=9823 GN=NEB PE=1 SV=1	2	442	442	205	69.8	654.88	5652	323.31	3104900000000	114760000	115470000	37053000	127110000	153190000	126150000	1.1069e+08	1.13937e+08	1.02687e+08	1.1217e+08	1.07749e+08	1.22e+08	0.957286	0.41648
A0A287BN36;Q6QAR0	RAB5C	A0A287BN36	tr|A0A287BN36|A0A287BN36_PIG Ras-related protein Rab-5C OS=Sus scrofa OX=9823 GN=RAB5C PE=1 SV=1	2	4	2	2	19.9	23.466	216	3.8642	58469000	34724	35192	9229.2	55059	58598	30954	33492.5	34724.8	25577.3	48587.4	41215.9	29935.8	0.783325	0.231395
A0A287BN59;F1REX9;B5APU5	ARPC1A	A0A287BN59;F1REX9;B5APU5	tr|A0A287BN59|A0A287BN59_PIG Actin-related protein 2/3 complex subunit OS=Sus scrofa OX=9823 GN=ARPC1A PE=1 SV=1;tr|F1REX9|F1REX9_PIG Actin-related protein 2/3 complex subunit OS=Sus scrofa OX=9823 GN=ARPC1A PE=1 SV=1;tr|B5APU5|B5APU5_PIG Actin-related pro	3	1	1	1	2.2	40.7	366	1.7802	67935000	69131	73664	34153	123660	150550	50867	66679.2	72686	94649.9	109125	105892	49193.8	0.885714	0.660242
A0A287BNC1;F1SHW1;A0A287BCJ5;A0A286ZI47	ESYT2	A0A287BNC1;F1SHW1;A0A287BCJ5;A0A286ZI47	tr|A0A287BNC1|A0A287BNC1_PIG Extended synaptotagmin 2 OS=Sus scrofa OX=9823 GN=ESYT2 PE=1 SV=1;tr|F1SHW1|F1SHW1_PIG Extended synaptotagmin 2 OS=Sus scrofa OX=9823 GN=ESYT2 PE=1 SV=3;tr|A0A287BCJ5|A0A287BCJ5_PIG Extended synaptotagmin 2 OS=Sus scrofa OX=982	4	2	2	2	3.4	69.582	626	3.4227	86519000	101570	104180	31079	111600	125960	103250	97967.8	102797	86130.8	98482.6	88596.1	99853.7	0.999872	0.998487
A0A287BND4	TOMM70	A0A287BND4	tr|A0A287BND4|A0A287BND4_PIG Translocase of outer mitochondrial membrane 70 OS=Sus scrofa OX=9823 GN=TOMM70 PE=1 SV=1	1	6	6	1	10.3	58.486	514	7.8522	602850000	315200	312880	120880	396800	443090	245380	304021	308726	335001	350160	311655	237309	1.05408	0.662914
A0A287BNE4	UBE2M	A0A287BNE4	tr|A0A287BNE4|A0A287BNE4_PIG Ubiquitin conjugating enzyme E2 M OS=Sus scrofa OX=9823 GN=UBE2M PE=1 SV=1	1	6	6	6	33.9	20.9	183	43.766	2871300000	1716000	1589400	416610	1711200	2444000	1554100	1.65514e+06	1.5683e+06	1.15457e+06	1.51007e+06	1.71903e+06	1.50298e+06	0.925178	0.525546
A0A287BNF3;F1SP81;A0A0B8RTC9;A0A287AFA4	PLAA	A0A287BNF3;F1SP81;A0A0B8RTC9;A0A287AFA4	tr|A0A287BNF3|A0A287BNF3_PIG Phospholipase A2 activating protein OS=Sus scrofa OX=9823 GN=PLAA PE=1 SV=1;tr|F1SP81|F1SP81_PIG Phospholipase A2 activating protein OS=Sus scrofa OX=9823 GN=PLAA PE=1 SV=3;tr|A0A0B8RTC9|A0A0B8RTC9_PIG Phospholipase A2-activati	4	13	13	13	19.8	84.945	772	97.887	1616100000	943400	952230	381020	1088400	1264600	1014900	909942	939588	1.05594e+06	960470	889477	981516	1.02614	0.663139
A0A287BNF9;F1S5N0;K9IVF7	XPNPEP1	A0A287BNF9;F1S5N0;K9IVF7	tr|A0A287BNF9|A0A287BNF9_PIG X-prolyl aminopeptidase 1 OS=Sus scrofa OX=9823 GN=XPNPEP1 PE=1 SV=1;tr|F1S5N0|F1S5N0_PIG X-prolyl aminopeptidase 1 OS=Sus scrofa OX=9823 GN=XPNPEP1 PE=1 SV=3;tr|K9IVF7|K9IVF7_PIG X-prolyl aminopeptidase (Aminopeptidase P) 1, s	3	5	5	5	11.4	62.102	552	7.1394	205580000	145580	155110	59751	178410	208290	179390	140417	153051	165591	157440	146504	173489	0.961514	0.597261
A0A287BNL5;REV__A0A287A2J5	0	A0A287BNL5	tr|A0A287BNL5|A0A287BNL5_PIG Uncharacterized protein OS=Sus scrofa OX=9823 PE=4 SV=1	2	25	25	25	42.6	62.563	568	323.31	246990000000	8619100	8806100	3305000	8987100	9375700	9620800	8.31342e+06	8.68919e+06	9.15931e+06	7.93076e+06	6.59455e+06	9.30434e+06	1.09787	0.396591
A0A287BNP7;F1RPM0;I3L8R9;I3LVF3;A0A287AHM2	PHKA1	A0A287BNP7;F1RPM0;I3L8R9;I3LVF3;A0A287AHM2	tr|A0A287BNP7|A0A287BNP7_PIG Phosphorylase b kinase regulatory subunit OS=Sus scrofa OX=9823 GN=PHKA1 PE=1 SV=1;tr|F1RPM0|F1RPM0_PIG Phosphorylase b kinase regulatory subunit OS=Sus scrofa OX=9823 GN=PHKA1 PE=1 SV=2;tr|I3L8R9|I3L8R9_PIG Phosphorylase b kin	5	24	1	0	20	136.96	1223	-2	1733400000	28787	27166	8055.2	30554	31111	28097	27766.1	26805.3	22323.8	26962.7	21882.4	27172.8	1.01154	0.909241
A0A287BNS9	0	A0A287BNS9	tr|A0A287BNS9|A0A287BNS9_PIG Uncharacterized protein OS=Sus scrofa OX=9823 PE=4 SV=1	1	2	1	1	17.4	15.227	132	242.08	42342000000	2286200	2160100	474970	2360400	2966300	2543200	2.20512e+06	2.13142e+06	1.31631e+06	2.08296e+06	2.0864e+06	2.45954e+06	0.852758	0.354535
A0A287BNU5;A0A287B1M0;A0A287AMJ2;A0A287AKH0	RAB5B	A0A287BNU5	tr|A0A287BNU5|A0A287BNU5_PIG RAB5B, member RAS oncogene family OS=Sus scrofa OX=9823 GN=RAB5B PE=1 SV=1	4	4	4	2	19.1	23.721	215	10.843	1085600000	180020	179760	68705	225830	256870	156150	173636	177374	190406	199286	180674	151014	1.01966	0.827307
A0A287BNZ5;A0A287BL80;F1SJ30	MPI	A0A287BNZ5;A0A287BL80;F1SJ30	tr|A0A287BNZ5|A0A287BNZ5_PIG Mannose-6-phosphate isomerase OS=Sus scrofa OX=9823 GN=MPI PE=1 SV=1;tr|A0A287BL80|A0A287BL80_PIG Mannose-6-phosphate isomerase OS=Sus scrofa OX=9823 GN=MPI PE=1 SV=1;tr|F1SJ30|F1SJ30_PIG Mannose-6-phosphate isomerase OS=Sus sc	3	3	3	3	9.7	39.724	362	8.865	855120000	165800	163480	131640	165690	178790	154220	159920	161310	364821	146215	125755	149147	1.62912	0.266625
A0A287BP81;I3LVL9;A0A287BBR9;A0A287AYW3	PUF60	A0A287BP81;I3LVL9;A0A287BBR9;A0A287AYW3	tr|A0A287BP81|A0A287BP81_PIG Poly(U) binding splicing factor 60 OS=Sus scrofa OX=9823 GN=PUF60 PE=1 SV=1;tr|I3LVL9|I3LVL9_PIG Poly(U) binding splicing factor 60 OS=Sus scrofa OX=9823 GN=PUF60 PE=1 SV=2;tr|A0A287BBR9|A0A287BBR9_PIG Poly(U) binding splicing	4	1	1	1	2.1	50.307	469	1.8757	93966000	20773	24177	6422.6	35764	42099	19363	20036.3	23856	17799.3	31560.3	29611	18726.1	0.772135	0.236985
A0A287BPF1;A0A287BM20;A0A286ZPW3;A0A287AYZ0	STRN3	A0A287BPF1;A0A287BM20;A0A286ZPW3;A0A287AYZ0	tr|A0A287BPF1|A0A287BPF1_PIG Striatin 3 OS=Sus scrofa OX=9823 GN=STRN3 PE=1 SV=1;tr|A0A287BM20|A0A287BM20_PIG Striatin 3 OS=Sus scrofa OX=9823 GN=STRN3 PE=1 SV=1;tr|A0A286ZPW3|A0A286ZPW3_PIG Striatin 3 OS=Sus scrofa OX=9823 GN=STRN3 PE=1 SV=1;tr|A0A287AYZ0	4	1	1	1	1.5	77.918	713	4.185	134820000	44433	46245	11752	47788	46562	43467	42857.2	45631.1	32568.9	42171	32750.2	42037.2	1.03504	0.800156
A0A287BPF4	COL6A3	A0A287BPF4	tr|A0A287BPF4|A0A287BPF4_PIG Collagen type VI alpha 3 chain OS=Sus scrofa OX=9823 GN=COL6A3 PE=1 SV=1	1	43	1	1	21	223.87	2060	2.4288	300070000	77200	77240	70405	84030	64516	110600	74462.1	76214.6	195117	74153.2	45378.4	106962	1.52673	0.414431
A0A287BPK4;Q1AG05	MYOZ3	A0A287BPK4;Q1AG05	tr|A0A287BPK4|A0A287BPK4_PIG Myozenin-3 OS=Sus scrofa OX=9823 GN=MYOZ3 PE=1 SV=1;tr|Q1AG05|Q1AG05_PIG Calsarcin 3 OS=Sus scrofa OX=9823 PE=2 SV=1	2	14	14	14	78.4	26.38	245	323.31	45957000000	3147400	3041400	1773500	3677200	4268400	3586100	3.03578e+06	3.00102e+06	4.91499e+06	3.24498e+06	3.00225e+06	3.46814e+06	1.12726	0.558426
A0A287BPN8;F1S8P9;K9J6I7;A0A286ZR45;A0A287AI37	ADD1	A0A287BPN8;F1S8P9;K9J6I7;A0A286ZR45;A0A287AI37	tr|A0A287BPN8|A0A287BPN8_PIG Adducin 1 OS=Sus scrofa OX=9823 GN=ADD1 PE=1 SV=1;tr|F1S8P9|F1S8P9_PIG Adducin 1 OS=Sus scrofa OX=9823 GN=ADD1 PE=4 SV=3;tr|K9J6I7|K9J6I7_PIG Adducin 1 (Alpha) OS=Sus scrofa OX=9823 GN=ADD1 PE=2 SV=1;tr|A0A286ZR45|A0A286ZR45_PI	5	1	1	1	2.5	81.484	734	2.2203	79349000	28340	28671	6376.4	37632	37378	34808	27334.9	28290.4	17671.2	33208.8	26290.4	33663	0.786762	0.185511
A0A287BPS5;A0A287A0B5	COQ7	A0A287BPS5;A0A287A0B5	tr|A0A287BPS5|A0A287BPS5_PIG 5-demethoxyubiquinone hydroxylase, mitochondrial OS=Sus scrofa OX=9823 GN=COQ7 PE=3 SV=1;tr|A0A287A0B5|A0A287A0B5_PIG 5-demethoxyubiquinone hydroxylase, mitochondrial OS=Sus scrofa OX=9823 GN=COQ7 PE=3 SV=1	2	2	2	2	10.3	21.852	194	4.4106	354950000	83721	80767	109030	88426	104920	64360	80751.8	79694.8	302160	78032.4	73797.2	62243	2.16098	0.326344
A0A287BPU6	ADCY3	A0A287BPU6	tr|A0A287BPU6|A0A287BPU6_PIG Adenylate cyclase 3 OS=Sus scrofa OX=9823 GN=ADCY3 PE=1 SV=1	1	1	1	1	0.9	148.24	1320	1.7007	39086000	91507	74603	52087	111050	169590	87568	88261.7	73612.6	144351	97997.2	119284	84687.6	1.0141	0.955309
A0A287BPW4;A5A8V9;B9TSR5	VARS	A0A287BPW4;A5A8V9;B9TSR5	tr|A0A287BPW4|A0A287BPW4_PIG Valine--tRNA ligase OS=Sus scrofa OX=9823 GN=VARS PE=1 SV=1;tr|A5A8V9|A5A8V9_PIG Valyl-tRNA synthetase 2 OS=Sus scrofa OX=9823 GN=VARS2 PE=3 SV=1;tr|B9TSR5|B9TSR5_PIG Valyl-tRNA synthetase OS=Sus scrofa OX=9823 GN=VARS PE=2 SV=	3	3	3	3	2.5	139.99	1262	7.7034	517310000	121160	110750	66283	113210	166270	108730	116863	109280	183693	99903.3	116949	105153	1.27276	0.292511
A0A287BPW8	NDUFB4	A0A287BPW8	tr|A0A287BPW8|A0A287BPW8_PIG Uncharacterized protein OS=Sus scrofa OX=9823 GN=NDUFB4 PE=1 SV=1	1	5	5	5	49.6	15.096	129	48.436	5864000000	636380	589430	291400	620230	751590	444880	613811	581605	807572	547328	528643	430246	1.32981	0.105257
A0A287BQ14	PDAP1	A0A287BQ14	tr|A0A287BQ14|A0A287BQ14_PIG PDGFA associated protein 1 OS=Sus scrofa OX=9823 GN=PDAP1 PE=1 SV=1	1	7	7	7	42.9	20.688	182	101.17	1907600000	327540	308320	94025	340280	473500	307770	315924	304227	260576	300284	333044	297646	0.946027	0.456282
A0A287BQK0;F2Z5G8;A0A287BH92;A0A286ZTS3;A0A286ZMX5;A0A287B3Z7;A0A287AUT6;A0A287B1A7	RPS25	A0A287BQK0;F2Z5G8;A0A287BH92;A0A286ZTS3;A0A286ZMX5;A0A287B3Z7;A0A287AUT6	tr|A0A287BQK0|A0A287BQK0_PIG Uncharacterized protein OS=Sus scrofa OX=9823 GN=RPS25 PE=1 SV=1;tr|F2Z5G8|F2Z5G8_PIG Uncharacterized protein OS=Sus scrofa OX=9823 GN=RPS25 PE=1 SV=3;tr|A0A287BH92|A0A287BH92_PIG Uncharacterized protein OS=Sus scrofa OX=9823 G	8	3	3	3	13.5	12.117	111	1.7529	254360000	82887	84725	16393	74742	92797	83946	79947.4	83600.2	45430.7	65956.9	65270.3	81184.7	0.983835	0.935185
A0A287BQK2;A0A287AS25;F1SH94;A0A287AP73	ITIH3	A0A287BQK2;A0A287AS25;F1SH94;A0A287AP73	tr|A0A287BQK2|A0A287BQK2_PIG Inter-alpha-trypsin inhibitor heavy chain H3 precursor OS=Sus scrofa OX=9823 GN=ITIH3 PE=1 SV=1;tr|A0A287AS25|A0A287AS25_PIG Inter-alpha-trypsin inhibitor heavy chain H3 precursor OS=Sus scrofa OX=9823 GN=ITIH3 PE=1 SV=1;tr|F1S	4	1	1	1	1	96.961	867	2.8373	119530000	43511	35246	18970	52389	56284	35082	41967.9	34778.1	52572.5	46231.2	39588.3	33928	1.07993	0.63782
A0A287BQR7;G9F6X9;A0A286ZKK0;F1RJT3;A0A287BD54;I3LJE2;A0A287A9G1;A0A287BBD8;I3LEA3	DPYSL2	A0A287BQR7;G9F6X9;A0A286ZKK0;F1RJT3;A0A287BD54;I3LJE2	tr|A0A287BQR7|A0A287BQR7_PIG Dihydropyrimidinase like 2 OS=Sus scrofa OX=9823 GN=DPYSL2 PE=1 SV=1;tr|G9F6X9|G9F6X9_PIG Dihydropyrimidinase-like 2 OS=Sus scrofa OX=9823 PE=2 SV=1;tr|A0A286ZKK0|A0A286ZKK0_PIG Dihydropyrimidinase like 2 OS=Sus scrofa OX=9823	9	10	10	9	24	59.765	549	33.077	1581500000	652690	614730	221110	786710	899550	681730	629542	606569	612773	694240	632713	659305	0.930837	0.0744727
A0A287BQU7	SNRPD2	A0A287BQU7	tr|A0A287BQU7|A0A287BQU7_PIG Small nuclear ribonucleoprotein Sm D2 OS=Sus scrofa OX=9823 GN=SNRPD2 PE=1 SV=1	1	1	1	1	8.5	13.527	118	4.3777	98611000	41530	45758	8334.2	55457	49265	45143	40057.1	45150.5	23097	48938.6	34651.4	43658.1	0.85113	0.466982
A0A287BQW1;F1S0C0	METAP1	A0A287BQW1;F1S0C0	tr|A0A287BQW1|A0A287BQW1_PIG Methionine aminopeptidase OS=Sus scrofa OX=9823 GN=METAP1 PE=1 SV=1;tr|F1S0C0|F1S0C0_PIG Methionine aminopeptidase OS=Sus scrofa OX=9823 GN=METAP1 PE=3 SV=2	2	4	4	4	11.9	43.243	386	8.6797	310130000	231450	219020	64386	205200	255510	235680	223242	216112	178436	181081	179717	227928	1.04937	0.669681
A0A287BQW3	H1F0	A0A287BQW3	tr|A0A287BQW3|A0A287BQW3_PIG H1 histone family member 0 OS=Sus scrofa OX=9823 GN=H1F0 PE=1 SV=1	1	6	6	6	30.4	20.891	194	23.906	4857000000	891420	853560	230770	1203700	1116000	1074000	859806	842228	639545	1.06222e+06	784957	1.03867e+06	0.811401	0.185056
A0A287BRE0;F1SD97	FARSA	A0A287BRE0;F1SD97	tr|A0A287BRE0|A0A287BRE0_PIG Phenylalanyl-tRNA synthetase alpha subunit OS=Sus scrofa OX=9823 GN=FARSA PE=1 SV=1;tr|F1SD97|F1SD97_PIG Phenylalanyl-tRNA synthetase alpha subunit OS=Sus scrofa OX=9823 GN=FARSA PE=1 SV=3	2	7	7	7	14.3	54.453	482	12.372	626210000	227020	208490	117340	230200	261380	248950	218969	205722	325190	203142	183846	240761	1.19455	0.380461
A0A287BRF1	LOC110258309	A0A287BRF1	tr|A0A287BRF1|A0A287BRF1_PIG Uncharacterized protein OS=Sus scrofa OX=9823 GN=LOC110258309 PE=4 SV=1	1	2	2	2	11.1	20.446	189	1.7919	81097000	25774	24845	23468	27970	34635	21254	24859.9	24515.2	65038.1	24682.4	24361.1	20554.9	1.6439	0.331055
A0A287BRG6;I3LRS5	ALDH1A1	A0A287BRG6;I3LRS5	tr|A0A287BRG6|A0A287BRG6_PIG Aldehyde dehydrogenase 1 family member A1 OS=Sus scrofa OX=9823 GN=ALDH1A1 PE=1 SV=1;tr|I3LRS5|I3LRS5_PIG Aldehyde dehydrogenase 1 family member A1 OS=Sus scrofa OX=9823 GN=ALDH1A1 PE=1 SV=2	2	3	3	3	8.9	46.989	429	11.732	349760000	104230	92800	7540.3	67934	180730	74077	100533	91568	20896.8	59949.1	127119	71640.3	0.823313	0.664657
A0A287BRL8	MARCKS	A0A287BRL8	tr|A0A287BRL8|A0A287BRL8_PIG Myristoylated alanine rich protein kinase C substrate OS=Sus scrofa OX=9823 GN=MARCKS PE=1 SV=1	1	1	1	1	5.7	31.583	332	15.119	157700000	79957	74110	42678	62605	99771	81246	77121.3	73126.1	118276	55246.4	70175.6	78573.5	1.31632	0.249059
A0A287BRL9	0	A0A287BRL9	tr|A0A287BRL9|A0A287BRL9_PIG Uncharacterized protein OS=Sus scrofa OX=9823 PE=4 SV=1	1	6	6	6	11.6	79.202	726	205.9	2384900000	696610	688750	261620	754100	771810	884120	671905	679606	725041	665463	542865	855038	1.00639	0.964308
A0A287BS87;A0A287AI92	CA1	A0A287BS87;A0A287AI92	tr|A0A287BS87|A0A287BS87_PIG Carbonic anhydrase 1 OS=Sus scrofa OX=9823 GN=CA1 PE=1 SV=1;tr|A0A287AI92|A0A287AI92_PIG Carbonic anhydrase 1 OS=Sus scrofa OX=9823 GN=CA1 PE=1 SV=1	2	2	2	2	12.5	26.695	240	19.883	242660000	36734	32460	61905	36293	102530	62743	35431.2	32029.1	171560	32027.1	72116.2	60679.2	1.45017	0.629906
A0A287BSA8;P53027;F1RYZ5;A1XQU2	RPL10A	A0A287BSA8;P53027	tr|A0A287BSA8|A0A287BSA8_PIG Ribosomal protein OS=Sus scrofa OX=9823 GN=RPL10A PE=1 SV=1;sp|P53027|RL10A_PIG 60S ribosomal protein L10a (Fragment) OS=Sus scrofa OX=9823 GN=RPL10A PE=2 SV=3	4	5	5	5	21.2	24.831	217	7.9448	973450000	473850	491370	137160	544480	603720	439700	457045	484847	380118	480482	424637	425237	0.993727	0.942729
A0A287BSQ1	DRG2	A0A287BSQ1	tr|A0A287BSQ1|A0A287BSQ1_PIG Developmentally regulated GTP binding protein 2 OS=Sus scrofa OX=9823 GN=DRG2 PE=4 SV=1	1	5	5	5	13.2	40.641	364	6.9422	261340000	113080	116120	61810	153730	184450	126820	109070	114578	171297	135661	129736	122648	1.01778	0.915002
A0A287BSU0;A0A287BA24	GCSH	A0A287BSU0;A0A287BA24	tr|A0A287BSU0|A0A287BSU0_PIG Uncharacterized protein OS=Sus scrofa OX=9823 PE=4 SV=1;tr|A0A287BA24|A0A287BA24_PIG Glycine cleavage system H protein OS=Sus scrofa OX=9823 GN=GCSH PE=3 SV=1	2	1	1	1	13.8	15.887	145	17.165	279600000	29935	49399	16196	41985	54239	31519	28873.3	48743.2	44884.8	37050.1	38149.9	30482.2	1.15915	0.439447
A0A287BSX7;A0A287AYZ7;F1S9K3	BPNT1	A0A287BSX7;A0A287AYZ7;F1S9K3	tr|A0A287BSX7|A0A287BSX7_PIG 3(2), 5-bisphosphate nucleotidase 1 OS=Sus scrofa OX=9823 GN=BPNT1 PE=1 SV=1;tr|A0A287AYZ7|A0A287AYZ7_PIG 3(2), 5-bisphosphate nucleotidase 1 OS=Sus scrofa OX=9823 GN=BPNT1 PE=1 SV=1;tr|F1S9K3|F1S9K3_PIG 3(2), 5-bispho	3	1	1	1	3.4	28.399	261	1.9611	301480000	61595	60262	15720	58546	69816	72064	59410.5	59462	43565.6	51664.5	49106.2	69693.6	0.952916	0.765074
A0A287BT90;A0A287A5S7;A0A287B2R9;A0A0D5CDB2	DDAH2	A0A287BT90;A0A287A5S7;A0A287B2R9;A0A0D5CDB2	tr|A0A287BT90|A0A287BT90_PIG Dimethylarginine dimethylaminohydrolase 2 OS=Sus scrofa OX=9823 GN=DDAH2 PE=4 SV=1;tr|A0A287A5S7|A0A287A5S7_PIG Dimethylarginine dimethylaminohydrolase 2 OS=Sus scrofa OX=9823 GN=DDAH2 PE=4 SV=1;tr|A0A287B2R9|A0A287B2R9_PIG Dim	4	3	3	3	21.6	25.782	245	20.774	670030000	274540	265440	86361	306990	266710	258150	264803	261916	239337	270907	187595	249659	1.08176	0.503129
A0A287BTC4	0	A0A287BTC4	tr|A0A287BTC4|A0A287BTC4_PIG Uncharacterized protein OS=Sus scrofa OX=9823 PE=4 SV=1	1	2	1	1	29.6	7.8511	71	-2	97737000	107430	113680	38387	141120	178760	138760	103620	112171	106384	124533	125734	134196	0.837987	0.00626272
A0A288CFT6;A0A287AK29;F1RYU4;D0G0C4;Q1KLB2	AKR1C1	A0A288CFT6;A0A287AK29;F1RYU4;D0G0C4;Q1KLB2	tr|A0A288CFT6|A0A288CFT6_PIG Aldo-keto reductase family 1 member C1 OS=Sus scrofa OX=9823 GN=AKR1C1 PE=1 SV=1;tr|A0A287AK29|A0A287AK29_PIG Aldo-keto reductase family 1 member C1 OS=Sus scrofa OX=9823 GN=AKR1C1 PE=1 SV=1;tr|F1RYU4|F1RYU4_PIG Aldo-keto reduc	5	2	2	2	6.2	36.95	322	3.2065	114650000	81604	72398	27656	33972	130180	46305	78709.9	71436.9	76644.5	29978.9	91564.3	44781.9	1.36354	0.341445
A0A288CFW1;A9LM01;A3RKG5	PGRMC2	A0A288CFW1;A9LM01;A3RKG5	tr|A0A288CFW1|A0A288CFW1_PIG Membrane-associated progesterone receptor component 2 OS=Sus scrofa OX=9823 GN=PGRMC2 PE=1 SV=1;tr|A9LM01|A9LM01_PIG Progesterone receptor membrane component 2 OS=Sus scrofa OX=9823 GN=PGRMC2 PE=2 SV=1;tr|A3RKG5|A3RKG5_PIG Prog	3	4	4	4	18.5	23.679	222	51.774	946120000	179470	161580	67635	183220	204470	131990	173105	159435	187440	161684	143817	127648	1.20046	0.0853418
A0A288CFX4;A0A286ZW48;C4TP28	PEBP4	A0A288CFX4;A0A286ZW48;C4TP28	tr|A0A288CFX4|A0A288CFX4_PIG Phosphatidylethanolamine-binding protein 4 precursor OS=Sus scrofa OX=9823 GN=PEBP4 PE=1 SV=1;tr|A0A286ZW48|A0A286ZW48_PIG Phosphatidylethanolamine-binding protein 4 precursor OS=Sus scrofa OX=9823 GN=PEBP4 PE=1 SV=1;tr|C4TP28|	3	1	1	1	5.8	21.408	189	2.0246	91149000	34507	41084	17603	18967	45822	48015	33283.2	40538.6	48784.1	16737.6	32229.7	46435.6	1.28514	0.401677
A0A288CG47;Q32YV8	PSMD4	A0A288CG47	tr|A0A288CG47|A0A288CG47_PIG 26S proteasome non-ATPase regulatory subunit 4 OS=Sus scrofa OX=9823 GN=PSMD4 PE=1 SV=1	2	6	6	1	24.2	41.106	380	87.956	948800000	373690	381070	113410	434090	488070	394360	360437	376011	314299	383067	343292	381388	0.948544	0.44833
A0A2C9F352;Q8WNV7	DHRS4	A0A2C9F352;Q8WNV7	tr|A0A2C9F352|A0A2C9F352_PIG Dehydrogenase/reductase SDR family member 4 OS=Sus scrofa OX=9823 GN=DHRS4 PE=1 SV=1;sp|Q8WNV7|DHRS4_PIG Dehydrogenase/reductase SDR family member 4 OS=Sus scrofa OX=9823 GN=DHRS4 PE=1 SV=2	2	3	3	3	15.1	26.31	245	32.688	942630000	56849	58232	13096	73578	71942	46961	54832.8	57458.9	36293.6	64929.7	50601.6	45416.3	0.923191	0.665896
A0A2C9F380;F1RQM2;Q15I75	PGM3	A0A2C9F380;F1RQM2	tr|A0A2C9F380|A0A2C9F380_PIG Phosphoacetylglucosamine mutase OS=Sus scrofa OX=9823 GN=PGM3 PE=3 SV=1;sp|F1RQM2|AGM1_PIG Phosphoacetylglucosamine mutase OS=Sus scrofa OX=9823 GN=PGM3 PE=1 SV=2	3	10	10	10	18.7	59.346	541	18.37	2213600000	697030	786540	630200	860050	1221000	909800	672310	776098	1.74651e+06	758960	858811	879873	1.27917	0.536433
A0A2C9F385;P79381;Q29584	EPHX1	A0A2C9F385;P79381;Q29584	tr|A0A2C9F385|A0A2C9F385_PIG Epoxide hydrolase OS=Sus scrofa OX=9823 GN=EPHX1 PE=3 SV=1;sp|P79381|HYEP_PIG Epoxide hydrolase 1 OS=Sus scrofa OX=9823 GN=EPHX1 PE=2 SV=1;tr|Q29584|Q29584_PIG Epoxide hydrolase (Fragment) OS=Sus scrofa OX=9823 PE=2 SV=1	3	4	4	4	8.8	52.193	452	7.793	326990000	145340	141990	106620	180950	173970	106660	140185	140105	295481	159681	122365	103152	1.49474	0.307564
A0A2C9F386;A7Y521;A0A287AXL6;A0A287BJZ3	COPS4	A0A2C9F386;A7Y521;A0A287AXL6	tr|A0A2C9F386|A0A2C9F386_PIG COP9 signalosome complex subunit 4 OS=Sus scrofa OX=9823 GN=COPS4 PE=1 SV=1;sp|A7Y521|CSN4_PIG COP9 signalosome complex subunit 4 OS=Sus scrofa OX=9823 GN=COPS4 PE=2 SV=1;tr|A0A287AXL6|A0A287AXL6_PIG COP9 signalosome complex su	4	7	7	7	29.6	40.785	355	50.077	1538500000	356020	364990	108530	453780	541760	352300	343394	360144	300775	400443	381056	340712	0.894942	0.190161
A0A2C9F391;Q5PSB3;Q5PSB2;P49927;B6DSR1	PRNP	A0A2C9F391;Q5PSB3;Q5PSB2;P49927;B6DSR1	tr|A0A2C9F391|A0A2C9F391_PIG Major prion protein OS=Sus scrofa OX=9823 GN=PRNP PE=3 SV=1;tr|Q5PSB3|Q5PSB3_PIG Major prion protein OS=Sus scrofa OX=9823 GN=Prp PE=3 SV=1;tr|Q5PSB2|Q5PSB2_PIG Major prion protein OS=Sus scrofa OX=9823 GN=Prp PE=3 SV=1;sp|P499	5	3	3	3	11.3	27.628	256	15.159	306100000	141410	141780	73245	159880	200750	192480	136395	139898	202988	141088	141201	186149	1.02315	0.897447
A0A2C9F3A9;A0A286ZNL3;Q52I78;B3GMU8;A8HR17;A0A287B8D3;Q0QVW7	NAMPT	A0A2C9F3A9;A0A286ZNL3;Q52I78;B3GMU8;A8HR17;A0A287B8D3	tr|A0A2C9F3A9|A0A2C9F3A9_PIG Nicotinamide phosphoribosyltransferase OS=Sus scrofa OX=9823 GN=NAMPT PE=1 SV=1;tr|A0A286ZNL3|A0A286ZNL3_PIG Nicotinamide phosphoribosyltransferase OS=Sus scrofa OX=9823 GN=NAMPT PE=1 SV=1;sp|Q52I78|NAMPT_PIG Nicotinamide phosp	7	3	3	3	9.2	47.507	425	9.2183	1075600000	208640	200870	98581	253570	376930	218450	201241	198203	273202	223765	265120	211264	0.960718	0.770895
A0A2C9F3C2;A0A286ZJQ9;Q6RVA9;A0A286ZW86	CAV1	A0A2C9F3C2;A0A286ZJQ9;Q6RVA9;A0A286ZW86	tr|A0A2C9F3C2|A0A2C9F3C2_PIG Caveolin-1 OS=Sus scrofa OX=9823 GN=CAV1 PE=4 SV=1;tr|A0A286ZJQ9|A0A286ZJQ9_PIG Caveolin OS=Sus scrofa OX=9823 GN=CAV1 PE=3 SV=1;sp|Q6RVA9|CAV1_PIG Caveolin-1 OS=Sus scrofa OX=9823 GN=CAV1 PE=2 SV=1;tr|A0A286ZW86|A0A286ZW86_PIG	4	7	7	5	74.1	9.3523	81	15.778	7586900000	1348100	1275800	972940	1593800	1749200	1240700	1.30029e+06	1.25886e+06	2.69636e+06	1.40647e+06	1.23033e+06	1.19989e+06	1.36981	0.377371
A0A2C9F3F8;A0A287BAM0;A0A0B8S096;Q29243	DAG1	A0A2C9F3F8;A0A287BAM0;A0A0B8S096;Q29243	tr|A0A2C9F3F8|A0A2C9F3F8_PIG Dystroglycan OS=Sus scrofa OX=9823 GN=DAG1 PE=1 SV=1;tr|A0A287BAM0|A0A287BAM0_PIG Dystroglycan OS=Sus scrofa OX=9823 GN=DAG1 PE=1 SV=1;tr|A0A0B8S096|A0A0B8S096_PIG Dystroglycan 1 (Dystrophin-associated glycoprotein 1) OS=Sus sc	4	7	7	7	8.3	95.463	877	51.61	3104000000	684120	705590	182160	847680	1163100	796940	659857	696223	504829	748044	818086	770726	0.796331	0.0632781
A0A2C9F3H3;A0A287B8H8;P37111;A0A286ZX40	ACY1	A0A2C9F3H3;A0A287B8H8;P37111;A0A286ZX40	tr|A0A2C9F3H3|A0A2C9F3H3_PIG Aminoacylase-1 OS=Sus scrofa OX=9823 GN=ACY1 PE=1 SV=1;tr|A0A287B8H8|A0A287B8H8_PIG Aminoacylase-1 OS=Sus scrofa OX=9823 GN=ACY1 PE=1 SV=1;sp|P37111|ACY1_PIG Aminoacylase-1 OS=Sus scrofa OX=9823 GN=ACY1 PE=1 SV=2;tr|A0A286ZX40|	4	4	4	4	13.9	39.983	360	27.621	3122700000	268070	254190	205170	338540	523890	271410	258563	250815	568598	298748	368487	262482	1.15947	0.674282
A0PFK5	CP	A0PFK5	tr|A0PFK5|A0PFK5_PIG Capping protein (Actin filament) muscle Z-line, alpha 1 OS=Sus scrofa OX=9823 GN=CP alpha1 PE=1 SV=1	1	4	2	2	16.4	33.016	286	25.363	196540000	82360	84278	25462	83461	97216	102390	79439.1	83159.1	70564.1	73651	68378.5	99022	0.967272	0.808723
A1XQS3;I3LJI1;A0A287A5H0;A0A287A600	NDUFA4	A1XQS3;I3LJI1	tr|A1XQS3|A1XQS3_PIG Mitochondrial NDUFA4 OS=Sus scrofa OX=9823 GN=NDUFA4 PE=2 SV=1;tr|I3LJI1|I3LJI1_PIG Cytochrome c oxidase subunit NDUFA4 OS=Sus scrofa OX=9823 GN=NDUFA4 PE=1 SV=1	4	5	5	5	43.9	9.3107	82	29.609	9360200000	1011800	1008300	189880	1007200	1000300	635130	975916	994914	526224	888814	703578	614238	1.13161	0.606007
A1XQT1;A0A287A808;F1RLH7;F1REZ9;Q7M358;A0A287ART0;A0A287AND7	COX6B	A1XQT1;A0A287A808;F1RLH7	tr|A1XQT1|A1XQT1_PIG Cytochrome c oxidase subunit OS=Sus scrofa OX=9823 GN=COX6B PE=2 SV=1;tr|A0A287A808|A0A287A808_PIG Cytochrome c oxidase subunit OS=Sus scrofa OX=9823 GN=COX6B PE=1 SV=1;tr|F1RLH7|F1RLH7_PIG Cytochrome c oxidase subunit 6B1 OS=Sus scrof	7	7	7	7	54.7	10.19	86	17.127	12848000000	672990	656460	351350	762930	806460	494210	649122	647745	973714	673256	567237	477954	1.3213	0.206631
A1XQT6;A0A286ZMV9;A0A287AR47;A0A287BJF1;F6Q9P4;Q56P21;A1XQT8;Q56P22;Q9TUJ9	MYL1	A1XQT6;A0A286ZMV9;A0A287AR47;A0A287BJF1;F6Q9P4	tr|A1XQT6|A1XQT6_PIG MLC1f OS=Sus scrofa OX=9823 GN=MYL1 PE=2 SV=1;tr|A0A286ZMV9|A0A286ZMV9_PIG Myosin light chain 1/3, skeletal muscle isoform OS=Sus scrofa OX=9823 GN=MYL1 PE=1 SV=1;tr|A0A287AR47|A0A287AR47_PIG Myosin light chain 1/3, skeletal muscle iso	9	16	16	2	71.9	20.918	192	323.31	1081700000000	14056000	15142000	3724400	19438000	25698000	15694000	1.35575e+07	1.4941e+07	1.03216e+07	1.71533e+07	1.80751e+07	1.51778e+07	0.770146	0.0748972
A1XQU1	PSMB7	A1XQU1	sp|A1XQU1|PSB7_PIG Proteasome subunit beta type-7 OS=Sus scrofa OX=9823 GN=PSMB7 PE=2 SV=2	1	5	5	5	15.9	29.98	277	9.401	2354100000	225190	226440	96689	270410	282670	244630	217204	223434	267959	238626	198821	236583	1.05128	0.605172
A1XQU5;A0A287ARE0	RPL27	A1XQU5;A0A287ARE0	sp|A1XQU5|RL27_PIG 60S ribosomal protein L27 OS=Sus scrofa OX=9823 GN=RPL27 PE=1 SV=1;tr|A0A287ARE0|A0A287ARE0_PIG Uncharacterized protein OS=Sus scrofa OX=9823 PE=4 SV=1	2	3	3	3	16.9	15.798	136	3.1454	1369200000	92698	95742	33174	91664	112320	86727	89410.4	94470.9	91936.8	80889.9	79002.1	83874.2	1.13149	0.00630856
A1XQV5;F6Q342;Q6PVW3;A0A287A4C5;P02587	TNNC2	A1XQV5;F6Q342;Q6PVW3;A0A287A4C5;P02587	tr|A1XQV5|A1XQV5_PIG Fast skeletal muscle troponin C OS=Sus scrofa OX=9823 GN=TNNC2 PE=1 SV=2;tr|F6Q342|F6Q342_PIG Troponin C, skeletal muscle OS=Sus scrofa OX=9823 GN=TNNC2 PE=1 SV=1;tr|Q6PVW3|Q6PVW3_PIG Troponin C2 OS=Sus scrofa OX=9823 GN=TNNC2 PE=2 SV=	5	15	15	14	78.8	18.156	160	323.31	622550000000	26924000	26827000	9872700	29997000	48196000	30256000	2.59691e+07	2.64708e+07	2.73607e+07	2.64712e+07	3.38995e+07	2.92608e+07	0.890321	0.211317
A1YIZ1	SEPHS2	A1YIZ1	sp|A1YIZ1|SPS2_PIG Selenide, water dikinase 2 OS=Sus scrofa OX=9823 GN=SEPHS2 PE=2 SV=2	1	1	1	1	4	47.82	451	2.3985	14596000	10682	10393	5990.9	12893	14473	8896.3	10303.2	10255	16602.9	11377.6	10179.8	8603.67	1.23209	0.359401
A4GR69;F6PVX2	TCAP	A4GR69;F6PVX2	tr|A4GR69|A4GR69_PIG Telethonin OS=Sus scrofa OX=9823 GN=TCAP PE=4 SV=1;tr|F6PVX2|F6PVX2_PIG Telethonin OS=Sus scrofa OX=9823 GN=TCAP PE=4 SV=1	2	12	12	12	67.1	18.96	167	249.25	7286500000	745530	640130	266910	759580	650900	499720	719090	631632	739701	670299	457821	483282	1.29727	0.0994606
A4H2I3;A4H2R6;F1S543	CNN3	A4H2I3;A4H2R6;F1S543	tr|A4H2I3|A4H2I3_PIG Calponin 3, acidic (Fragment) OS=Sus scrofa OX=9823 GN=CNN3 PE=4 SV=1;tr|A4H2R6|A4H2R6_PIG Calponin 3, acidic (Fragment) OS=Sus scrofa OX=9823 GN=CNN3 PE=2 SV=1;tr|F1S543|F1S543_PIG Calponin OS=Sus scrofa OX=9823 GN=CNN3 PE=1 SV=2	3	1	1	1	15.5	9.1202	84	2.794	91314000	34976	34665	35300	41291	42731	33157	33735.6	34204.8	97828.7	36437.7	30055.6	32066.3	1.68192	0.353639
A4L2Z4;Q2XSV9;I3L6U9;A5A756;A0A288CG44;A5A755;Q2PKF4;A0A0B8S079	GNA14	A4L2Z4;Q2XSV9;I3L6U9;A5A756;A0A288CG44;A5A755;Q2PKF4;A0A0B8S079	tr|A4L2Z4|A4L2Z4_PIG Guanine nucleotide-binding protein alpha 14 OS=Sus scrofa OX=9823 GN=GNA14 PE=2 SV=1;sp|Q2XSV9|GNA11_PIG Guanine nucleotide-binding protein subunit alpha-11 OS=Sus scrofa OX=9823 GN=GNA11 PE=2 SV=2;tr|I3L6U9|I3L6U9_PIG Guanine nucleoti	8	2	2	2	5.6	41.513	355	2.6263	100130000	87876	87610	58405	111700	125860	107470	84759.5	86446.9	161861	98570.8	88525.7	103935	1.14444	0.6162
A5A779	RABGGTA	A5A779	sp|A5A779|PGTA_PIG Geranylgeranyl transferase type-2 subunit alpha OS=Sus scrofa OX=9823 GN=RABGGTA PE=2 SV=1	1	13	13	13	26.5	64.901	567	42.732	3659700000	659430	682450	289360	909120	1372000	739000	636043	673390	801918	802262	965019	714692	0.850674	0.236971
A5A8V8	LSM2	A5A8V8	tr|A5A8V8|A5A8V8_PIG U6 snRNA-associated Sm-like protein LSm2 OS=Sus scrofa OX=9823 GN=LSM2 PE=1 SV=1	1	1	1	1	20	10.834	95	4.5047	33451000	19587	21456	12938	24611	34039	24318	18892.3	21171.2	35855.7	21718.2	23941.9	23518.1	1.09744	0.696542
A5D9L9;A5D9M0;A5D9M1;A5D9M2;A5D9M3;A5D9M4;A0A2C9F3E5;A0A2C9F3H8;A5D9M6;A0A2C9F389;A0A068C697;A5D9L8	BAT3	A5D9L9;A5D9M0;A5D9M1;A5D9M2;A5D9M3;A5D9M4;A0A2C9F3E5;A0A2C9F3H8;A5D9M6;A0A2C9F389;A0A068C697;A5D9L8	tr|A5D9L9|A5D9L9_PIG HLA-B associated transcript 3 (Fragment) OS=Sus scrofa OX=9823 GN=BAT3 PE=4 SV=1;tr|A5D9M0|A5D9M0_PIG HLA-B associated transcript 3 (Fragment) OS=Sus scrofa OX=9823 GN=BAT3 PE=4 SV=1;tr|A5D9M1|A5D9M1_PIG HLA-B associated transcript 3 (	12	2	2	2	11.5	16.599	156	2.6724	225250000	60789	63396	26645	78096	67745	66383	58633.1	62554.4	73842.6	68916.6	47649.6	64199.4	1.07891	0.579576
A5GFQ5	CNPY3	A5GFQ5	sp|A5GFQ5|CNPY3_PIG Protein canopy homolog 3 OS=Sus scrofa OX=9823 GN=CNPY3 PE=3 SV=1	1	3	3	3	12	31.71	283	7.5287	97983000	126540	125280	24681	138010	151610	122860	122052	123617	68399.7	121788	106637	118819	0.90446	0.586712
A5GFS8;A0A287B186	VAPB	A5GFS8;A0A287B186	sp|A5GFS8|VAPB_PIG Vesicle-associated membrane protein-associated protein B OS=Sus scrofa OX=9823 GN=VAPB PE=3 SV=1;tr|A0A287B186|A0A287B186_PIG Vesicle-associated membrane protein-associated protein B OS=Sus scrofa OX=9823 GN=VAPB PE=4 SV=1	2	10	9	9	32.9	27.053	243	87.428	13390000000	1549100	1491100	431390	1470500	2281700	1432100	1.49416e+06	1.4713e+06	1.19553e+06	1.29766e+06	1.60487e+06	1.38499e+06	0.97049	0.766215
A5GFU6;A5GFU5;A5GFU7;A5GFU2;K7GSD2;A5GFU0;A5GFU4;P29797;A5GFT9;A4H2R7;A5GFU3;D1MAG4;A5GFU8;Q2I6X7;K7GQA7;I3LA61;Q06AS8;F1SB91;F1SB90;A0A287B6X9;A0A287A9G3;I3LK93;I3LRX8	GNAS	A5GFU6;A5GFU5;A5GFU7;A5GFU2;K7GSD2;A5GFU0;A5GFU4;P29797;A5GFT9;A4H2R7;A5GFU3;D1MAG4	tr|A5GFU6|A5GFU6_PIG GNAS complex locus OS=Sus scrofa OX=9823 GN=GNAS PE=4 SV=1;tr|A5GFU5|A5GFU5_PIG GNAS complex locus OS=Sus scrofa OX=9823 GN=GNAS PE=4 SV=1;tr|A5GFU7|A5GFU7_PIG GNAS complex locus OS=Sus scrofa OX=9823 GN=GNAS PE=1 SV=1;tr|A5GFU2|A5GFU2	23	5	5	4	15.6	44.179	379	18.602	1659300000	231100	232200	188760	273260	361000	241070	222904	229117	523120	241141	253915	233140	1.33912	0.453467
A5GFX4	ATP5E	A5GFX4	tr|A5GFX4|A5GFX4_PIG ATP synthase subunit epsilon, mitochondrial OS=Sus scrofa OX=9823 GN=ATP5E PE=1 SV=1	1	3	3	3	43.1	5.7497	51	3.0032	3555600000	326160	271450	51551	326620	264060	229220	314593	267846	142866	288229	185731	221680	1.04264	0.875877
A6M931	EIF4A3	A6M931	sp|A6M931|IF4A3_PIG Eukaryotic initiation factor 4A-III OS=Sus scrofa OX=9823 GN=EIF4A3 PE=2 SV=1	1	1	1	1	3.2	46.84	411	2.4724	8324400	5120.3	4298.8	7022	5912.9	9201.8	4991.5	4938.71	4241.73	19460.4	5217.9	6472.24	4827.31	1.73398	0.463084
A6N8P5	MBF1	A6N8P5	tr|A6N8P5|A6N8P5_PIG Endothelial differentiation related factor 1 OS=Sus scrofa OX=9823 GN=MBF1 PE=1 SV=1	1	10	10	10	59.5	16.396	148	20.683	5439600000	662790	673370	233160	688930	977860	607290	639284	664430	646168	607953	687794	587314	1.03549	0.519069
A7TX81;A0A287AB66	COPS6	A7TX81;A0A287AB66	sp|A7TX81|CSN6_PIG COP9 signalosome complex subunit 6 OS=Sus scrofa OX=9823 GN=COPS6 PE=2 SV=1;tr|A0A287AB66|A0A287AB66_PIG COP9 signalosome complex subunit 6 OS=Sus scrofa OX=9823 GN=COPS6 PE=4 SV=1	2	2	2	2	6.5	35.865	323	5.3363	128380000	94456	94989	106170	111100	158290	94370	91106.1	93727.9	294234	98041.4	111336	91265.8	1.59348	0.428234
A7WLH7;A0A286ZN56;I3LND2	TLOC1	A7WLH7;A0A286ZN56;I3LND2	tr|A7WLH7|A7WLH7_PIG Translocation protein 1 OS=Sus scrofa OX=9823 GN=TLOC1 PE=2 SV=1;tr|A0A286ZN56|A0A286ZN56_PIG Translocation protein SEC62 OS=Sus scrofa OX=9823 GN=SEC62 PE=1 SV=1;tr|I3LND2|I3LND2_PIG Translocation protein SEC62 OS=Sus scrofa OX=9823 G	3	3	3	3	7.5	45.718	398	8.8776	320100000	156600	154210	70439	163180	249930	177320	151046	152163	195211	144000	175792	171487	1.01453	0.899085
A8D349;F1SGG1	KRT18	A8D349;F1SGG1	tr|A8D349|A8D349_PIG Keratin 18 (Fragment) OS=Sus scrofa OX=9823 GN=KRT18 PE=2 SV=1;tr|F1SGG1|F1SGG1_PIG Keratin 18 OS=Sus scrofa OX=9823 GN=KRT18 PE=1 SV=3	2	2	1	1	10.1	18.049	159	1.5738	739670000	70844	56141	34341	86527	120160	99319	68331.5	55395.7	95170.9	76356.7	84516.5	96052	0.851992	0.385823
A8D737;A0A287ALP4;F1S5S4	CDH13	A8D737;A0A287ALP4;F1S5S4	tr|A8D737|A8D737_PIG T-cadherin OS=Sus scrofa OX=9823 PE=2 SV=1;tr|A0A287ALP4|A0A287ALP4_PIG Cadherin-13 precursor OS=Sus scrofa OX=9823 GN=CDH13 PE=1 SV=1;tr|F1S5S4|F1S5S4_PIG Cadherin-13 precursor OS=Sus scrofa OX=9823 GN=CDH13 PE=1 SV=2	3	8	8	8	12.6	78.227	713	99.688	4843400000	825680	773450	369500	752150	1084300	709840	796397	763182	1.02401e+06	663743	762660	686491	1.22277	0.146559
A8U4R4	tkt	A8U4R4	tr|A8U4R4|A8U4R4_PIG Transketolase OS=Sus scrofa OX=9823 GN=tkt PE=1 SV=1	1	8	8	8	14	67.837	623	27.615	606140000	333610	308630	101720	313990	296660	345960	321778	304533	281902	277084	208661	334580	1.10714	0.485712
A8YQT9;A0A287A8T0;A8YQT8;Q6QAS9	RPL7	A8YQT9;A0A287A8T0	tr|A8YQT9|A8YQT9_PIG Ribosomal protein L7 OS=Sus scrofa OX=9823 PE=2 SV=1;tr|A0A287A8T0|A0A287A8T0_PIG 60S ribosomal protein L7 OS=Sus scrofa OX=9823 GN=RPL7 PE=1 SV=1	4	5	5	5	13.2	29.482	250	8.5667	339570000	208510	206790	59363	211090	293680	192020	201115	204045	164516	186279	206565	185704	0.984666	0.847822
A9CQL8;A0A1B1V5U4	FAM213B	A9CQL8;A0A1B1V5U4	sp|A9CQL8|PGFS_PIG Prostamide/prostaglandin F synthase OS=Sus scrofa OX=9823 GN=FAM213B PE=1 SV=1;tr|A0A1B1V5U4|A0A1B1V5U4_PIG FAM213B OS=Sus scrofa OX=9823 GN=FAM213B PE=2 SV=1	2	2	2	2	8.9	21.547	202	3.434	448120000	168280	171280	61935	213110	223820	201180	162312	169006	171644	188061	157428	194562	0.931322	0.35323
A9X3T3;F1RWZ4	PECI	A9X3T3;F1RWZ4	tr|A9X3T3|A9X3T3_PIG Peroxisomal D3,D2-enoyl-CoA isomerase OS=Sus scrofa OX=9823 GN=PECI PE=2 SV=1;tr|F1RWZ4|F1RWZ4_PIG Enoyl-CoA delta isomerase 2, mitochondrial OS=Sus scrofa OX=9823 GN=ECI2 PE=1 SV=3	2	4	4	4	14	43.32	394	6.6982	720460000	112840	110760	71353	107750	125270	96488	108838	109290	197744	95085.1	88110.7	93314.2	1.504	0.192052
A9YUB1;A0A287AFZ8;A0A0B8S0A3	CHORDC1	A9YUB1;A0A287AFZ8;A0A0B8S0A3	sp|A9YUB1|CHRD1_PIG Cysteine and histidine-rich domain-containing protein 1 OS=Sus scrofa OX=9823 GN=CHORDC1 PE=2 SV=1;tr|A0A287AFZ8|A0A287AFZ8_PIG Cysteine and histidine-rich domain-containing protein 1 OS=Sus scrofa OX=9823 GN=CHORDC1 PE=4 SV=1;tr|A0A0B8	3	4	4	4	12.7	37.35	332	12.169	201830000	66539	69877	19536	105240	96883	53081	64179.2	68949.3	54141.1	92870.1	68144.3	51335	0.881894	0.550138
B0FMQ3;F1SE70;B8Y4S4;B0FMQ4	SGCB	B0FMQ3;F1SE70;B8Y4S4;B0FMQ4	tr|B0FMQ3|B0FMQ3_PIG Sarcoglycan beta OS=Sus scrofa OX=9823 GN=SGCB PE=2 SV=1;tr|F1SE70|F1SE70_PIG Beta-sarcoglycan OS=Sus scrofa OX=9823 GN=SGCB PE=1 SV=2;tr|B8Y4S4|B8Y4S4_PIG Sarcoglycan beta OS=Sus scrofa OX=9823 PE=2 SV=1;tr|B0FMQ4|B0FMQ4_PIG Sarcoglyc	4	10	10	10	37.9	34.857	319	98.399	1158600000	331720	333670	149910	422470	538080	315220	319955	329240	415453	372813	378468	304851	1.00806	0.944787
B0LY42;A0A0B8RT65;A0A286ZS77	BSG	B0LY42;A0A0B8RT65;A0A286ZS77	tr|B0LY42|B0LY42_PIG Basigin precursor OS=Sus scrofa OX=9823 GN=BSG PE=1 SV=1;tr|A0A0B8RT65|A0A0B8RT65_PIG Basigin (Ok blood group) OS=Sus scrofa domesticus OX=9825 GN=BSG PE=4 SV=1;tr|A0A286ZS77|A0A286ZS77_PIG Basigin precursor OS=Sus scrofa OX=9823 GN=BS	3	7	7	7	25.3	29.421	269	23.154	6882800000	627820	607610	136950	743920	1071100	743480	605554	599543	379536	656480	753376	719024	0.744351	0.084828
B0LY43;B2CZF5;A0A287AM51;A9NJG8;F1SBP8	SMCT1	B0LY43;B2CZF5;A0A287AM51	tr|B0LY43|B0LY43_PIG Monocarboxylic acid transporter 1 (Fragment) OS=Sus scrofa OX=9823 PE=2 SV=1;tr|B2CZF5|B2CZF5_PIG Monocarboxylic acid transporter 1 OS=Sus scrofa OX=9823 GN=SMCT1 PE=2 SV=1;tr|A0A287AM51|A0A287AM51_PIG Monocarboxylate transporter 1 OS=	5	3	3	3	13.3	34.222	309	13.646	941070000	289450	270080	69014	340200	318400	229880	279185	266494	191262	300213	223952	222318	0.987217	0.936635
B1A2I2;H6WAV9;B1VD75;F1SK18;Q2TCH2;F1SK17;A0A059P9B6	PLIN	B1A2I2;H6WAV9;B1VD75;F1SK18;Q2TCH2;F1SK17	tr|B1A2I2|B1A2I2_PIG Perilipin (Fragment) OS=Sus scrofa OX=9823 GN=PLIN PE=2 SV=1;tr|H6WAV9|H6WAV9_PIG Perilipin OS=Sus scrofa OX=9823 GN=PLIN1 PE=2 SV=1;tr|B1VD75|B1VD75_PIG Perilipin (Fragment) OS=Sus scrofa OX=9823 GN=PLIN PE=4 SV=1;tr|F1SK18|F1SK18_PIG	7	5	5	5	21.8	34.662	325	45.483	1160500000	257720	206750	55795	174420	203260	217890	248580	204005	154627	153919	142966	210723	1.19622	0.388001
B2CNZ7;A1E295;A0A287BF94	CTSB	B2CNZ7;A1E295;A0A287BF94	tr|B2CNZ7|B2CNZ7_PIG Cathepsin B OS=Sus scrofa OX=9823 GN=CTSB PE=3 SV=1;sp|A1E295|CATB_PIG Cathepsin B OS=Sus scrofa OX=9823 GN=CTSB PE=1 SV=1;tr|A0A287BF94|A0A287BF94_PIG Cathepsin B OS=Sus scrofa OX=9823 GN=CTSB PE=1 SV=1	3	3	3	3	10.4	36.87	335	9.7365	447600000	319840	332490	92064	370440	493230	433770	308497	328076	255142	326899	346922	419502	0.815601	0.13198
B2ZF49	HADHA	B2ZF49	tr|B2ZF49|B2ZF49_PIG Hydroxyacyl-coenzyme A dehydrogenase/3-ketoacyl-coenzyme A thiolase/enoyl-coenzyme A hydratase alpha subunit OS=Sus scrofa OX=9823 GN=HADHA PE=2 SV=1	1	19	1	1	29.6	83.249	763	2.361	192160000	536970	371530	141530	112590	150470	374700	517926	366598	392229	99356.2	105836	362375	2.24952	0.0742213
B2ZFN7	0	B2ZFN7	tr|B2ZFN7|B2ZFN7_PIG Actin (Fragment) OS=Sus scrofa OX=9823 PE=2 SV=1	1	17	1	1	80.1	27.435	246	-2	380230000	35323	39658	20755	61678	70935	36213	34070.3	39131.5	57519.4	54428.4	49893.3	35021.8	0.938121	0.770948
B5AF41;A0A287ADC9;F1SRU7;A0A287AHR4;F1S5K7	PKC	B5AF41;A0A287ADC9;F1SRU7;A0A287AHR4;F1S5K7	tr|B5AF41|B5AF41_PIG Protein kinase C theta (Fragment) OS=Sus scrofa OX=9823 GN=PKC PE=2 SV=1;tr|A0A287ADC9|A0A287ADC9_PIG Protein kinase C OS=Sus scrofa OX=9823 GN=PRKCE PE=1 SV=1;tr|F1SRU7|F1SRU7_PIG Protein kinase C eta type OS=Sus scrofa OX=9823 GN=PRK	5	1	1	1	5.1	17.834	156	1.8584	237510000	191900	177480	41039	196330	187480	173020	185094	175124	113733	173253	131867	167329	1.00318	0.985437
B5APU3;F6QA36	ACTR2	B5APU3;F6QA36	tr|B5APU3|B5APU3_PIG Actin-related protein 2-like protein OS=Sus scrofa OX=9823 GN=ACTR2 PE=1 SV=1;tr|F6QA36|F6QA36_PIG Actin-related protein 2 OS=Sus scrofa OX=9823 GN=ACTR2 PE=1 SV=1	2	6	6	6	14.5	44.76	394	20.821	865050000	350070	331270	102750	385480	449820	312120	337655	326872	284756	340171	316388	301853	0.990474	0.884287
B5ATG0;A0A287BFJ2;A0A287BPU5;A0A286ZLL7;A0A287A682	CLTA	B5ATG0;A0A287BFJ2;A0A287BPU5;A0A286ZLL7;A0A287A682	tr|B5ATG0|B5ATG0_PIG Clathrin light chain (Fragment) OS=Sus scrofa OX=9823 PE=2 SV=1;tr|A0A287BFJ2|A0A287BFJ2_PIG Clathrin light chain OS=Sus scrofa OX=9823 GN=CLTA PE=3 SV=1;tr|A0A287BPU5|A0A287BPU5_PIG Clathrin light chain OS=Sus scrofa OX=9823 GN=CLTA P	5	2	2	2	17.4	18.241	161	8.4982	68563000	95706	87090	26277	102300	96053	102590	92311.8	85933.8	72822.8	90275.7	67560.5	99215.4	0.976723	0.865315
B5KJG2;Q70PG2;REV__D3K5N9;REV__A0A287A6C9;REV__A0A0B8RT63	PGAM2	B5KJG2	tr|B5KJG2|B5KJG2_PIG Phosphoglycerate mutase OS=Sus scrofa OX=9823 GN=PGAM2 PE=1 SV=1	5	21	21	16	57.7	28.677	253	193.98	1157400000000	8635900	8719300	3385500	10160000	19058000	9384300	8.32963e+06	8.60354e+06	9.38241e+06	8.9658e+06	1.34048e+07	9.07562e+06	0.836845	0.316544
B5SYT7;A0A287BJN4;A6NA29;A0A286ZY09;B2CR56;B5SYT8;Q9TUK2;A9NJG7;A0A287ACG1;A0A287B3Q0;M3UYY5;A0A286ZLH5	AMPD1	B5SYT7;A0A287BJN4;A6NA29;A0A286ZY09;B2CR56	tr|B5SYT7|B5SYT7_PIG AMP deaminase OS=Sus scrofa OX=9823 GN=AMPD1 PE=1 SV=1;tr|A0A287BJN4|A0A287BJN4_PIG AMP deaminase OS=Sus scrofa OX=9823 GN=AMPD1 PE=1 SV=1;tr|A6NA29|A6NA29_PIG AMP deaminase OS=Sus scrofa OX=9823 PE=2 SV=2;tr|A0A286ZY09|A0A286ZY09_PIG	12	30	1	1	39.2	86.502	747	-2	4614500000	133770	142620	149990	161110	175990	176590	129026	140727	415675	142173	123785	170781	1.56942	0.43059
B6E241;F1SRA1	GRB2	B6E241	tr|B6E241|B6E241_PIG Growth factor receptor-bound protein 2 OS=Sus scrofa OX=9823 GN=GRB2 PE=1 SV=1	2	7	7	7	27.6	25.206	217	84.39	4476800000	1374700	1332500	434840	1419500	1933900	1506700	1.32595e+06	1.31481e+06	1.20509e+06	1.25265e+06	1.36024e+06	1.45714e+06	0.944919	0.349117
B7STY5;A0A286ZIU2;A0A287BH49;A0A287BH41;I3LF32;A0A287BNX5;A0A287ANF3;A0A287BT58;A0A287AXB4;A0A287AN23	CLIC5	B7STY5;A0A286ZIU2;A0A287BH49	tr|B7STY5|B7STY5_PIG Chloride intracellular channel protein OS=Sus scrofa OX=9823 GN=CLIC5 PE=2 SV=1;tr|A0A286ZIU2|A0A286ZIU2_PIG Chloride intracellular channel protein OS=Sus scrofa OX=9823 GN=CLIC5 PE=1 SV=1;tr|A0A287BH49|A0A287BH49_PIG Chloride intracel	10	3	3	3	19	28.502	252	39.099	1107800000	156310	142340	98659	156630	257940	128630	150766	140450	273419	138220	181426	124399	1.27157	0.431821
B8XSJ5;A0A287APD5;A0A0B8RZS5;F1SR72;Q2QC87;B2CXA8;A0A0B8RW50;A0A287BK93	ACSL3	B8XSJ5;A0A287APD5;A0A0B8RZS5;F1SR72	tr|B8XSJ5|B8XSJ5_PIG Acyl-CoA synthetase long-chain family member 3 OS=Sus scrofa OX=9823 GN=ACSL3 PE=2 SV=1;tr|A0A287APD5|A0A287APD5_PIG Long-chain-fatty-acid--CoA ligase 3 OS=Sus scrofa OX=9823 GN=ACSL3 PE=1 SV=1;tr|A0A0B8RZS5|A0A0B8RZS5_PIG Acyl-CoA syn	8	5	5	5	8.5	80.296	720	85.629	858840000	293140	295330	106620	322130	324910	326410	282744	291409	295481	284267	228531	315673	1.04969	0.622436
B8XSJ8;A0A287BK75	MAP2K1	B8XSJ8;A0A287BK75	tr|B8XSJ8|B8XSJ8_PIG Mitogen-activated protein kinase kinase 1 OS=Sus scrofa OX=9823 GN=MAP2K1 PE=2 SV=1;tr|A0A287BK75|A0A287BK75_PIG Dual specificity mitogen-activated protein kinase kinase 1 OS=Sus scrofa OX=9823 GN=MAP2K1 PE=1 SV=1	2	4	4	2	11.2	43.51	393	9.2917	1176700000	464780	469750	130160	572680	704330	505310	448296	463514	360719	505367	495402	488689	0.854357	0.0894046
B8XTR3	AGPAT5	B8XTR3	tr|B8XTR3|B8XTR3_PIG 1-acyl-sn-glycerol-3-phosphate acyltransferase epsilon OS=Sus scrofa OX=9823 GN=AGPAT5 PE=1 SV=1	1	3	3	3	7.4	41.923	365	4.4085	261830000	219940	210340	90967	257060	301540	180690	212140	207548	252101	226845	212093	174746	1.09468	0.408354
B8Y4S3	SGCA	B8Y4S3	tr|B8Y4S3|B8Y4S3_PIG Alpha-sarcoglycan precursor OS=Sus scrofa OX=9823 GN=SGCA PE=1 SV=1	1	4	4	4	9.1	42.342	383	6.6276	3034500000	140740	168260	131650	149320	196020	173690	135749	166026	364848	131769	137874	167977	1.52329	0.353089
B8Y4S5	SGCD	B8Y4S5	tr|B8Y4S5|B8Y4S5_PIG Delta-sarcoglycan OS=Sus scrofa OX=9823 GN=SGCD PE=1 SV=1	1	7	7	7	32.5	32.117	289	72.625	3511900000	1143400	1173400	290920	1367900	1536600	1417800	1.10285e+06	1.15782e+06	806241	1.20712e+06	1.08079e+06	1.37116e+06	0.838166	0.225293
B8Y648	UBE2L3	B8Y648	tr|B8Y648|B8Y648_PIG Ubiquitin-conjugating enzyme E2 L3 OS=Sus scrofa OX=9823 GN=UBE2L3 PE=1 SV=1	1	5	5	5	18.2	17.861	154	8.038	4563100000	1641800	1609400	517870	1457200	2139600	1299300	1.58357e+06	1.58803e+06	1.4352e+06	1.28592e+06	1.50492e+06	1.25656e+06	1.13821	0.115639
B8Y650;A0A287A9I0	DYNLT1	B8Y650;A0A287A9I0	tr|B8Y650|B8Y650_PIG Dynein light chain Tctex-type 1 OS=Sus scrofa OX=9823 GN=DYNLT1 PE=1 SV=1;tr|A0A287A9I0|A0A287A9I0_PIG Dynein light chain Tctex-type 1 OS=Sus scrofa OX=9823 GN=DYNLT1 PE=1 SV=1	2	1	1	1	14.2	12.482	113	12.367	196780000	52407	51429	14556	56237	57398	45833	50548.4	50746.2	40339.8	49626.9	40371.8	44325.4	1.05442	0.605931
B9W5V0;A0A286ZNV2;A0A286ZIH3;Q762C2;F1RXI4;Q29237	EEF1A2	B9W5V0;A0A286ZNV2	tr|B9W5V0|B9W5V0_PIG Elongation factor 1-alpha OS=Sus scrofa OX=9823 GN=EEF1A2 PE=3 SV=1;tr|A0A286ZNV2|A0A286ZNV2_PIG Eukaryotic translation elongation factor 1 alpha 2 OS=Sus scrofa OX=9823 GN=EEF1A2 PE=3 SV=1	6	16	16	7	27.9	50.47	463	103.92	129190000000	3782400	3669800	974250	3571700	5306300	3017200	3.64826e+06	3.62108e+06	2.69999e+06	3.15188e+06	3.73227e+06	2.91795e+06	1.01706	0.894505
C0LZL1;C0LZL0;I3LKF3	FSCN1	C0LZL1;C0LZL0;I3LKF3	tr|C0LZL1|C0LZL1_PIG Fascin OS=Sus scrofa OX=9823 GN=FSCN1 PE=3 SV=1;tr|C0LZL0|C0LZL0_PIG Fascin OS=Sus scrofa OX=9823 GN=FSCN1 PE=1 SV=1;tr|I3LKF3|I3LKF3_PIG Fascin OS=Sus scrofa OX=9823 GN=FSCN1 PE=1 SV=2	3	5	5	5	11.6	54.669	493	28.207	665910000	190810	193190	59033	233460	236480	224600	184043	190625	163601	206019	166332	217212	0.912996	0.38263
C1PIG4;A0A287AEK2;P05207	PRKAR2A	C1PIG4;A0A287AEK2	tr|C1PIG4|C1PIG4_PIG cAMP-dependent protein kinase regulatory subunit type II alpha OS=Sus scrofa OX=9823 GN=PRKAR2A PE=1 SV=1;tr|A0A287AEK2|A0A287AEK2_PIG cAMP-dependent protein kinase type II-alpha regulatory subunit OS=Sus scrofa OX=9823 GN=PRKAR2A PE=1	3	7	7	7	20.7	45.124	401	64.37	3786900000	839190	786770	411600	842930	1149300	723670	809428	776325	1.14069e+06	743852	808379	699866	1.21062	0.259777
C3RZA1	SMYD2	C3RZA1	sp|C3RZA1|SMYD2_PIG N-lysine methyltransferase SMYD2 OS=Sus scrofa OX=9823 GN=SMYD2 PE=2 SV=1	1	1	1	1	3.5	49.758	433	3.6242	91996000	63665	59952	21113	52865	76330	59512	61407.1	59156.1	58511.5	46651.3	53688	57554.4	1.13415	0.0998671
C3W332;B0FWP5;A0A287B4T1;I3L8A1;C3W331;A7XZB4	SIRT2	C3W332;B0FWP5;A0A287B4T1;I3L8A1;C3W331;A7XZB4	tr|C3W332|C3W332_PIG NAD-dependent protein deacetylase OS=Sus scrofa OX=9823 GN=SIRT2 PE=2 SV=1;tr|B0FWP5|B0FWP5_PIG NAD-dependent protein deacetylase OS=Sus scrofa OX=9823 GN=SIRT2 PE=2 SV=1;tr|A0A287B4T1|A0A287B4T1_PIG NAD-dependent protein deacetylase O	6	3	3	3	8.4	43.358	391	5.2767	209630000	50822	48169	46161	54232	65539	67118	49019.6	47529.5	127928	47857.6	46097.9	64910.2	1.413	0.466792
C5H0C6	OTUB1	C5H0C6	tr|C5H0C6|C5H0C6_PIG Ubiquitin thioesterase OS=Sus scrofa OX=9823 GN=OTUB1 PE=1 SV=1	1	4	4	4	17.7	31.284	271	29.074	559660000	374210	370530	380460	391030	531580	377570	360939	365611	1.05439e+06	345069	373896	365150	1.64276	0.37067
C6K7I1;Q9GK22;Q9GK20	KPNA3	C6K7I1	tr|C6K7I1|C6K7I1_PIG Importin subunit alpha OS=Sus scrofa OX=9823 GN=KPNA3 PE=1 SV=1	3	5	3	3	10.6	57.772	521	33.479	967610000	155080	166590	53593	174890	258660	230580	149580	164378	148525	154334	181933	222995	0.826953	0.1923
C7AI81;B6VNT8;A0A287AVS8;A0A286ZWJ1;F1SLG5;A0A287BGY0;A0A287B0H6;O62788	ACTA2	C7AI81;B6VNT8;A0A287AVS8;A0A286ZWJ1;F1SLG5;A0A287BGY0;A0A287B0H6	tr|C7AI81|C7AI81_PIG Actin alpha 2 OS=Sus scrofa OX=9823 GN=ACTA2 PE=2 SV=1;tr|B6VNT8|B6VNT8_PIG Actin, alpha cardiac muscle 1 OS=Sus scrofa OX=9823 GN=ACTC1 PE=2 SV=1;tr|A0A287AVS8|A0A287AVS8_PIG Actin, aortic smooth muscle OS=Sus scrofa OX=9823 GN=ACTA2	8	29	2	0	70	42.009	377	84.094	1698200000	326810	282990	113690	471570	434560	304980	315220	279233	315075	416142	305655	294948	0.894548	0.427843
D0G0B3;A0A286ZPP6;F6PZX4	ACAA2	D0G0B3;A0A286ZPP6;F6PZX4	tr|D0G0B3|D0G0B3_PIG 3-ketoacyl-CoA thiolase, mitochondrial OS=Sus scrofa OX=9823 GN=ACAA2 PE=1 SV=1;tr|A0A286ZPP6|A0A286ZPP6_PIG 3-ketoacyl-CoA thiolase, mitochondrial OS=Sus scrofa OX=9823 GN=ACAA2 PE=1 SV=1;tr|F6PZX4|F6PZX4_PIG 3-ketoacyl-CoA thiolase,	3	7	7	7	24.4	41.93	397	95.319	1289200000	559800	484410	177260	561960	654740	412970	539947	477979	491250	495907	460522	399386	1.11311	0.206123
D0G0C7;I3L7P7	ATOX1	D0G0C7;I3L7P7	tr|D0G0C7|D0G0C7_PIG Antioxidant protein 1 homolog (Yeast) OS=Sus scrofa OX=9823 GN=ATOX1 PE=1 SV=1;tr|I3L7P7|I3L7P7_PIG Copper transport protein ATOX1 OS=Sus scrofa OX=9823 GN=ATOX1 PE=1 SV=2	2	2	2	2	38.2	7.3664	68	5.2067	982270000	212200	221530	92498	222130	386420	194660	204674	218589	256344	196021	271795	188257	1.03587	0.811477
D0G0C8;REV__A0A287BFY2;REV__A0A286ZTB6	CCT2	D0G0C8	tr|D0G0C8|D0G0C8_PIG Chaperonin containing TCP1, subunit 2 (Beta) OS=Sus scrofa OX=9823 GN=CCT2 PE=1 SV=1	3	18	18	18	39.1	57.444	535	91.171	7665800000	1443600	1401400	540110	1621000	1929200	1301500	1.3924e+06	1.3828e+06	1.49683e+06	1.43047e+06	1.35693e+06	1.25869e+06	1.05584	0.289399
D0G0C9;A0A287AKF5	CCT7	D0G0C9;A0A287AKF5	tr|D0G0C9|D0G0C9_PIG Chaperonin containing TCP1, subunit 7 (Eta) OS=Sus scrofa OX=9823 GN=CCT7 PE=1 SV=1;tr|A0A287AKF5|A0A287AKF5_PIG T-complex protein 1 subunit eta OS=Sus scrofa OX=9823 GN=CCT7 PE=1 SV=1	2	16	16	16	35	59.473	543	161.03	16182000000	1314500	1275100	428650	1719800	1900200	975200	1.26788e+06	1.25817e+06	1.18794e+06	1.51766e+06	1.33654e+06	943122	0.978057	0.87916
D0G6X4	FDPS	D0G6X4	tr|D0G6X4|D0G6X4_PIG Farnesyl diphosphate synthase OS=Sus scrofa OX=9823 GN=FDPS PE=1 SV=1	1	3	3	3	8.8	48.599	421	8.3032	1010100000	375600	404270	128250	475730	680280	441820	362279	398903	355426	419813	478486	427287	0.84235	0.0380829
D0G6X5;P46410;F6Q109;A0A287AT13;Q8SPJ7	GLUL	D0G6X5;P46410;F6Q109;A0A287AT13	tr|D0G6X5|D0G6X5_PIG Glutamine synthetase OS=Sus scrofa OX=9823 GN=GLUL PE=2 SV=1;sp|P46410|GLNA_PIG Glutamine synthetase OS=Sus scrofa OX=9823 GN=GLUL PE=2 SV=3;tr|F6Q109|F6Q109_PIG Glutamine synthetase OS=Sus scrofa OX=9823 GN=GLUL PE=3 SV=1;tr|A0A287AT1	5	7	7	7	17.4	42.042	373	105.52	998480000	471080	445020	132370	735970	587100	920280	454373	439112	366844	649464	412947	890009	0.645521	0.17555
D0G6Y0;I3LE12;I3LJY8	HSD17B12	D0G6Y0;I3LE12;I3LJY8	tr|D0G6Y0|D0G6Y0_PIG Hydroxysteroid (17-beta) dehydrogenase 12 (Fragment) OS=Sus scrofa OX=9823 GN=HSD17B12 PE=2 SV=1;tr|I3LE12|I3LE12_PIG Hydroxysteroid 17-beta dehydrogenase 12 OS=Sus scrofa OX=9823 GN=HSD17B12 PE=1 SV=2;tr|I3LJY8|I3LJY8_PIG Hydroxystero	3	6	6	6	22.7	31.531	286	11.799	2739500000	371950	414800	134770	424390	744750	445610	358759	409293	373495	374507	523832	430952	0.858763	0.245685
D0G6Y3;Q9XT00;A5D9P1;K7GLG0	HSD17B8	D0G6Y3;Q9XT00;A5D9P1;K7GLG0	tr|D0G6Y3|D0G6Y3_PIG Estradiol 17-beta-dehydrogenase 8 OS=Sus scrofa OX=9823 GN=HSD17B8 PE=1 SV=1;sp|Q9XT00|DHB8_PIG Estradiol 17-beta-dehydrogenase 8 OS=Sus scrofa OX=9823 GN=HSD17B8 PE=3 SV=2;tr|A5D9P1|A5D9P1_PIG Estradiol 17-beta-dehydrogenase 8 OS=Sus	4	1	1	1	4.7	26.574	258	2.6049	40257000	33170	28672	12881	41547	36322	22698	31993.6	28291.4	35697.8	36663.6	25547.7	21951.4	1.14044	0.467872
D0G773;F1SSR4	IVD	D0G773;F1SSR4	tr|D0G773|D0G773_PIG Isovaleryl Coenzyme A dehydrogenase OS=Sus scrofa OX=9823 GN=IVD PE=2 SV=1;tr|F1SSR4|F1SSR4_PIG Isovaleryl-CoA dehydrogenase, mitochondrial OS=Sus scrofa OX=9823 GN=IVD PE=1 SV=2	2	5	5	5	10.8	46.679	426	7.9751	1116600000	164070	165880	166070	232900	422520	155850	158251	163678	460238	205525	297186	150724	1.19701	0.712749
D0G778;P80928	MIF	D0G778;P80928	tr|D0G778|D0G778_PIG Macrophage migration inhibitory factor (Fragment) OS=Sus scrofa OX=9823 GN=MIF PE=2 SV=1;sp|P80928|MIF_PIG Macrophage migration inhibitory factor OS=Sus scrofa OX=9823 GN=MIF PE=1 SV=3	2	3	3	3	24.8	11.874	109	5.2834	2694200000	206120	203530	146810	268300	367720	188790	198810	200828	406862	236764	258642	182580	1.18955	0.587001
D0G7F3;A0A287BFG6;A0A288CG11	SH3GLB1	D0G7F3;A0A287BFG6;A0A288CG11	tr|D0G7F3|D0G7F3_PIG Endophilin-B1 OS=Sus scrofa OX=9823 GN=SH3GLB1 PE=1 SV=1;tr|A0A287BFG6|A0A287BFG6_PIG Endophilin-B1 OS=Sus scrofa OX=9823 GN=SH3GLB1 PE=1 SV=1;tr|A0A288CG11|A0A288CG11_PIG Endophilin-B1 OS=Sus scrofa OX=9823 GN=SH3GLB1 PE=1 SV=1	3	6	6	5	14.8	40.683	365	6.8319	432220000	230090	240020	108570	269940	399880	252060	221930	236834	300886	238211	281262	243769	0.995292	0.967623
D0G7F9;A0A287B3T2;F1S1X4	FECH	D0G7F9;A0A287B3T2;F1S1X4	tr|D0G7F9|D0G7F9_PIG Ferrochelatase OS=Sus scrofa domesticus OX=9825 GN=FECH PE=2 SV=1;tr|A0A287B3T2|A0A287B3T2_PIG Ferrochelatase OS=Sus scrofa OX=9823 GN=FECH PE=1 SV=1;tr|F1S1X4|F1S1X4_PIG Ferrochelatase OS=Sus scrofa OX=9823 GN=FECH PE=1 SV=3	3	2	2	2	5.9	47.514	421	4.7883	213320000	207870	223540	86420	215240	291590	237500	200498	220572	239500	189941	205095	229688	1.05738	0.500528
D0VWV4;A0A2C9F3E7;REV__F1RRK2;REV__F1SLB6	SDHC	D0VWV4;A0A2C9F3E7;REV__F1RRK2;REV__F1SLB6	sp|D0VWV4|C560_PIG Succinate dehydrogenase cytochrome b560 subunit, mitochondrial OS=Sus scrofa OX=9823 GN=SDHC PE=1 SV=2;tr|A0A2C9F3E7|A0A2C9F3E7_PIG Succinate dehydrogenase cytochrome b560 subunit, mitochondrial OS=Sus scrofa OX=9823 GN=SDHC PE=1 SV=1;tr	4	2	2	2	11.2	18.518	169	4.3812	271130000	84927	89230	23703	138630	138480	51365	81915	88045.4	65689.3	122335	97402.2	49675.4	0.874678	0.640829
D2JYK5;D2JYK4;D0G6R6	CDIPT	D2JYK5;D2JYK4;D0G6R6	tr|D2JYK5|D2JYK5_PIG CDP-diacylglycerol--inositol 3-phosphatidyltransferase OS=Sus scrofa OX=9823 GN=CDIPT PE=2 SV=1;tr|D2JYK4|D2JYK4_PIG CDP-diacylglycerol--inositol 3-phosphatidyltransferase OS=Sus scrofa OX=9823 GN=CDIPT PE=2 SV=1;tr|D0G6R6|D0G6R6_PIG C	3	2	2	2	9.9	23.611	213	3.1949	116010000	156740	152850	80985	202940	261830	154320	151181	150821	224438	179087	184162	149244	1.02721	0.870675
D2JYW4;A0A288CG52;A0A287AP52;D2JYW3;A9XFX6;A0PFK7;A0A286ZU64;A0PFK4	CAPZB	D2JYW4;A0A288CG52;A0A287AP52;D2JYW3;A9XFX6;A0PFK7;A0A286ZU64;A0PFK4	tr|D2JYW4|D2JYW4_PIG F-actin capping protein beta subunit variant II OS=Sus scrofa OX=9823 GN=CAPZB PE=1 SV=1;tr|A0A288CG52|A0A288CG52_PIG F-actin-capping protein subunit beta OS=Sus scrofa OX=9823 GN=CAPZB PE=1 SV=1;tr|A0A287AP52|A0A287AP52_PIG F-actin-ca	8	21	21	21	58.1	31.307	277	119.14	50743000000	2567600	2531600	1021100	2859100	3884200	2523700	2.47654e+06	2.49799e+06	2.82983e+06	2.52304e+06	2.73202e+06	2.44069e+06	1.01411	0.813264
D3GGC9	PDLIM3	D3GGC9	tr|D3GGC9|D3GGC9_PIG Actinin-associated LIM protein 3 OS=Sus scrofa OX=9823 GN=PDLIM3 PE=1 SV=1	1	18	1	1	75.5	30.51	277	31.959	179890000	139860	110490	23530	93604	42480	95182	134900	109023	65209.9	82601.8	29879	92051.1	1.51142	0.282
D3GIP0;D3GIN9;T2HFS2;Q8SPB0;Q8SPA8;T2HGJ0;B1A9P9;V9PRA8;U3U798;Q9TSW4;Q8MHT9;Q8MGQ5;Q8HX69;Q8HX62;Q2PT64;K9LRJ6;G0KXP9;G0KXP4;D3GIP6;D3GIP5;A0A287AQG3;A0A287AJS8;A0A287AFM5;A0A221ZTT1;V9PRE5;V9PRA5;V9PR57;V9PR55;T2HRE7;T2HRE4;T2HR09;Q9TSW2;Q8SPC2;Q8SPA4;Q8MHU5;Q8MHU4;Q8MHU3;Q4AC39;Q31068;Q2PT69;Q0H555;Q0GAA3;O19245;K9LR63;K9LQR2;K9LQ71;K9LQ49;J7M8D8;G0KXQ7;G0KXP6;E5RWX4;D6C4F7;B5APS5;B1A9P6;A1YH8…	SLA-2	D3GIP0;D3GIN9;T2HFS2;Q8SPB0;Q8SPA8;T2HGJ0;B1A9P9;V9PRA8;U3U798;Q9TSW4;Q8MHT9;Q8MGQ5;Q8HX69;Q8HX62;Q2PT64;K9LRJ6;G0KXP9;G0KXP4;D3GIP6;D3GIP5;A0A287AQG3;A0A287AJS8;A0A287AFM5;A0A221ZTT1;V9PRE5;V9PRA5;V9PR57;V9PR55;T2HRE7;T2HRE4;T2HR09;Q9TSW2;Q8SPC2;Q8SPA4;Q8MHU5;Q8MHU4;Q8MHU3;Q4AC39;Q31068;Q2PT69;Q0H555;Q0GAA3;O19245;K9LR63;K9LQR2;K9LQ71;K9LQ49;J7M8D8;G0KXQ7;G0KXP6;E5RWX4;D6C4F7;B5APS5;B1A9P6;A1YH8…	tr|D3GIP0|D3GIP0_PIG MHC class I antigen (Fragment) OS=Sus scrofa OX=9823 GN=SLA-2 PE=2 SV=1;tr|D3GIN9|D3GIN9_PIG MHC class I antigen (Fragment) OS=Sus scrofa OX=9823 GN=SLA-2 PE=2 SV=1;tr|T2HFS2|T2HFS2_PIG SLA-2 protein (Fragment) OS=Sus scrofa OX=9823 GN	255	3	3	1	16.9	38.834	350	79.365	1295500000	692440	582550	202770	841210	637090	392760	667882	574816	561947	742335	448108	379841	1.14925	0.537944
D5KJI2;A0A287BLD4;B6CVL5	HMGA1	D5KJI2;A0A287BLD4;B6CVL5	tr|D5KJI2|D5KJI2_PIG High mobility group AT-hook protein 1 OS=Sus scrofa OX=9823 GN=HMGA1 PE=1 SV=1;tr|A0A287BLD4|A0A287BLD4_PIG High mobility group protein HMG-I/HMG-Y isoform 2 OS=Sus scrofa OX=9823 GN=HMGA1 PE=1 SV=1;tr|B6CVL5|B6CVL5_PIG High mobility g	3	3	3	3	22.4	11.646	107	30.117	553950000	87209	86557	33191	102610	118990	92014	84116.1	85407.9	91983.9	90549.3	83693.6	88987.3	0.993457	0.866325
D6QZ31;A0A287AF08	SELH	D6QZ31;A0A287AF08	tr|D6QZ31|D6QZ31_PIG Selenoprotein H OS=Sus scrofa OX=9823 GN=SELH PE=2 SV=1;tr|A0A287AF08|A0A287AF08_PIG Selenoprotein H OS=Sus scrofa OX=9823 GN=SELENOH PE=1 SV=1	2	2	2	2	18	13.449	122	4.6807	45332000	25631	27840	8665.9	34651	37191	28293	24722	27470.4	24016.2	30578.1	26158.9	27362.3	0.906174	0.194234
D7RA22	ATG4B	D7RA22	tr|D7RA22|D7RA22_PIG Cysteine protease OS=Sus scrofa OX=9823 GN=ATG4B PE=2 SV=1	1	1	1	1	3.1	44.326	393	3.1937	41236000	16415	7174.4	21942	20748	24641	18998	15832.8	7079.15	60809	18309.3	17331.7	18373.1	1.54999	0.583974
D9U8D1	LC8	D9U8D1	tr|D9U8D1|D9U8D1_PIG Dynein light chain OS=Sus scrofa OX=9823 GN=LC8 PE=1 SV=1	1	1	1	1	24.7	10.366	89	47.623	212690000	72172	83309	18334	98308	70804	82212	69612.4	82203	50809.9	86752.9	49801.2	79507.7	0.937812	0.773217
E0YLM4	MANF	E0YLM4	tr|E0YLM4|E0YLM4_PIG Mesencephalic astrocyte-derived neurotrophic factor precursor OS=Sus scrofa OX=9823 GN=MANF PE=1 SV=1	1	3	3	3	19.6	20.359	179	6.1383	113180000	105660	102290	39338	123750	148390	98357	101913	100932	109019	109204	104373	95121.7	1.01025	0.838559
E1CAJ5;F6QA08	grp-58	E1CAJ5;F6QA08	tr|E1CAJ5|E1CAJ5_PIG Protein disulfide-isomerase OS=Sus scrofa OX=9823 GN=grp-58 PE=2 SV=1;tr|F6QA08|F6QA08_PIG Protein disulfide-isomerase OS=Sus scrofa OX=9823 GN=PDIA3 PE=1 SV=1	2	14	14	14	26.9	56.858	505	120.46	7362800000	2138300	2000000	600660	2366700	2571800	2015700	2.06246e+06	1.97345e+06	1.66464e+06	2.08852e+06	1.80892e+06	1.9494e+06	0.974981	0.753675
E1CAJ6	pdi-p5	E1CAJ6	tr|E1CAJ6|E1CAJ6_PIG Protein disulfide isomerase P5 OS=Sus scrofa OX=9823 GN=pdi-p5 PE=1 SV=1	1	4	4	4	11.4	48.074	440	24.686	2006100000	243290	225370	420480	201270	352570	191600	234662	222378	1.1653e+06	177613	247986	185298	2.65567	0.342144
E1U3L5	0	E1U3L5	tr|E1U3L5|E1U3L5_PIG Cardiomyopathy associated 5 OS=Sus scrofa OX=9823 PE=2 SV=1	1	73	1	1	23.3	450.77	4077	12.794	155550000	42082	68025	29088	181470	70353	109730	40589.5	67121.9	80613	160140	49484	106121	0.596446	0.280195
E3UV40;A0A286ZPF5;F1RL02	ERK2	E3UV40;A0A286ZPF5;F1RL02	tr|E3UV40|E3UV40_PIG Mitogen-activated protein kinase OS=Sus scrofa OX=9823 GN=ERK2 PE=2 SV=1;tr|A0A286ZPF5|A0A286ZPF5_PIG Mitogen-activated protein kinase OS=Sus scrofa OX=9823 GN=MAPK1 PE=1 SV=1;tr|F1RL02|F1RL02_PIG Mitogen-activated protein kinase OS=Su	3	3	2	2	10.6	41.304	359	13.136	71054000	18214	19011	18430	20452	25333	23380	17568	18758.6	51076	18048.1	17818.4	22610.9	1.49464	0.433555
E5DCU9;A0A287BS88;F1SAI9;E5D815;E5D7E7	SLC37A4	E5DCU9;A0A287BS88;F1SAI9;E5D815;E5D7E7	tr|E5DCU9|E5DCU9_PIG Solute carrier family 37 member 4 variant 1 OS=Sus scrofa OX=9823 GN=SLC37A4 PE=2 SV=1;tr|A0A287BS88|A0A287BS88_PIG Glucose-6-phosphate exchanger SLC37A4 OS=Sus scrofa OX=9823 GN=SLC37A4 PE=1 SV=1;tr|F1SAI9|F1SAI9_PIG Glucose-6-phospha	5	2	2	2	4	46.282	429	5.0135	833870000	292120	347270	112230	385150	500050	479190	281760	342660	311029	339880	351718	463428	0.809894	0.164761
E7BUN9;F1RNT9;A7WK50;A0A0B8RTI6	LNPEP	E7BUN9;F1RNT9;A7WK50;A0A0B8RTI6	tr|E7BUN9|E7BUN9_PIG Leucyl/cystinyl aminopeptidase (Fragment) OS=Sus scrofa OX=9823 GN=LNPEP PE=4 SV=1;tr|F1RNT9|F1RNT9_PIG Leucyl-cystinyl aminopeptidase OS=Sus scrofa OX=9823 GN=LNPEP PE=1 SV=2;tr|A7WK50|A7WK50_PIG Insulin-regulated aminopeptidase OS=Su	4	1	1	1	8.9	23.668	213	2.0153	66180000	16761	15337	5598.1	16715	19241	18446	16166.6	15133.4	15514.3	14750.3	13533.5	17839.2	1.01499	0.869579
E7BXW9	MUSTN1	E7BXW9	tr|E7BXW9|E7BXW9_PIG Musculoskeletal embryonic nuclear protein 1 OS=Sus scrofa OX=9823 GN=MUSTN1 PE=4 SV=1	1	7	7	7	66.7	8.4796	78	74.236	42293000000	1631400	1503100	358210	1556400	813670	703850	1.57354e+06	1.48315e+06	992725	1.37346e+06	572308	680698	1.54177	0.19967
E7EBY5;A0A287BDZ2;A0A286ZRX4	MACROD1	E7EBY5;A0A287BDZ2;A0A286ZRX4	tr|E7EBY5|E7EBY5_PIG MACRO domain containing protein 1 OS=Sus scrofa OX=9823 GN=MACROD1 PE=1 SV=1;tr|A0A287BDZ2|A0A287BDZ2_PIG O-acetyl-ADP-ribose deacetylase MACROD1 OS=Sus scrofa OX=9823 GN=MACROD1 PE=1 SV=1;tr|A0A286ZRX4|A0A286ZRX4_PIG O-acetyl-ADP-ribo	3	8	8	8	23.4	35.17	325	41.89	27083000000	1087300	1052200	210480	1030900	1122200	1119000	1.04874e+06	1.03823e+06	583314	909728	789318	1.08219e+06	0.960106	0.843292
E7EI18;F1S610	AHCYL1	E7EI18;F1S610	tr|E7EI18|E7EI18_PIG Adenosylhomocysteinase OS=Sus scrofa OX=9823 GN=AHCYL1 PE=1 SV=1;tr|F1S610|F1S610_PIG Adenosylhomocysteinase 2 OS=Sus scrofa OX=9823 GN=AHCYL1 PE=1 SV=3	2	5	5	2	9.1	58.951	530	9.7571	568100000	355730	347190	143000	358090	463830	312920	343114	342581	396303	316000	326243	302627	1.14513	0.074767
E7EI20	ARHGDIA	E7EI20	tr|E7EI20|E7EI20_PIG Rho GDP dissociation inhibitor alpha OS=Sus scrofa OX=9823 GN=ARHGDIA PE=2 SV=1	1	7	7	7	46.1	23.394	204	197.15	9275900000	1508900	1397200	401730	1325900	1750700	1317500	1.45539e+06	1.37865e+06	1.11333e+06	1.17005e+06	1.23138e+06	1.27416e+06	1.07394	0.448542
F1REW9	DENR	F1REW9	tr|F1REW9|F1REW9_PIG Density-regulated protein OS=Sus scrofa OX=9823 GN=DENR PE=1 SV=3	1	5	5	5	31.8	22.16	198	27.898	575870000	258040	242130	89371	249610	321750	255920	248889	238916	247678	220271	226308	247502	1.05965	0.193291
F1RF28;F1RF27;I3L8H4;Q866A6;F1S902	THBS4	F1RF28;F1RF27;I3L8H4	tr|F1RF28|F1RF28_PIG Thrombospondin 4 OS=Sus scrofa OX=9823 GN=THBS4 PE=1 SV=3;tr|F1RF27|F1RF27_PIG Thrombospondin 4 OS=Sus scrofa OX=9823 GN=THBS4 PE=1 SV=3;tr|I3L8H4|I3L8H4_PIG Thrombospondin 4 OS=Sus scrofa OX=9823 GN=THBS4 PE=1 SV=2	5	12	12	12	18.8	103.48	940	103.54	1991700000	510200	493290	344360	736150	777240	852150	492106	486741	954342	649623	546685	824120	0.956822	0.875986
F1RFB9	GFER	F1RFB9	tr|F1RFB9|F1RFB9_PIG Sulfhydryl oxidase OS=Sus scrofa OX=9823 GN=GFER PE=1 SV=2	1	1	1	1	3.3	39.947	365	4.3837	126290000	13745	14474	6152.4	14249	18361	12833	13257.5	14281.8	17050.5	12574.2	12914.5	12410.9	1.17653	0.122692
F1RFD4	ATP5MD	F1RFD4	tr|F1RFD4|F1RFD4_PIG Uncharacterized protein OS=Sus scrofa OX=9823 GN=ATP5MD PE=1 SV=1	1	3	3	3	44.8	6.4255	58	17.458	554100000	139220	138500	31995	209880	227390	101320	134283	136661	88669.4	185211	159939	97987.2	0.811518	0.409501
F1RFH9;A0A287APK5;Q8WMV6;Q8WMV7	ATP2A1	F1RFH9;A0A287APK5	tr|F1RFH9|F1RFH9_PIG Calcium-transporting ATPase OS=Sus scrofa OX=9823 GN=ATP2A1 PE=1 SV=2;tr|A0A287APK5|A0A287APK5_PIG Calcium-transporting ATPase OS=Sus scrofa OX=9823 GN=ATP2A1 PE=1 SV=1	4	58	58	38	47.9	109.13	993	323.31	1969400000000	43987000	45120000	16342000	51809000	57341000	49044000	4.2427e+07	4.4521e+07	4.52894e+07	4.57194e+07	4.03317e+07	4.74308e+07	0.990677	0.865844
F1RFI1	TUFM	F1RFI1	tr|F1RFI1|F1RFI1_PIG Elongation factor Tu OS=Sus scrofa OX=9823 GN=TUFM PE=1 SV=1	1	9	9	9	21.7	49.451	452	56.38	9771100000	3016200	2862800	352840	3338200	3517100	2969500	2.90923e+06	2.82479e+06	977843	2.94583e+06	2.47381e+06	2.87182e+06	0.809491	0.461435
F1RFM7;A0A286ZVS9	AIMP2	F1RFM7;A0A286ZVS9	tr|F1RFM7|F1RFM7_PIG Aminoacyl tRNA synthase complex-interacting multifunctional protein 2 isoform 1 OS=Sus scrofa OX=9823 GN=AIMP2 PE=1 SV=2;tr|A0A286ZVS9|A0A286ZVS9_PIG Aminoacyl tRNA synthase complex-interacting multifunctional protein 2 isoform 1 OS=Su	2	2	2	2	10.3	35.185	319	30.804	425490000	71111	59648	20076	55763	61601	59748	68589	58856.1	55637.6	49208.6	43328.1	57782.7	1.21796	0.129074
F1RFQ7;Q8MJ37	RAN	F1RFQ7;Q8MJ37	tr|F1RFQ7|F1RFQ7_PIG GTP-binding nuclear protein Ran OS=Sus scrofa OX=9823 GN=RAN PE=1 SV=2;tr|Q8MJ37|Q8MJ37_PIG GTP-binding nuclear protein Ran (Fragment) OS=Sus scrofa OX=9823 PE=2 SV=1	2	7	7	7	32.9	24.423	216	20.931	9569300000	579650	588240	161390	721880	927880	578550	559093	580431	447268	637031	652640	559519	0.858101	0.1573
F1RFY1	PFN1	F1RFY1	tr|F1RFY1|F1RFY1_PIG Profilin OS=Sus scrofa OX=9823 GN=PFN1 PE=1 SV=1	1	8	8	7	83.6	15.043	140	68.542	5630000000	768480	793820	394010	1060100	1504300	930740	741226	783281	1.09194e+06	935496	1.05807e+06	900125	0.904189	0.485801
F1RG04	CCDC6	F1RG04	tr|F1RG04|F1RG04_PIG Coiled-coil domain containing 6 OS=Sus scrofa OX=9823 GN=CCDC6 PE=1 SV=1	1	2	2	2	3.8	53.337	478	2.5666	188530000	52352	53379	44373	58521	71907	56926	50495.3	52670.3	122973	51642.5	50577	55053.5	1.43787	0.39019
F1RG17	NME3	F1RG17	tr|F1RG17|F1RG17_PIG Nucleoside diphosphate kinase OS=Sus scrofa OX=9823 GN=NME3 PE=1 SV=3	1	1	1	1	10.1	19.077	169	10.403	42194000	21854	23116	13917	31364	34652	29400	21078.9	22809.1	38568.9	27677.5	24373.1	28432.9	1.02452	0.913714
F1RG29;A0A286ZPJ6;A0A287AJA9	NUBP2	F1RG29;A0A286ZPJ6;A0A287AJA9	tr|F1RG29|F1RG29_PIG Cytosolic Fe-S cluster assembly factor NUBP2 OS=Sus scrofa OX=9823 GN=NUBP2 PE=1 SV=3;tr|A0A286ZPJ6|A0A286ZPJ6_PIG Cytosolic Fe-S cluster assembly factor NUBP2 OS=Sus scrofa OX=9823 GN=NUBP2 PE=1 SV=1;tr|A0A287AJA9|A0A287AJA9_PIG Cytos	3	2	2	2	6.3	28.979	271	1.6046	13049000	9888	5816.2	4475.3	5929.3	8671.9	50311	9537.32	5738.99	12402.6	5232.37	6099.53	48656.1	0.461408	0.497821
F1RG31;A0A287BIP5;A0A287AZ17	HAGH	F1RG31;A0A287BIP5;A0A287AZ17	tr|F1RG31|F1RG31_PIG Hydroxyacylglutathione hydrolase OS=Sus scrofa OX=9823 GN=HAGH PE=1 SV=3;tr|A0A287BIP5|A0A287BIP5_PIG Hydroxyacylglutathione hydrolase OS=Sus scrofa OX=9823 GN=HAGH PE=1 SV=1;tr|A0A287AZ17|A0A287AZ17_PIG Hydroxyacylglutathione hydrolas	3	6	6	6	26.9	28.937	260	53.865	4949300000	635900	623790	259740	652280	919150	599230	613348	615509	719831	575611	646499	579519	1.08162	0.308001
F1RG34;A0A287BKT7;A0A287AYS1;A0A286ZRS3	LMF1	F1RG34;A0A287BKT7;A0A287AYS1;A0A286ZRS3	tr|F1RG34|F1RG34_PIG Lipase maturation factor OS=Sus scrofa OX=9823 GN=LMF1 PE=1 SV=2;tr|A0A287BKT7|A0A287BKT7_PIG Lipase maturation factor OS=Sus scrofa OX=9823 GN=LMF1 PE=1 SV=1;tr|A0A287AYS1|A0A287AYS1_PIG Lipase maturation factor OS=Sus scrofa OX=9823	4	1	1	1	3.9	37.969	331	3.6484	29107000	21269	22137	6643.8	25141	29055	20137	20514.7	21843.1	18412.3	22185.9	20436.3	19474.6	0.978634	0.746298
F1RG66;I3LGJ4	PITPNB	F1RG66;I3LGJ4	tr|F1RG66|F1RG66_PIG Uncharacterized protein OS=Sus scrofa OX=9823 GN=PITPNB PE=1 SV=3;tr|I3LGJ4|I3LGJ4_PIG Uncharacterized protein OS=Sus scrofa OX=9823 GN=PITPNB PE=1 SV=2	2	2	1	1	7.1	31.293	269	2.9547	108140000	35429	33311	15356	41677	61709	46126	34172.5	32868.8	42556.9	36778.3	43404.1	44608.7	0.878253	0.262975
F1RG85	MYO18B	F1RG85	tr|F1RG85|F1RG85_PIG Myosin XVIIIB OS=Sus scrofa OX=9823 GN=MYO18B PE=3 SV=3	1	1	1	1	0.5	269.47	2444	3.4915	38334000	23396	26593	7752.1	34313	44174	17745	22566.3	26240	21483.8	30279.9	31070.5	17161.3	0.895281	0.593721
F1RG99	CTF1	F1RG99	tr|F1RG99|F1RG99_PIG Cardiotrophin 1 OS=Sus scrofa OX=9823 GN=CTF1 PE=4 SV=1	1	1	1	1	10.4	21.495	202	3.5142	121950000	12663	12052	2544.9	13881	22672	13963	12213.9	11892	7052.81	12249.4	15946.7	13503.7	0.747214	0.152397
F1RGC9	PSMD13	F1RGC9	tr|F1RGC9|F1RGC9_PIG Proteasome 26S subunit, non-ATPase 13 OS=Sus scrofa OX=9823 GN=PSMD13 PE=1 SV=1	1	7	7	7	18.4	42.867	376	22.945	1895600000	470830	479010	312350	629050	699000	448840	454132	472651	865631	555112	491653	434076	1.2104	0.495507
F1RGD9	HARS	F1RGD9	tr|F1RGD9|F1RGD9_PIG Histidyl-tRNA synthetase OS=Sus scrofa OX=9823 GN=HARS PE=1 SV=1	1	2	2	2	3.3	57.303	509	3.4966	79355000	32146	30103	19398	34985	49541	25580	31005.9	29703.4	53758.7	30872.9	34845.5	24738.6	1.26544	0.391839
F1RGE3;I3LS16	NDUFA2	F1RGE3	tr|F1RGE3|F1RGE3_PIG NADH dehydrogenase [ubiquinone] 1 alpha subcomplex subunit 2 OS=Sus scrofa OX=9823 GN=NDUFA2 PE=1 SV=1	2	5	5	5	36.4	11.082	99	10.053	3445200000	433930	422390	143440	464420	551000	312350	418541	416782	397523	409832	387555	302076	1.12132	0.255427
F1RGG1;Q29308;A0A287ASV3;I3LQK3	RPS19	F1RGG1;Q29308;A0A287ASV3	tr|F1RGG1|F1RGG1_PIG 40S ribosomal protein S19 OS=Sus scrofa OX=9823 GN=RPS19 PE=1 SV=2;sp|Q29308|RS19_PIG 40S ribosomal protein S19 (Fragment) OS=Sus scrofa OX=9823 GN=RPS19 PE=2 SV=3;tr|A0A287ASV3|A0A287ASV3_PIG 40S ribosomal protein S19 OS=Sus scrofa OX	4	5	5	5	20	16.06	145	35.992	1619500000	236920	249680	104960	246850	317850	227360	228518	246365	290881	217835	223565	219881	1.158	0.134748
F1RGH4	PROB1	F1RGH4	tr|F1RGH4|F1RGH4_PIG Proline rich basic protein 1 OS=Sus scrofa OX=9823 GN=PROB1 PE=1 SV=2	1	17	17	16	19.7	107.25	1019	66.889	2935900000	454170	440870	261060	500430	565460	342020	438063	435017	723489	441610	397726	330770	1.36447	0.2318
F1RGI7;A0A0B8RVQ4;A0A286ZWJ3;A0A286ZLA4;A0A286ZW34	MATR3	F1RGI7;A0A0B8RVQ4;A0A286ZWJ3;A0A286ZLA4;A0A286ZW34	tr|F1RGI7|F1RGI7_PIG Uncharacterized protein OS=Sus scrofa OX=9823 GN=MATR3 PE=1 SV=2;tr|A0A0B8RVQ4|A0A0B8RVQ4_PIG Matrin 3 OS=Sus scrofa domesticus OX=9825 GN=MATR3 PE=4 SV=1;tr|A0A286ZWJ3|A0A286ZWJ3_PIG Uncharacterized protein OS=Sus scrofa OX=9823 GN=MA	5	5	5	5	7.4	94.732	849	9.8645	962930000	141280	141640	55735	154110	188510	149930	136269	139760	154461	135996	132592	144998	1.04087	0.447103
F1RGJ3;A0A287ADJ2	HSPA9	F1RGJ3;A0A287ADJ2	tr|F1RGJ3|F1RGJ3_PIG Heat shock protein family A (Hsp70) member 9 OS=Sus scrofa OX=9823 GN=HSPA9 PE=3 SV=3;tr|A0A287ADJ2|A0A287ADJ2_PIG Heat shock protein family A (Hsp70) member 9 OS=Sus scrofa OX=9823 GN=HSPA9 PE=1 SV=1	2	29	29	29	47.4	66.571	610	185.92	18071000000	3815200	3499800	962700	4195600	4992200	2572300	3.67989e+06	3.45334e+06	2.66798e+06	3.70245e+06	3.51135e+06	2.48769e+06	1.01028	0.948756
F1RGK5	TPM3	F1RGK5	tr|F1RGK5|F1RGK5_PIG Tropomyosin alpha-3 chain OS=Sus scrofa OX=9823 GN=TPM3 PE=1 SV=3	1	35	2	0	68.5	29.357	254	5.1827	292100000	118500	116320	83727	140100	171770	152460	114297	114776	232037	123633	120817	147445	1.17662	0.595581
F1RGN8	SMTNL2	F1RGN8	tr|F1RGN8|F1RGN8_PIG Smoothelin like 2 OS=Sus scrofa OX=9823 GN=SMTNL2 PE=1 SV=1	1	10	10	10	23.8	49.065	450	141.94	6197500000	1583100	1559700	379220	1737400	1610500	1249300	1.52695e+06	1.53899e+06	1.05095e+06	1.53319e+06	1.13277e+06	1.20821e+06	1.06265	0.709604
F1RGP1;A0A286ZYY8;A0A287BBE4	MYBBP1A	F1RGP1;A0A286ZYY8;A0A287BBE4	tr|F1RGP1|F1RGP1_PIG MYB binding protein 1a OS=Sus scrofa OX=9823 GN=MYBBP1A PE=1 SV=2;tr|A0A286ZYY8|A0A286ZYY8_PIG MYB binding protein 1a OS=Sus scrofa OX=9823 GN=MYBBP1A PE=1 SV=1;tr|A0A287BBE4|A0A287BBE4_PIG MYB binding protein 1a OS=Sus scrofa OX=9823	3	2	2	2	1.5	161.66	1448	3.7628	132510000	132090	134420	34699	109950	135640	140680	127405	132635	96163.1	97026.5	95404.7	136053	1.08439	0.625403
F1RGP4;A0A0B8RTE0;A0A287BL58	PBXIP1	F1RGP4;A0A0B8RTE0;A0A287BL58	tr|F1RGP4|F1RGP4_PIG PBX homeobox interacting protein 1 OS=Sus scrofa OX=9823 GN=PBXIP1 PE=1 SV=3;tr|A0A0B8RTE0|A0A0B8RTE0_PIG Pre-B-cell leukemia homeobox interacting protein 1 OS=Sus scrofa domesticus OX=9825 GN=PBXIP1 PE=4 SV=1;tr|A0A287BL58|A0A287BL58_	3	17	17	17	30.3	80.335	732	188.4	7451600000	1312600	1272600	680250	1333700	1803100	1031700	1.26605e+06	1.25571e+06	1.88521e+06	1.17694e+06	1.26824e+06	997764	1.28	0.222648
F1RGU8	NTPCR	F1RGU8	tr|F1RGU8|F1RGU8_PIG Nucleoside-triphosphatase, cancer-related OS=Sus scrofa OX=9823 GN=NTPCR PE=1 SV=3	1	2	2	2	13.2	20.33	189	6.9722	269460000	167340	163930	54781	155440	305940	161240	161405	161754	151817	137170	215188	155936	0.934452	0.664209
F1RGX4;P01965;P02009;F1RGX7;K7GNR8	LOC110259958	F1RGX4;P01965	tr|F1RGX4|F1RGX4_PIG Uncharacterized protein OS=Sus scrofa OX=9823 GN=LOC110259958 PE=1 SV=1;sp|P01965|HBA_PIG Hemoglobin subunit alpha OS=Sus scrofa OX=9823 GN=HBA PE=1 SV=1	5	7	7	7	35.2	15.17	142	32.716	270770000000	1738800	1539400	799200	1609300	1954500	1400800	1.67713e+06	1.51896e+06	2.21486e+06	1.42014e+06	1.37473e+06	1.35472e+06	1.30397	0.117726
F1RGY5;I3LJT1;A0A286ZL08	NID1	F1RGY5;I3LJT1;A0A286ZL08	tr|F1RGY5|F1RGY5_PIG Nidogen 1 OS=Sus scrofa OX=9823 GN=NID1 PE=1 SV=3;tr|I3LJT1|I3LJT1_PIG Nidogen 1 OS=Sus scrofa OX=9823 GN=NID1 PE=1 SV=2;tr|A0A286ZL08|A0A286ZL08_PIG Nidogen 1 OS=Sus scrofa OX=9823 GN=NID1 PE=1 SV=1	3	20	20	20	17.8	135.72	1241	131.71	8622000000	1128300	1127900	652150	1188400	1298000	1146800	1.08828e+06	1.11293e+06	1.80734e+06	1.04872e+06	912970	1.10908e+06	1.30539	0.267233
F1RH19;F1SID7;A0A287AFL5;REV__A0A287BGV1;REV__A0A287AZ68;REV__A0A287AKT5	MYBPC2	F1RH19	tr|F1RH19|F1RH19_PIG Myosin binding protein C, fast type OS=Sus scrofa OX=9823 GN=MYBPC2 PE=1 SV=3	6	77	77	6	59.2	135.25	1212	323.31	1578900000000	37694000	39626000	14691000	44742000	61570000	54236000	3.63572e+07	3.90999e+07	4.07139e+07	3.9483e+07	4.33063e+07	5.2452e+07	0.858991	0.19179
F1RH20	MYBPC2	F1RH20	tr|F1RH20|F1RH20_PIG Myosin binding protein C, fast type OS=Sus scrofa OX=9823 GN=MYBPC2 PE=1 SV=3	1	72	1	1	58.5	133.18	1192	-2	68731000	20732	16620	2197.3	9737.2	22965	11481	19996.7	16399.4	6089.49	8592.69	16152.8	11103.3	1.18513	0.663917
F1RH83	CCDC97	F1RH83	tr|F1RH83|F1RH83_PIG Coiled-coil domain containing 97 OS=Sus scrofa OX=9823 GN=CCDC97 PE=1 SV=3	1	1	1	1	5.2	38.955	343	5.1762	6132200	2427.9	2099.9	5417.5	1648.9	1842.4	1227.6	2341.79	2072.02	15013.8	1455.09	1295.88	1187.22	4.93313	0.293217
F1RHA7;O11780	TGFBI	F1RHA7;O11780	tr|F1RHA7|F1RHA7_PIG Transforming growth factor-beta-induced protein ig-h3 OS=Sus scrofa OX=9823 GN=TGFBI PE=1 SV=3;sp|O11780|BGH3_PIG Transforming growth factor-beta-induced protein ig-h3 OS=Sus scrofa OX=9823 GN=TGFBI PE=1 SV=1	2	6	6	6	10.3	74.348	682	48.794	931580000	501390	460980	158110	715830	774760	895180	483608	454860	438178	631692	544940	865734	0.674045	0.083455
F1RHD4;K7GMU6;G9BWQ2;A0A0B8RZS0;A0A287BC23;A0A287AN96;F1S8M5;K7GLV8;G9BWQ3;G9BWQ1;C1PIG3;K7GNW4;A0A287AL02	AKT2	F1RHD4;K7GMU6;G9BWQ2;A0A0B8RZS0	tr|F1RHD4|F1RHD4_PIG Non-specific serine/threonine protein kinase OS=Sus scrofa OX=9823 GN=AKT2 PE=3 SV=3;tr|K7GMU6|K7GMU6_PIG Non-specific serine/threonine protein kinase OS=Sus scrofa OX=9823 GN=AKT2 PE=3 SV=2;tr|G9BWQ2|G9BWQ2_PIG Non-specific serine/thr	13	3	3	3	9.8	48.376	419	6.7374	295870000	48525	48356	33609	80867	84921	54428	46804	47714	93142.3	71361.9	59730.6	52637.7	1.02139	0.939584
F1RHF0;A0A287BRT0;Q06AB3	UCHL3	F1RHF0;A0A287BRT0;Q06AB3	tr|F1RHF0|F1RHF0_PIG Ubiquitin carboxyl-terminal hydrolase OS=Sus scrofa OX=9823 GN=UCHL3 PE=1 SV=3;tr|A0A287BRT0|A0A287BRT0_PIG Ubiquitin carboxyl-terminal hydrolase OS=Sus scrofa OX=9823 GN=UCHL3 PE=1 SV=1;sp|Q06AB3|UCHL3_PIG Ubiquitin carboxyl-terminal	3	9	9	9	48.7	26.163	230	42.393	4793700000	699040	645200	327680	715540	1342200	649450	674248	636634	908116	631436	944059	628087	1.007	0.97143
F1RHL9;I3LCP0;A0A287BIH3;A0A287AU97;A0A287B8G3;A0A287A176;A0A287B926;I3LPY4;A0A286ZSF3;A0A286ZKT7	ACTN2	F1RHL9;I3LCP0;A0A287BIH3	tr|F1RHL9|F1RHL9_PIG Alpha-actinin-2 OS=Sus scrofa OX=9823 GN=ACTN2 PE=1 SV=1;tr|I3LCP0|I3LCP0_PIG Alpha-actinin-2 OS=Sus scrofa OX=9823 GN=ACTN2 PE=4 SV=2;tr|A0A287BIH3|A0A287BIH3_PIG Alpha-actinin-2 OS=Sus scrofa OX=9823 GN=ACTN2 PE=1 SV=1	10	49	37	36	57.2	103.73	894	323.31	638230000000	21949000	20151000	7826100	23594000	21351000	14569000	2.11706e+07	1.98835e+07	2.16889e+07	2.08208e+07	1.50176e+07	1.40898e+07	1.25666	0.120809
F1RHU2	AKT1S1	F1RHU2	tr|F1RHU2|F1RHU2_PIG AKT1 substrate 1 OS=Sus scrofa OX=9823 GN=AKT1S1 PE=4 SV=2	1	2	2	2	7.8	27.318	256	2.8816	123540000	45786	48293	12975	51658	82430	48366	44162.2	47651.9	35958.3	45586.1	57978.5	46775.1	0.849891	0.225413
F1RHZ9;A0A287AEA5	ALDH16A1	F1RHZ9;A0A287AEA5	tr|F1RHZ9|F1RHZ9_PIG Aldehyde dehydrogenase 16 family member A1 OS=Sus scrofa OX=9823 GN=ALDH16A1 PE=1 SV=2;tr|A0A287AEA5|A0A287AEA5_PIG Aldehyde dehydrogenase family 16 member A1 OS=Sus scrofa OX=9823 GN=ALDH16A1 PE=1 SV=1	2	2	2	2	3.1	96.753	906	3.437	55780000	15301	14764	9049.7	17628	25774	14430	14758.3	14568	25079.9	15556	18128.6	13955.3	1.14203	0.573009
F1RI18	UQCRQ	F1RI18	tr|F1RI18|F1RI18_PIG Ubiquinol-cytochrome c reductase complex III subunit VII OS=Sus scrofa OX=9823 GN=UQCRQ PE=1 SV=1	1	2	2	2	12.2	9.7672	82	4.3242	2481700000	723880	634280	106560	647630	678030	523030	698207	625859	295315	571508	476904	505826	1.04191	0.872666
F1RI98;A0A1B1EZX2	FSD2	F1RI98;A0A1B1EZX2	tr|F1RI98|F1RI98_PIG Fibronectin type III and SPRY domain containing 2 OS=Sus scrofa OX=9823 GN=FSD2 PE=4 SV=2;tr|A0A1B1EZX2|A0A1B1EZX2_PIG Fibronectin type III and SPRY domain-containing protein 2 OS=Sus scrofa OX=9823 GN=FSD2 PE=4 SV=1	2	7	7	7	9.5	84.963	750	27.205	1114200000	99253	138330	142860	180880	257940	187790	95733	136494	395915	159619	181426	181613	1.20182	0.728139
F1RIA7	TMEM109	F1RIA7	tr|F1RIA7|F1RIA7_PIG Transmembrane protein 109 OS=Sus scrofa OX=9823 GN=TMEM109 PE=1 SV=1	1	3	3	3	12.3	26.11	243	11.623	6421300000	642250	643450	219320	664790	741440	673910	619472	634908	607813	586651	521504	651743	1.05813	0.424799
F1RIE2	DDB1	F1RIE2	tr|F1RIE2|F1RIE2_PIG Damage specific DNA binding protein 1 OS=Sus scrofa OX=9823 GN=DDB1 PE=1 SV=2	1	17	17	17	14.3	125.65	1130	26.583	14120000000	1227900	1235400	411710	1353500	1559600	1337900	1.18435e+06	1.219e+06	1.14099e+06	1.19441e+06	1.09697e+06	1.29389e+06	0.988584	0.834416
F1RIF3	FAH	F1RIF3	tr|F1RIF3|F1RIF3_PIG Fumarylacetoacetate hydrolase OS=Sus scrofa OX=9823 GN=FAH PE=1 SV=2	1	5	5	5	10.3	52.997	484	8.3438	256430000	173930	159770	67844	216460	268060	183480	167762	157649	188019	191017	188544	177445	0.921766	0.21455
F1RIF8;P14332	PGD	F1RIF8;P14332	tr|F1RIF8|F1RIF8_PIG 6-phosphogluconate dehydrogenase, decarboxylating OS=Sus scrofa OX=9823 GN=PGD PE=1 SV=3;sp|P14332|6PGD_PIG 6-phosphogluconate dehydrogenase, decarboxylating (Fragment) OS=Sus scrofa OX=9823 GN=PGD PE=2 SV=3	2	2	2	2	4.6	52.3	475	5.3998	204000000	133220	123120	46083	129800	166890	150110	128495	121485	127712	114543	117385	145172	1.00157	0.98522
F1RII7;A7YB43;P02067;F1RII5	HBB	F1RII7;A7YB43;P02067;F1RII5	tr|F1RII7|F1RII7_PIG Hemoglobin subunit beta OS=Sus scrofa OX=9823 GN=HBB PE=3 SV=1;tr|A7YB43|A7YB43_PIG Beta-globin (Fragment) OS=Sus scrofa OX=9823 PE=2 SV=1;sp|P02067|HBB_PIG Hemoglobin subunit beta OS=Sus scrofa OX=9823 GN=HBB PE=1 SV=3;tr|F1RII5|F1RII	4	8	8	8	66	16.166	147	121.87	111650000000	4328900	3838900	1641200	4993600	6132100	3109900	4.17537e+06	3.78794e+06	4.54834e+06	4.40665e+06	4.31311e+06	3.0076e+06	1.06688	0.630093
F1RIJ5	DNAJC11	F1RIJ5	tr|F1RIJ5|F1RIJ5_PIG DnaJ heat shock protein family (Hsp40) member C11 OS=Sus scrofa OX=9823 GN=DNAJC11 PE=1 SV=3	1	1	1	1	1.4	63.352	559	1.9165	147800000	12173	12174	5338.2	12695	12458	10156	11741.3	12012.4	14794	11202.8	8762.54	9821.93	1.2941	0.072421
F1RIN7	HRC	F1RIN7	tr|F1RIN7|F1RIN7_PIG Histidine rich calcium binding protein OS=Sus scrofa OX=9823 GN=HRC PE=1 SV=2	1	8	8	8	13.2	69.143	620	38.517	10053000000	482390	433930	251410	506330	720280	361360	465282	428169	696745	446816	506621	349474	1.2205	0.373598
F1RIP4;A0A287B8A9	RUVBL2	F1RIP4;A0A287B8A9	tr|F1RIP4|F1RIP4_PIG RuvB-like helicase OS=Sus scrofa OX=9823 GN=RUVBL2 PE=1 SV=2;tr|A0A287B8A9|A0A287B8A9_PIG RuvB-like helicase OS=Sus scrofa OX=9823 GN=RUVBL2 PE=1 SV=1	2	2	2	2	4.3	51.172	463	6.0681	25761000	15527	16591	7941	23805	26346	18126	14976.3	16370.7	22007.3	21007	18530.9	17529.8	0.934932	0.631145
F1RIP6;A0A287AHD5	NUCB1	F1RIP6;A0A287AHD5	tr|F1RIP6|F1RIP6_PIG Nucleobindin-1 precursor OS=Sus scrofa OX=9823 GN=NUCB1 PE=1 SV=3;tr|A0A287AHD5|A0A287AHD5_PIG Nucleobindin-1 precursor OS=Sus scrofa OX=9823 GN=NUCB1 PE=1 SV=1	2	2	2	2	4.8	49.385	420	2.9691	56986000	26421	25567	19616	25056	30432	26572	25484	25227.6	54362.8	22110.9	21404.9	25698	1.51811	0.287872
F1RIR2;A0A287AJN7	STX4	F1RIR2;A0A287AJN7	tr|F1RIR2|F1RIR2_PIG Syntaxin 4 OS=Sus scrofa OX=9823 GN=STX4 PE=1 SV=1;tr|A0A287AJN7|A0A287AJN7_PIG Syntaxin 4 OS=Sus scrofa OX=9823 GN=STX4 PE=1 SV=1	2	4	4	4	15.2	34.394	297	17.12	353170000	176290	164510	83611	185360	220400	173830	170038	162326	231715	163573	155022	168112	1.15897	0.31165
F1RIU9;A0A287BL36;A0A287AQI8;A0A287A9W3;A0A286ZT16;A0A287A4I3	CHCHD2	F1RIU9;A0A287BL36;A0A287AQI8;A0A287A9W3	tr|F1RIU9|F1RIU9_PIG Uncharacterized protein OS=Sus scrofa OX=9823 GN=CHCHD2 PE=1 SV=2;tr|A0A287BL36|A0A287BL36_PIG Uncharacterized protein OS=Sus scrofa OX=9823 PE=4 SV=1;tr|A0A287AQI8|A0A287AQI8_PIG Uncharacterized protein OS=Sus scrofa OX=9823 PE=4 SV=1	6	4	4	4	37.9	15.635	153	29.499	1559400000	349110	336320	74635	329950	569380	282010	336729	331855	206840	291168	400483	272734	0.907754	0.637652
F1RIX8	CBR4	F1RIX8	tr|F1RIX8|F1RIX8_PIG Carbonyl reductase 4 OS=Sus scrofa OX=9823 GN=CBR4 PE=1 SV=3	1	1	1	1	6.8	25.138	237	2.3787	76887000	14043	15274	3248	24776	21004	10142	13545	15071.2	9001.35	21863.8	14773.5	9808.39	0.809924	0.497112
F1RIY8	DNAAF5	F1RIY8	tr|F1RIY8|F1RIY8_PIG Dynein axonemal assembly factor 5 OS=Sus scrofa OX=9823 GN=DNAAF5 PE=1 SV=3	1	1	1	1	1.4	93.94	863	1.9079	7093700	1782.3	3255.9	2168.9	859.66	1527.9	532.94	1719.09	3212.68	6010.78	758.616	1074.67	515.41	4.65898	0.0867977
F1RJ12	PPP1R3D	F1RJ12	tr|F1RJ12|F1RJ12_PIG Protein phosphatase 1 regulatory subunit OS=Sus scrofa OX=9823 GN=PPP1R3D PE=4 SV=1	1	1	1	1	4.3	32.38	299	2.1252	26691000	27645	18477	19674	27227	30552	24714	26664.6	18231.7	54523.5	24026.8	21489.3	23901.1	1.43221	0.414549
F1RJ25;A0A287B8Z2	ALDOC	F1RJ25;A0A287B8Z2	tr|F1RJ25|F1RJ25_PIG Fructose-bisphosphate aldolase OS=Sus scrofa OX=9823 GN=ALDOC PE=1 SV=2;tr|A0A287B8Z2|A0A287B8Z2_PIG Fructose-bisphosphate aldolase OS=Sus scrofa OX=9823 GN=ALDOC PE=1 SV=1	2	9	2	2	20.9	39.376	364	272.39	487390000000	3168700	3540700	2555000	3560100	5217600	5115000	3.05632e+06	3.49369e+06	7.0808e+06	3.14165e+06	3.66989e+06	4.94675e+06	1.15925	0.675121
F1RJ82	FCRL6	F1RJ82	tr|F1RJ82|F1RJ82_PIG Fc receptor like 6 OS=Sus scrofa OX=9823 GN=FCRL6 PE=4 SV=3	1	1	1	1	4.6	52.793	480	-2	434480000	2847.2	1026	11133	564.97	21715	602.98	2746.22	1012.38	30853.4	498.564	15273.6	583.146	2.11626	0.604695
F1RJ93;A0A286ZN10	TAGLN2	F1RJ93;A0A286ZN10	tr|F1RJ93|F1RJ93_PIG Transgelin OS=Sus scrofa OX=9823 GN=TAGLN2 PE=1 SV=2;tr|A0A286ZN10|A0A286ZN10_PIG Uncharacterized protein OS=Sus scrofa OX=9823 PE=4 SV=1	2	4	4	4	20.1	22.377	199	23.652	345290000	128170	126670	40127	190540	181150	178180	123624	124988	111206	168144	127415	172319	0.769044	0.0739809
F1RJI1;A0A0B8S049	MLEC	F1RJI1;A0A0B8S049	tr|F1RJI1|F1RJI1_PIG Malectin OS=Sus scrofa OX=9823 GN=MLEC PE=1 SV=1;tr|A0A0B8S049|A0A0B8S049_PIG Malectin OS=Sus scrofa domesticus OX=9825 GN=MLEC PE=4 SV=1	2	9	9	9	27.7	32.2	289	80.487	3101500000	436700	425400	179640	438960	681660	366850	421212	419752	497845	387365	479457	354783	1.09594	0.437779
F1RJJ3	SBDS	F1RJJ3	tr|F1RJJ3|F1RJJ3_PIG Ribosome maturation protein SBDS OS=Sus scrofa OX=9823 GN=SBDS PE=1 SV=1	1	8	8	8	27.6	28.745	250	18.89	2260400000	527900	509760	169960	621670	841880	522280	509178	502993	471019	548599	592150	505100	0.901169	0.12263
F1RJK0	COQ5	F1RJK0	tr|F1RJK0|F1RJK0_PIG 2-methoxy-6-polyprenyl-1,4-benzoquinol methylase, mitochondrial OS=Sus scrofa OX=9823 GN=COQ5 PE=1 SV=3	1	3	3	3	7.6	40.518	353	17.021	508160000	211960	199970	54116	206920	217740	141170	204443	197315	149974	182599	153151	136526	1.16824	0.29049
F1RJK5;A0A287B2G4;K9IW91	GCN1	F1RJK5;A0A287B2G4;K9IW91	tr|F1RJK5|F1RJK5_PIG GCN1, eIF2 alpha kinase activator homolog OS=Sus scrofa OX=9823 GN=GCN1 PE=1 SV=3;tr|A0A287B2G4|A0A287B2G4_PIG GCN1, eIF2 alpha kinase activator homolog OS=Sus scrofa OX=9823 GN=GCN1 PE=1 SV=1;tr|K9IW91|K9IW91_PIG GCN1 general control	3	2	2	2	0.9	271.42	2473	16.654	71204000	78663	74042	25024	98729	105540	81959	75873.2	73059	69350.3	87124.4	74233.3	79263.1	0.907164	0.150923
F1RJM2	ERP29	F1RJM2	tr|F1RJM2|F1RJM2_PIG Endoplasmic reticulum resident protein 29 OS=Sus scrofa OX=9823 GN=ERP29 PE=1 SV=2	1	3	3	3	14.2	29.229	261	29.397	363980000	87336	82423	53858	113460	148780	76298	84238.6	81328.8	149259	100124	104647	73788.3	1.1302	0.643243
[truncated: 1,073 more rows]
